# Supplementary material for: Mendelian randomization analysis on the dissecting causal relationships between gut microbiota, circulating metabolites, and colorectal cancer: Insights from the latest evidence
Source: Medicine (Baltimore). 2026 Jul 3;105(27):e49390. doi: 10.1097/MD.0000000000049390 (PMC13337104; doi:10.1097/MD.0000000000049390)
Supplement: Supplementary file 1 [file medi-105-e49390-s001.xlsx]

## Sheet: Sheet1
Supplementary Table 1 Characteristics of summary genome-wide association studies.
	Trait	Sample size	Ancestry	Consortium	Year	Study reference or description URL
Exposure	Gut microbiota	5959	European	EMBL-EBI	2022	Nat Genet. 2022 February ; 54(2): 134–142. doi:10.1038/s41588-021-00991-z
Outcome	Colorectal cancer	293646	European	FinngenR9	2023	https://r9.risteys.finngen.fi/
Mediator	Circulating metabolities	136016	European	EMBL-EBI	2024	Nature. 2024;628(8006):130-138. doi:10.1038/s41586-024-07148-y
