# Supplementary material for: Mendelian randomization analysis on the dissecting causal relationships between gut microbiota, circulating metabolites, and colorectal cancer: Insights from the latest evidence
Source: Medicine (Baltimore). 2026 Jul 3;105(27):e49390. doi: 10.1097/MD.0000000000049390 (PMC13337104; doi:10.1097/MD.0000000000049390)
Supplement: Supplementary file 2 [file medi-105-e49390-s002.xlsx]

## Sheet: Sheet1
Supplementary Table 2 The instrumental variables for different Gut microbiota used in the MR analysis.
Exposure	SNP	chromosome	base_pair_location	effect_allele	other_allele	effect_allele_frequency	beta	standard_error	p_value
Absiella dolichum	rs12134518	1	39535699	A	G	0.124831	-0.0581913	0.0129997	7.6e-06
Absiella dolichum	rs35529920	1	241314385	T	C	0.0324356	0.112596	0.0241238	3e-06
Absiella dolichum	rs13397435	2	29952075	A	T	0.253406	0.0448531	0.010067	8.4e-06
Absiella dolichum	rs56059578	2	46549445	T	C	0.202203	-0.0541688	0.0106949	4.1e-07
Absiella dolichum	rs78781023	4	98822938	T	C	0.0262405	0.124674	0.0270976	4.2e-06
Absiella dolichum	rs2301066	5	36678173	T	C	0.374392	-0.0417618	0.00890582	2.7e-06
Absiella dolichum	rs80117561	5	80958593	T	C	0.0255276	0.123498	0.0274408	6.8e-06
Absiella dolichum	rs149492298	6	110806111	A	G	0.0119408	0.187131	0.0393907	2e-06
Absiella dolichum	rs970908	8	63936893	T	A	0.40475	0.0399956	0.00887363	6.6e-06
Absiella dolichum	rs1577118	9	11110873	A	G	0.0265323	0.143816	0.0267509	7.6e-08
Absiella dolichum	rs4842051	9	135926511	T	C	0.159515	0.0540161	0.0119113	5.8e-06
Absiella dolichum	rs11199437	10	120605537	C	T	0.46014	0.0411556	0.00905584	5.5e-06
Absiella dolichum	rs521033	12	69557648	G	A	0.085255	-0.0691384	0.0153808	7e-06
Absiella dolichum	rs4442668	13	62695621	C	T	0.0293871	0.112578	0.0253282	8.8e-06
Absiella dolichum	rs149949669	14	67783839	C	G	0.0225316	0.130773	0.028878	5.9e-06
Absiella dolichum	rs4788593	16	71989066	G	C	0.462599	-0.0397276	0.0085534	3.4e-06
Absiella dolichum	rs113811824	17	11808606	A	G	0.0130625	0.170074	0.0382854	8.9e-06
Absiella dolichum	rs6044752	20	17352505	G	A	0.18812	0.0515994	0.0109945	2.7e-06
Acetobacteraceae	rs13020322	2	99248465	G	A	0.216163	0.0157695	0.00342146	4e-06
Acetobacteraceae	rs115353050	2	201230407	T	C	0.068201	0.0249041	0.00556845	7.7e-06
Acetobacteraceae	rs12637754	3	69791714	G	A	0.174072	-0.0203502	0.0036898	3.5e-08
Acetobacteraceae	rs164427	5	52669082	A	G	0.192714	-0.0166941	0.00355519	2.7e-06
Acetobacteraceae	rs9986739	7	8983936	T	C	0.131541	0.019136	0.00423695	6.3e-06
Acetobacteraceae	rs13262871	8	3216922	A	G	0.444664	0.0126669	0.00282481	7.3e-06
Acetobacteraceae	rs10781012	9	71318836	G	A	0.13386	-0.0184067	0.00410648	7.4e-06
Acetobacteraceae	rs2197600	11	36257683	A	T	0.270648	-0.0139736	0.00312811	7.9e-06
Acetobacteraceae	rs10878425	12	66452358	T	C	0.337956	-0.0136559	0.00296547	4.1e-06
Acetobacteraceae	rs116935460	12	99792416	C	T	0.0122834	-0.0570228	0.0126123	6.1e-06
Acetobacteraceae	rs118022621	16	78792137	G	A	0.0356602	-0.0333867	0.00751674	8.9e-06
Acetobacteraceae	rs55824518	17	73457068	T	G	0.452562	-0.0127071	0.00287181	9.7e-06
Acetobacteraceae	rs183045777	19	12488066	A	G	0.0227657	-0.0414106	0.00928658	8.2e-06
Acetobacteraceae	rs2827109	21	21885876	G	A	0.249063	-0.0152088	0.00325668	3e-06
Acetobacterales	rs13020322	2	99248465	G	A	0.216163	0.0143566	0.00312659	4.4e-06
Acetobacterales	rs10181047	2	208377214	T	C	0.364286	0.0121141	0.00267405	5.9e-06
Acetobacterales	rs12637754	3	69791714	G	A	0.174072	-0.0188591	0.0033716	2.2e-08
Acetobacterales	rs76652641	3	127753329	C	T	0.0324255	-0.0326318	0.0072457	6.7e-06
Acetobacterales	rs55888898	3	193764868	G	A	0.213497	-0.0141117	0.00312713	6.4e-06
Acetobacterales	rs164427	5	52669082	A	G	0.192714	-0.0151409	0.00324862	3.2e-06
Acetobacterales	rs1476635	7	2884635	G	A	0.147229	-0.0163208	0.00365078	7.8e-06
Acetobacterales	rs9986739	7	8983936	T	C	0.131541	0.0183681	0.00387171	2.1e-06
Acetobacterales	rs1867045	8	3199372	C	A	0.46804	0.0116268	0.00256147	5.6e-06
Acetobacterales	rs10781012	9	71318836	G	A	0.13386	-0.0172745	0.0037525	4.2e-06
Acetobacterales	rs12554240	9	87270113	C	T	0.209324	-0.0140188	0.00312371	7.2e-06
Acetobacterales	rs10878425	12	66452358	T	C	0.337956	-0.0124292	0.00270984	4.5e-06
Acetobacterales	rs4774384	15	61044429	T	C	0.435166	-0.0117459	0.00261171	6.9e-06
Acetobacterales	rs116870050	15	66975983	A	G	0.0822114	0.0210636	0.00461458	5e-06
Acetobacterales	rs13337877	16	5406327	A	G	0.164213	-0.0157458	0.00349669	6.7e-06
Acetobacterales	rs118022621	16	78792137	G	A	0.0356602	-0.0317201	0.0068693	3.9e-06
Acetobacterales	rs2827109	21	21885876	G	A	0.249063	-0.0136058	0.00297597	4.8e-06
Achromobacter	rs59655337	1	98521908	A	G	0.0410993	-0.0468773	0.00916444	3.1e-07
Achromobacter	rs1378751	2	137747119	T	C	0.202343	-0.0205893	0.0046553	9.7e-06
Achromobacter	rs143189136	3	197808402	T	C	0.0230964	-0.0575443	0.0123714	3.3e-06
Achromobacter	rs2518642	4	17465870	T	C	0.316773	0.0190745	0.00388779	9.3e-07
Achromobacter	rs7773795	6	106626064	C	T	0.0949739	0.0340796	0.00620627	4e-08
Achromobacter	rs78195101	7	22359832	G	A	0.169445	0.0225597	0.00491728	4.5e-06
Achromobacter	rs184866557	11	8944308	G	T	0.0141772	0.0694074	0.0152808	5.6e-06
Achromobacter	rs116935460	12	99792416	C	T	0.0122834	-0.0746139	0.016466	5.9e-06
Achromobacter	rs75639327	13	112160477	G	A	0.114496	-0.0262084	0.0058935	8.7e-06
Achromobacter	rs8139510	22	21094211	A	G	0.389237	-0.0174604	0.00388316	6.9e-06
Achromobacter	rs80634	22	43897188	A	G	0.127993	0.0274364	0.00554301	7.4e-07
Acidaminococcus fermentans	rs11746	1	161713346	G	A	0.492172	0.0431592	0.00862608	5.6e-07
Acidaminococcus fermentans	rs35933529	1	208475158	A	T	0.0747436	0.0766077	0.0165671	3.8e-06
Acidaminococcus fermentans	rs75704612	2	6163440	T	G	0.041879	0.100583	0.0215202	3e-06
Acidaminococcus fermentans	rs1521662	2	212264486	G	T	0.267671	0.045742	0.00978068	2.9e-06
Acidaminococcus fermentans	rs77637200	2	236769720	G	T	0.087817	0.0681176	0.0153191	8.7e-06
Acidaminococcus fermentans	rs75037197	3	186242115	T	C	0.0144223	0.159013	0.0359603	9.8e-06
Acidaminococcus fermentans	rs78108900	4	90826026	T	C	0.2333	-0.0487882	0.0101563	1.6e-06
Acidaminococcus fermentans	rs2627838	4	142343967	T	C	0.0177815	0.154456	0.0325053	2e-06
Acidaminococcus fermentans	rs141777731	4	186892935	G	C	0.0116044	0.21099	0.0393633	8.3e-08
Acidaminococcus fermentans	rs161947	5	98932868	T	C	0.107473	0.0619313	0.0139237	8.7e-06
Acidaminococcus fermentans	rs6932873	6	21070258	T	C	0.380264	-0.0398987	0.00881436	6e-06
Acidaminococcus fermentans	rs28558255	7	153157991	A	G	0.0126369	0.188081	0.0383446	9.3e-07
Acidaminococcus fermentans	rs62474725	8	3694900	C	G	0.0406957	0.102585	0.0219296	2.9e-06
Acidaminococcus fermentans	rs79309432	8	69677529	G	A	0.0117766	0.183925	0.0401795	4.7e-06
Acidaminococcus fermentans	rs12002726	9	4490880	T	C	0.211675	0.0489949	0.0108264	6e-06
Acidaminococcus fermentans	rs78629689	9	135593983	C	A	0.0104677	0.187712	0.0422505	8.9e-06
Acidaminococcus fermentans	rs11189608	10	98449014	T	C	0.0259028	0.121178	0.0272204	8.5e-06
Acidaminococcus fermentans	rs117780817	12	76094129	G	C	0.0144744	0.209511	0.03537	3.2e-09
Acidaminococcus fermentans	rs73168307	12	101805449	A	G	0.045593	0.0918446	0.0206399	8.6e-06
Acidaminococcus fermentans	rs151221450	13	112350728	C	T	0.0477119	0.0908785	0.0202781	7.4e-06
Acidaminococcus fermentans	rs117404788	14	50844270	A	G	0.0117568	0.182162	0.0398568	4.9e-06
Acidaminococcus fermentans	rs1453556	15	24821213	G	A	0.289006	-0.0425371	0.00946293	7e-06
Acidaminococcus fermentans	rs28451465	15	39838704	G	T	0.0368699	0.104658	0.022975	5.2e-06
Acidaminococcus sp900315205	rs188890540	2	17905873	C	T	0.0496549	0.0695372	0.0153067	5.5e-06
Acidaminococcus sp900315205	rs630359	2	31267850	C	G	0.167571	0.042952	0.0091463	2.7e-06
Acidaminococcus sp900315205	rs148894440	2	150004007	T	C	0.0543753	0.0678118	0.0147113	4e-06
Acidaminococcus sp900315205	rs9833967	3	32807253	T	C	0.286735	0.0341244	0.00750935	5.5e-06
Acidaminococcus sp900315205	rs114480009	3	192672011	G	A	0.0143848	0.136536	0.0280914	1.2e-06
Acidaminococcus sp900315205	rs73252933	4	54115893	C	T	0.0517474	-0.0692967	0.0147916	2.8e-06
Acidaminococcus sp900315205	rs80238466	4	133461494	C	T	0.0153911	-0.121426	0.0269845	6.8e-06
Acidaminococcus sp900315205	rs57655157	5	57343231	A	G	0.143641	0.0445382	0.00945739	2.5e-06
Acidaminococcus sp900315205	rs30747	5	136003151	C	T	0.0305878	-0.0864659	0.0195037	9.3e-06
Acidaminococcus sp900315205	rs56240842	5	159376471	A	G	0.0550583	-0.066734	0.0144714	4e-06
Acidaminococcus sp900315205	rs139614351	6	73083022	G	C	0.0105485	0.148108	0.0326419	5.7e-06
Acidaminococcus sp900315205	rs4621606	6	90825639	T	C	0.212024	-0.0373012	0.00816423	4.9e-06
Acidaminococcus sp900315205	rs2543062	8	39974506	A	G	0.189949	0.0386146	0.00846332	5.1e-06
Acidaminococcus sp900315205	rs7930399	11	45376666	A	C	0.35652	-0.0308933	0.00692521	8.2e-06
Acidaminococcus sp900315205	rs138999137	12	13382810	G	C	0.0111878	0.185868	0.0315139	3.7e-09
Acidaminococcus sp900315205	rs789019	12	28716499	A	G	0.0647603	-0.0647339	0.0134341	1.4e-06
Acidaminococcus sp900315205	rs10859228	12	91909211	G	A	0.45614	-0.0322097	0.00663439	1.2e-06
Acidaminococcus sp900315205	rs78002322	13	103379288	T	G	0.0150204	0.123785	0.0273769	6.1e-06
Acidaminococcus sp900315205	rs10162919	15	31003585	C	A	0.312754	0.0320963	0.00709127	6e-06
Acidaminococcus sp900315205	rs11650345	17	79371574	A	C	0.151984	0.0412605	0.00930995	9.3e-06
Acidaminococcus sp900315205	rs17408183	18	6171675	C	T	0.0180988	0.110297	0.0249091	9.5e-06
Acidobacteriales	rs2797225	1	215745224	T	A	0.500084	0.0118582	0.00265371	7.9e-06
Acidobacteriales	rs72773146	2	23296132	C	T	0.0310438	-0.0385648	0.00769699	5.4e-07
Acidobacteriales	rs17738837	2	144438629	G	T	0.158773	-0.0162858	0.00364076	7.7e-06
Acidobacteriales	rs115458621	2	144853746	G	A	0.100544	-0.0210889	0.00444503	2.1e-06
Acidobacteriales	rs55888898	3	193764868	G	A	0.213497	-0.0150153	0.00323933	3.6e-06
Acidobacteriales	rs2871406	4	29736358	T	C	0.472036	0.0120751	0.00269906	7.7e-06
Acidobacteriales	rs117834141	7	33860562	G	A	0.0668308	-0.0236936	0.00533417	8.9e-06
Acidobacteriales	rs11204010	8	18976133	T	A	0.142617	-0.0180146	0.00383069	2.6e-06
Acidobacteriales	rs7030685	9	38254694	G	C	0.474257	0.0124889	0.00264966	2.4e-06
Acidobacteriales	rs111892487	9	72161021	T	C	0.0235889	-0.0408686	0.00874228	2.9e-06
Acidobacteriales	rs12570042	10	89033631	A	G	0.124537	-0.0195239	0.00400064	1.1e-06
Acidobacteriales	rs77874174	11	64459078	A	G	0.112271	-0.0187168	0.00422944	9.6e-06
Acidobacteriales	rs9507799	13	26827100	T	C	0.461922	0.0126265	0.00268842	2.6e-06
Acidobacteriales	rs56052861	15	94276034	C	T	0.121462	-0.0187565	0.00421447	8.6e-06
Acidobacteriales	rs13337877	16	5406327	A	G	0.164213	-0.0198132	0.00362097	4.5e-08
Acidobacteriales	rs111490410	16	49943818	C	T	0.0124958	-0.0566186	0.0120196	2.5e-06
Acidobacteriales	rs12974710	19	15022648	T	C	0.12228	-0.020389	0.00405149	4.8e-07
Actinobacteria	rs3940549	2	135381057	G	A	0.421891	0.0856809	0.00684579	6.1e-36
Actinobacteria	rs7369560	2	211640274	C	T	0.0450924	0.0761084	0.0161327	2.4e-06
Actinobacteria	rs72660102	4	92358575	G	A	0.0784297	0.0581274	0.0123557	2.5e-06
Actinobacteria	rs12501985	4	186799332	G	A	0.185324	0.0388009	0.00864	7.1e-06
Actinobacteria	rs10440729	5	148814170	T	C	0.173411	0.0410487	0.00881147	3.2e-06
Actinobacteria	rs472059	6	124595859	A	G	0.321387	0.0367925	0.00715519	2.7e-07
Actinobacteria	rs117583045	6	161773971	A	C	0.0563916	-0.0648764	0.0146634	9.7e-06
Actinobacteria	rs143755003	7	99645210	T	C	0.025561	-0.0964529	0.0213046	6e-06
Actinobacteria	rs11012543	10	21139896	G	A	0.013509	0.130345	0.0287948	6e-06
Actinobacteria	rs4764026	12	13682486	C	A	0.357958	0.0339505	0.00697091	1.1e-06
Actinobacteria	rs7156582	14	53720808	A	T	0.185714	0.0387383	0.00861581	6.9e-06
Actinobacteria	rs3803488	15	94855638	A	G	0.226043	0.0368617	0.00798195	3.9e-06
Actinobacteria	rs116980236	20	36827927	G	A	0.0637829	-0.0635304	0.01376	3.9e-06
Actinobacteria	rs116897774	20	36880528	T	C	0.0105183	0.151975	0.032838	3.7e-06
Actinobacteria	rs6067586	20	50896084	A	G	0.0191261	0.116407	0.0245081	2e-06
Actinobacteriota	rs2164706	2	80769992	C	G	0.153084	0.0311264	0.00696623	7.9e-06
Actinobacteriota	rs3940549	2	135381057	G	A	0.421891	0.050729	0.00513697	5.3e-23
Actinobacteriota	rs10440729	5	148814170	T	C	0.173411	0.0294462	0.00661194	8.4e-06
Actinobacteriota	rs2983215	6	170248221	A	G	0.276251	-0.0254038	0.0055947	5.6e-06
Actinobacteriota	rs797815	7	83988381	A	C	0.223312	-0.0273506	0.00601988	5.5e-06
Actinobacteriota	rs112134915	8	1336506	G	A	0.0282142	0.0694174	0.0153756	6.3e-06
Actinobacteriota	rs62484243	8	1425323	T	G	0.095639	0.0400151	0.00848481	2.4e-06
Actinobacteriota	rs1890115	9	82551078	T	G	0.147355	-0.0318961	0.00708692	6.8e-06
Actinobacteriota	rs2250301	10	102788636	A	G	0.377686	-0.0229346	0.00516973	9.2e-06
Actinobacteriota	rs771997	12	51964384	A	G	0.277544	-0.0250611	0.00558648	7.3e-06
Actinobacteriota	rs6492094	13	108015309	C	T	0.31555	0.0246117	0.0055456	9.1e-06
Actinobacteriota	rs35307665	15	33719560	T	C	0.172833	-0.031698	0.00670697	2.3e-06
Actinobacteriota	rs73101198	20	24372596	C	T	0.0468165	0.0532742	0.01196	8.4e-06
Actinomycetales	rs17091560	1	71644005	T	G	0.354191	0.0469395	0.010566	8.9e-06
Actinomycetales	rs113201217	2	101451843	T	C	0.0148498	0.197561	0.0419434	2.5e-06
Actinomycetales	rs3940549	2	135381057	G	A	0.421891	0.123463	0.0103317	6.5e-33
Actinomycetales	rs116311695	2	168240300	G	C	0.0174272	-0.177325	0.0389791	5.4e-06
Actinomycetales	rs71323798	3	197312881	G	A	0.0604517	-0.0949988	0.0213458	8.6e-06
Actinomycetales	rs10440729	5	148814170	T	C	0.173411	0.0624891	0.0132993	2.6e-06
Actinomycetales	rs472059	6	124595859	A	G	0.321387	0.0530637	0.0107976	8.9e-07
Actinomycetales	rs71513754	8	35345302	T	C	0.0591025	-0.0953413	0.0214991	9.2e-06
Actinomycetales	rs76648959	8	70752304	A	G	0.0373665	-0.129661	0.026469	9.7e-07
Actinomycetales	rs72781019	10	7683991	T	A	0.0126646	0.2057	0.0452761	5.5e-06
Actinomycetales	rs2300246	12	13688823	T	A	0.247104	0.0554716	0.0116406	1.9e-06
Actinomycetales	rs116980236	20	36827927	G	A	0.0637829	-0.0922762	0.0207681	8.9e-06
Actinomycetales	rs116897774	20	36880528	T	C	0.0105183	0.225686	0.0495628	5.3e-06
Agathobacter sp000434275	rs115275374	1	236572138	T	C	0.0351763	-0.20836	0.0464876	7.4e-06
Agathobacter sp000434275	rs10498122	2	221811794	T	A	0.0414873	-0.194491	0.0435015	7.8e-06
Agathobacter sp000434275	rs150195406	2	235293908	T	C	0.0705313	0.148125	0.0334119	9.3e-06
Agathobacter sp000434275	rs145825934	5	96888624	A	C	0.0289416	0.230205	0.0514158	7.6e-06
Agathobacter sp000434275	rs9273487	6	32660372	G	A	0.266989	-0.114566	0.0194374	3.8e-09
Agathobacter sp000434275	rs7836768	8	64474910	G	A	0.376137	-0.082043	0.0177492	3.8e-06
Agathobacter sp000434275	rs10972531	9	35631426	C	T	0.43128	0.0781078	0.017345	6.7e-06
Agathobacter sp000434275	rs2456556	11	93974476	A	G	0.200673	0.0979141	0.0211856	3.8e-06
Agathobacter sp000434275	rs146505472	12	55834956	G	C	0.0173435	-0.306083	0.0655829	3.1e-06
Agathobacter sp000434275	rs215095	16	15966537	G	A	0.210629	-0.0946242	0.0208801	5.8e-06
Agathobacter sp000434275	rs117149799	16	16911432	G	C	0.0372359	0.206501	0.045503	5.7e-06
Agathobacter sp000434275	rs783251	17	74524548	A	G	0.0403827	0.197431	0.0437049	6.3e-06
Agathobacter sp000434275	rs150639620	19	44878035	T	G	0.0414704	0.215365	0.0432182	6.3e-07
Agathobacter sp000434275	rs8135707	22	34419793	T	C	0.0174702	-0.289594	0.0654743	9.7e-06
Akkermansia muciniphila B	rs6427397	1	157735935	T	C	0.390564	0.112636	0.0194835	7.4e-09
Akkermansia muciniphila B	rs7515552	1	168522088	A	G	0.0114517	0.411611	0.0890693	3.8e-06
Akkermansia muciniphila B	rs142424565	2	9212526	A	G	0.0241373	0.292508	0.061542	2e-06
Akkermansia muciniphila B	rs6799456	3	11884415	T	C	0.177864	0.116139	0.0245918	2.3e-06
Akkermansia muciniphila B	rs409972	3	21405782	C	A	0.416907	-0.0866041	0.0191891	6.4e-06
Akkermansia muciniphila B	rs1543247	3	114846365	G	C	0.017839	0.35097	0.0715696	9.4e-07
Akkermansia muciniphila B	rs114151759	3	132899973	G	A	0.0776225	0.161711	0.0352602	4.5e-06
Akkermansia muciniphila B	rs34935748	3	139146719	G	T	0.249159	0.097063	0.021765	8.2e-06
Akkermansia muciniphila B	rs13087765	3	139267141	T	G	0.284162	0.103438	0.0208739	7.2e-07
Akkermansia muciniphila B	rs35187774	4	66730500	T	C	0.0335992	0.253428	0.0521041	1.2e-06
Akkermansia muciniphila B	rs151213409	4	171550064	C	T	0.0141095	0.379393	0.0801805	2.2e-06
Akkermansia muciniphila B	rs35746165	5	36071952	A	T	0.470568	0.088289	0.0189138	3e-06
Akkermansia muciniphila B	rs117756856	7	18212452	A	G	0.0167484	0.355377	0.0735675	1.4e-06
Akkermansia muciniphila B	rs5009626	8	408946	C	T	0.494911	-0.089156	0.0193945	4.3e-06
Akkermansia muciniphila B	rs73666217	8	16767125	A	C	0.0299426	0.263187	0.0555388	2.1e-06
Akkermansia muciniphila B	rs115278211	8	130847189	C	A	0.0288042	0.252169	0.0563035	7.5e-06
Akkermansia muciniphila B	rs137941189	9	85065895	C	T	0.0106383	0.41827	0.0917081	5.1e-06
Akkermansia muciniphila B	rs11256400	10	9952258	G	A	0.0359422	0.225559	0.0503856	7.6e-06
Akkermansia muciniphila B	rs61022210	14	23436048	T	C	0.00898254	0.520887	0.100222	2e-07
Akkermansia muciniphila B	rs71417993	14	32127741	A	C	0.0440804	0.217264	0.0463175	2.7e-06
Akkermansia muciniphila B	rs1380737	17	12480231	A	T	0.165879	0.115531	0.0256643	6.7e-06
Akkermansia muciniphila B	rs4890815	18	77301174	G	C	0.0118408	0.418757	0.0870327	1.5e-06
Akkermansia muciniphila B	rs12981803	19	47342334	C	T	0.177273	-0.113501	0.0251266	6.3e-06
Aliivibrio	rs78147929	1	57157111	T	C	0.118886	-0.0448436	0.00901846	6.6e-07
Aliivibrio	rs6714153	2	11007917	G	T	0.18061	-0.0356844	0.00768932	3.5e-06
Aliivibrio	rs72771466	2	23288553	T	C	0.0311126	0.0961387	0.0169482	1.4e-08
Aliivibrio	rs6885159	5	118267111	G	A	0.162244	0.0355503	0.00792293	7.2e-06
Aliivibrio	rs2213902	8	17397088	C	G	0.0794867	-0.0548863	0.0109152	4.9e-07
Aliivibrio	rs7820268	8	39920010	T	C	0.28473	0.0301624	0.00647545	3.2e-06
Aliivibrio	rs145111742	9	126794993	T	C	0.0196029	-0.0972476	0.0212841	4.9e-06
Aliivibrio	rs77140898	12	28528262	G	A	0.0363636	0.0741914	0.0156194	2e-06
Aliivibrio	rs4943236	13	34613040	C	T	0.299966	0.0295093	0.00633764	3.2e-06
Aliivibrio	rs2064827	14	68599594	C	A	0.144487	0.0373512	0.00833528	7.4e-06
Aliivibrio	rs348373	19	6543331	T	C	0.133593	0.0385667	0.0086552	8.4e-06
Aliivibrio	rs3787041	19	19120523	T	C	0.0991969	0.0437855	0.0097248	6.7e-06
Aliivibrio	rs56204460	22	44740840	C	T	0.116111	0.0418737	0.0091829	5.1e-06
Alistipes shahii	rs116278987	1	56856356	G	A	0.0397535	-0.185483	0.0413327	7.2e-06
Alistipes shahii	rs12473111	2	36238963	A	G	0.0359797	-0.23729	0.0433455	4.4e-08
Alistipes shahii	rs2161973	2	66778662	A	T	0.497087	-0.0775488	0.0167223	3.5e-06
Alistipes shahii	rs56173852	2	227653679	T	C	0.0297338	0.231136	0.0472752	1e-06
Alistipes shahii	rs73095820	3	2153530	T	C	0.061701	-0.15082	0.0335423	6.9e-06
Alistipes shahii	rs77459461	3	26222265	C	A	0.023299	-0.255893	0.0532281	1.5e-06
Alistipes shahii	rs481706	6	125189776	T	C	0.38487	-0.0752552	0.0164889	5e-06
Alistipes shahii	rs62533202	9	9487798	C	T	0.0148865	-0.295141	0.0659109	7.5e-06
Alistipes shahii	rs2118360	11	16222296	T	C	0.0125042	-0.356371	0.0726442	9.3e-07
Alistipes shahii	rs79781895	11	29212628	T	C	0.0875336	-0.130841	0.0286542	5e-06
Alistipes shahii	rs2900485	12	21418632	T	C	0.0422679	-0.189025	0.0402868	2.7e-06
Alistipes shahii	rs4843605	16	87375439	T	C	0.378621	-0.0750576	0.0168474	8.4e-06
Alistipes shahii	rs62052275	17	13987225	A	G	0.209603	0.0924896	0.0197631	2.9e-06
Alistipes shahii	rs1634332	17	37043727	G	A	0.297573	-0.0804556	0.0180481	8.3e-06
Alistipes shahii	rs113812503	19	56775256	A	G	0.0203927	0.260371	0.0574953	5.9e-06
Alistipes shahii	rs143127636	20	17285517	T	A	0.0219217	-0.278439	0.0549833	4.1e-07
Alistipes shahii	rs112473938	22	31635634	A	G	0.0206584	0.257016	0.0563412	5.1e-06
Alistipes	rs116240643	3	66745965	T	C	0.0111298	0.312204	0.0697253	7.5e-06
Alistipes	rs76064520	3	153634636	A	C	0.0454316	-0.167056	0.0344455	1.2e-06
Alistipes	rs159515	5	34138993	C	T	0.3734	0.066761	0.0149244	7.7e-06
Alistipes	rs191639411	5	71981274	A	G	0.056737	-0.139647	0.0315002	9.3e-06
Alistipes	rs112166600	6	46788783	C	T	0.0296429	-0.190456	0.0421828	6.3e-06
Alistipes	rs112122255	9	131659919	T	C	0.0660329	-0.139342	0.0297145	2.7e-06
Alistipes	rs34312679	10	89636377	C	T	0.241263	0.0777328	0.0170988	5.5e-06
Alistipes	rs907203	11	7947015	G	A	0.448287	-0.0670799	0.014629	4.5e-06
Alistipes	rs7109714	11	12449283	C	G	0.0395556	-0.171839	0.037887	5.7e-06
Alistipes	rs55683640	11	121105602	C	A	0.0487057	0.149992	0.0337159	8.6e-06
Alistipes	rs73187158	12	75217531	T	C	0.0440054	-0.162729	0.0354281	4.4e-06
Alistipes	rs61941270	12	111672025	C	G	0.0903574	0.116199	0.0253397	4.5e-06
Alistipes	rs1730971	16	8655958	T	A	0.18912	0.0828834	0.0184839	7.3e-06
Alistipes	rs75266414	16	8717395	C	G	0.142725	-0.0996219	0.0209903	2.1e-06
Alistipes	rs4556838	17	6795188	A	C	0.461402	-0.0656847	0.014385	5e-06
Alistipes	rs1871324	17	22213630	T	G	0.287969	0.0728245	0.0162868	7.8e-06
Alistipes	rs76873365	17	33661538	A	C	0.0366855	-0.197486	0.0388194	3.6e-07
Alistipes	rs1398956	18	36451471	A	G	0.0157983	-0.32067	0.057986	3.2e-08
Alloprevotella	rs6777806	3	13772309	A	G	0.368942	-0.0552508	0.0122063	6e-06
Alloprevotella	rs13140638	4	17042224	A	C	0.0306826	0.174562	0.0344008	3.9e-07
Alloprevotella	rs72717131	4	134946474	C	T	0.030334	0.167584	0.0347729	1.4e-06
Alloprevotella	rs35741	5	5826159	G	T	0.293933	-0.0618174	0.0131504	2.6e-06
Alloprevotella	rs250083	5	142587545	T	C	0.169415	0.0725504	0.0163428	9e-06
Alloprevotella	rs752727	6	109335072	G	A	0.0757627	-0.105977	0.0224356	2.3e-06
Alloprevotella	rs117557870	7	7399018	T	C	0.0424552	0.134966	0.0294431	4.6e-06
Alloprevotella	rs62502155	8	27127195	T	C	0.0120866	0.307901	0.0542277	1.4e-08
Alloprevotella	rs3780030	8	139689680	C	T	0.240916	0.0621357	0.0139173	8e-06
Alloprevotella	rs72683367	8	142057293	T	C	0.0655581	0.105977	0.0239378	9.5e-06
Alloprevotella	rs12236763	9	117644570	C	G	0.230391	0.0646844	0.013921	3.4e-06
Alloprevotella	rs61901912	11	131474446	G	A	0.127314	-0.0795757	0.0177583	7.4e-06
Alloprevotella	rs60703460	12	99880043	G	T	0.267289	0.0600599	0.0133803	7.2e-06
Alloprevotella	rs11615164	12	127476355	A	G	0.0384875	-0.138686	0.0304005	5.1e-06
Alloprevotella	rs2063902	15	58142264	A	G	0.0178841	-0.203267	0.0449243	6e-06
Alloprevotella	rs1392164	15	87131082	T	C	0.0294566	0.157114	0.035292	8.5e-06
Alloprevotella	rs11860707	16	79542984	A	C	0.0142761	0.231135	0.0502417	4.2e-06
Alloprevotella	rs35171791	18	34443157	T	C	0.075606	0.110009	0.0225686	1.1e-06
Alloprevotella	rs150759482	19	2390893	A	G	0.0131424	0.281051	0.0525054	8.7e-08
Alloprevotella	rs7250983	19	7806625	A	G	0.0139825	0.22674	0.0506797	7.7e-06
Alloprevotella	rs62103331	19	31684878	G	A	0.0320415	0.152383	0.0338119	6.6e-06
Alteromonadaceae	rs10785793	1	106615879	A	G	0.210216	-0.0149635	0.00335607	8.2e-06
Alteromonadaceae	rs115353976	1	172531582	T	C	0.0347351	0.0338631	0.00750925	6.5e-06
Alteromonadaceae	rs12720529	1	186893674	A	G	0.0235234	0.0420362	0.00903029	3.2e-06
Alteromonadaceae	rs62153550	2	83548634	T	G	0.0259609	0.0386248	0.00866223	8.2e-06
Alteromonadaceae	rs6759004	2	201139953	T	C	0.119688	-0.0185415	0.00419098	9.7e-06
Alteromonadaceae	rs71310518	3	172632092	C	T	0.211445	-0.0153128	0.00341067	7.1e-06
Alteromonadaceae	rs11720343	3	189925632	G	C	0.161564	-0.017236	0.00371574	3.5e-06
Alteromonadaceae	rs72710623	5	2102641	G	C	0.100119	-0.0203918	0.00459034	8.9e-06
Alteromonadaceae	rs6866985	5	79608135	T	C	0.170455	0.0159764	0.00360184	9.2e-06
Alteromonadaceae	rs17646004	6	18711185	T	C	0.0803918	0.0224007	0.00504352	8.9e-06
Alteromonadaceae	rs62463250	7	72403243	C	A	0.142371	-0.0188957	0.00395694	1.8e-06
Alteromonadaceae	rs62477573	7	142052035	G	C	0.114709	0.019673	0.00434805	6.1e-06
Alteromonadaceae	rs76893631	9	106396073	C	T	0.0372286	0.0347115	0.00719196	1.4e-06
Alteromonadaceae	rs10733962	10	56562128	A	G	0.193684	-0.0153406	0.00343692	8.1e-06
Alteromonadaceae	rs3781800	11	19186868	T	G	0.112181	0.0197711	0.00441484	7.5e-06
Alteromonadaceae	rs4645932	11	65717514	T	C	0.0664818	0.0242386	0.00543186	8.1e-06
Alteromonadaceae	rs142956197	12	32922692	C	T	0.0252072	0.0395076	0.00877507	6.7e-06
Alteromonadaceae	rs9506420	13	20037773	C	T	0.0366795	0.0355162	0.00730646	1.2e-06
Alteromonadaceae	rs2586183	15	79887764	T	A	0.454492	0.0128685	0.00270837	2e-06
Alteromonadaceae	rs4794088	17	50017665	A	G	0.281141	0.0139922	0.00310925	6.8e-06
Alteromonadaceae	rs62123114	19	7957636	C	G	0.0185839	0.04521	0.0101682	8.7e-06
Alteromonadaceae	rs328501	20	57442699	C	G	0.321326	-0.0170641	0.00296328	8.5e-09
Alteromonadaceae	rs118100157	22	46858684	A	G	0.0208789	0.0445805	0.00965115	3.9e-06
An181	rs6697926	1	33892597	C	T	0.361313	0.0483724	0.00886599	4.9e-08
An181	rs34149604	2	69165209	T	C	0.292405	0.0422683	0.0093334	5.9e-06
An181	rs6711301	2	221605925	C	T	0.0510721	-0.0864091	0.0192541	7.2e-06
An181	rs11709003	3	73753097	A	C	0.294708	0.0413759	0.00928569	8.4e-06
An181	rs77085425	3	186885998	C	A	0.0236274	0.126865	0.0283422	7.6e-06
An181	rs6834989	4	177731849	C	T	0.326897	0.0423093	0.00916419	3.9e-06
An181	rs139588694	4	181118108	G	A	0.0157913	0.158035	0.0340804	3.5e-06
An181	rs6866016	5	9980203	A	G	0.150378	0.0580378	0.0117835	8.4e-07
An181	rs1599011	6	67223029	T	G	0.364858	-0.0404217	0.00875908	3.9e-06
An181	rs76013864	6	123774740	C	T	0.0329246	0.107349	0.0238905	7e-06
An181	rs13222101	7	17683648	G	A	0.150637	-0.0526648	0.0119013	9.6e-06
An181	rs242021	12	3678400	C	T	0.245113	-0.0439852	0.0098012	7.2e-06
An181	rs7165513	15	95330896	T	A	0.216556	0.0494512	0.0104332	2.1e-06
An181	rs74838822	16	84662608	A	C	0.0174555	-0.151178	0.032556	3.4e-06
An7	rs61742849	1	113683521	A	G	0.0188917	0.137142	0.0267657	3e-07
An7	rs4674463	2	219860110	A	C	0.0716093	-0.0710934	0.0143534	7.3e-07
An7	rs17258709	3	60066979	A	G	0.146414	-0.0480784	0.0105296	5e-06
An7	rs3911603	4	179546222	C	T	0.165043	-0.0438764	0.00992335	9.8e-06
An7	rs2852623	6	101865749	T	C	0.127107	-0.0556296	0.0111079	5.5e-07
An7	rs139195374	6	167517039	C	T	0.0769656	0.0655593	0.0146199	7.3e-06
An7	rs4722327	7	24121890	T	G	0.43882	0.034588	0.00738657	2.8e-06
An7	rs1016579	8	128187715	A	G	0.0424043	0.0817956	0.0181092	6.3e-06
An7	rs7043204	9	35898771	G	A	0.203498	0.0414647	0.00909919	5.2e-06
An7	rs2797887	10	13929656	C	T	0.0197612	0.119365	0.0265818	7.1e-06
An7	rs2283177	11	2591641	T	C	0.0587888	0.0714829	0.0155977	4.6e-06
An7	rs145171932	11	105583532	A	G	0.0272972	0.123477	0.0225103	4.1e-08
An7	rs76928381	12	68482770	T	C	0.0166695	0.153177	0.0290407	1.3e-07
An7	rs118162561	13	55593007	C	G	0.0326105	0.0961169	0.020823	3.9e-06
An7	rs143347000	19	38860157	A	G	0.0910088	0.0574873	0.012811	7.2e-06
Anaeromassilibacillus sp001305115	rs13374146	1	1180851	C	T	0.0998612	0.0688409	0.0138571	6.8e-07
Anaeromassilibacillus sp001305115	rs72633018	1	7864539	T	C	0.104146	0.0662085	0.0135151	9.6e-07
Anaeromassilibacillus sp001305115	rs79027827	1	11617658	A	G	0.0133748	0.163155	0.0354868	4.3e-06
Anaeromassilibacillus sp001305115	rs36073842	1	204725300	C	G	0.053151	0.0868516	0.0183424	2.2e-06
Anaeromassilibacillus sp001305115	rs2406603	2	128934735	T	C	0.0146613	0.15323	0.0342986	7.9e-06
Anaeromassilibacillus sp001305115	rs41265405	3	179328179	T	C	0.0227731	0.121073	0.0270108	7.4e-06
Anaeromassilibacillus sp001305115	rs6797860	3	189763775	A	G	0.344747	0.0501061	0.00901749	2.8e-08
Anaeromassilibacillus sp001305115	rs116817680	4	20865649	A	C	0.0193147	0.130015	0.0291755	8.3e-06
Anaeromassilibacillus sp001305115	rs115663226	4	67996969	A	G	0.0177909	0.138545	0.0313087	9.6e-06
Anaeromassilibacillus sp001305115	rs4476671	4	188249892	C	T	0.359801	0.0378549	0.00854368	9.4e-06
Anaeromassilibacillus sp001305115	rs114029987	5	2235173	T	C	0.0118927	0.167225	0.0374666	8.1e-06
Anaeromassilibacillus sp001305115	rs10073754	5	179879517	G	A	0.119708	0.0597209	0.0127146	2.6e-06
Anaeromassilibacillus sp001305115	rs78613394	6	65055159	G	A	0.0159511	0.194369	0.0327134	2.8e-09
Anaeromassilibacillus sp001305115	rs7047189	9	73854997	C	G	0.197161	-0.0497381	0.0102346	1.2e-06
Anaeromassilibacillus sp001305115	rs79345250	11	72301329	C	T	0.0521917	0.0896092	0.0183788	1.1e-06
Anaeromassilibacillus sp001305115	rs12184590	13	70710537	A	G	0.0767638	0.0691019	0.0155286	8.6e-06
Anaeromassilibacillus sp001305115	rs140944564	14	101091026	T	A	0.0113714	0.186157	0.0380046	9.7e-07
Anaeromassilibacillus sp001305115	rs692938	15	39877658	G	T	0.16462	0.048726	0.0110129	9.7e-06
Anaeromassilibacillus sp001305115	rs116960684	18	35286366	T	C	0.0403912	0.0998411	0.0209755	1.9e-06
Anaeromassilibacillus sp001305115	rs117707379	18	64580720	A	C	0.0133808	0.160876	0.0357729	6.9e-06
Anaeromassilibacillus sp001305115	rs502102	19	34235976	A	T	0.462417	0.0380007	0.00832515	5e-06
Anaeromassilibacillus sp001305115	rs2657916	19	52390286	A	G	0.116752	0.0609964	0.0127445	1.7e-06
Anaeromassilibacillus sp001305115	rs16986570	21	30311245	T	C	0.0161399	0.147612	0.0325774	5.9e-06
Anaeromassilibacillus sp001305115	rs117881779	22	32515760	T	C	0.0263957	0.117344	0.0254334	4e-06
Aneurinibacillaceae	rs12403333	1	198204181	C	G	0.0816961	-0.0419748	0.00814189	2.5e-07
Aneurinibacillaceae	rs187278301	1	210357689	A	G	0.0387271	-0.0516342	0.0114975	7.1e-06
Aneurinibacillaceae	rs2005255	2	18835196	G	A	0.0455161	-0.0614355	0.0107976	1.3e-08
Aneurinibacillaceae	rs11683301	2	25317116	T	C	0.0528318	-0.0448239	0.0100365	8e-06
Aneurinibacillaceae	rs28715598	4	168768872	T	C	0.417319	-0.0218903	0.00457066	1.7e-06
Aneurinibacillaceae	rs10069877	5	5286585	A	G	0.227342	-0.0243842	0.00535929	5.4e-06
Aneurinibacillaceae	rs17407962	7	95798344	C	T	0.127248	-0.0299235	0.00665537	6.9e-06
Aneurinibacillaceae	rs78877230	8	1118485	T	C	0.170662	0.0276926	0.00593026	3e-06
Aneurinibacillaceae	rs4324912	8	73126419	C	T	0.42762	0.0211039	0.00453462	3.3e-06
Aneurinibacillaceae	rs4740421	9	130438081	C	T	0.269532	0.0241986	0.00513066	2.4e-06
Aneurinibacillaceae	rs55643638	13	70799752	A	G	0.0717764	0.0391436	0.00866763	6.3e-06
Aneurinibacillaceae	rs71431495	13	95053030	T	C	0.0187785	-0.0740714	0.0165437	7.6e-06
Aneurinibacillaceae	rs141785353	15	35000925	T	C	0.0386685	0.0533591	0.0116439	4.6e-06
Aneurinibacillaceae	rs62126240	19	57607050	T	C	0.05754	0.0440051	0.00966137	5.2e-06
Aneurinibacillaceae	rs116901476	20	50626640	A	G	0.0254266	0.0654158	0.0141611	3.8e-06
Aneurinibacillaceae	rs4820366	22	39074218	G	A	0.0473773	-0.0473658	0.0105705	7.4e-06
Aneurinibacillales	rs12403333	1	198204181	C	G	0.0816961	-0.0386789	0.00760078	3.6e-07
Aneurinibacillales	rs2005255	2	18835196	G	A	0.0455161	-0.0587374	0.0100799	5.6e-09
Aneurinibacillales	rs11683301	2	25317116	T	C	0.0528318	-0.04195	0.00936942	7.6e-06
Aneurinibacillales	rs145842565	2	206743005	G	A	0.0606265	0.0384688	0.00869193	9.6e-06
Aneurinibacillales	rs182229451	2	236312868	T	C	0.0242112	0.0642229	0.0137133	2.8e-06
Aneurinibacillales	rs28715598	4	168768872	T	C	0.417319	-0.0200986	0.00426688	2.5e-06
Aneurinibacillales	rs10069877	5	5286585	A	G	0.227342	-0.0232158	0.00500315	3.5e-06
Aneurinibacillales	rs78877230	8	1118485	T	C	0.170662	0.0265641	0.00553607	1.6e-06
Aneurinibacillales	rs4324912	8	73126419	C	T	0.42762	0.0189508	0.0042332	7.6e-06
Aneurinibacillales	rs4740421	9	130438081	C	T	0.269532	0.0222575	0.00478965	3.4e-06
Aneurinibacillales	rs495314	11	95445126	C	A	0.0378533	-0.0493505	0.0110209	7.5e-06
Aneurinibacillales	rs55643638	13	70799752	A	G	0.0717764	0.0371345	0.00809155	4.4e-06
Aneurinibacillales	rs71431495	13	95053030	T	C	0.0187785	-0.0682503	0.0154441	9.9e-06
Aneurinibacillales	rs141785353	15	35000925	T	C	0.0386685	0.0490904	0.01087	6.3e-06
Aneurinibacillales	rs139029665	15	61274119	T	C	0.0107065	-0.0911341	0.0203138	7.2e-06
Aneurinibacillales	rs62126240	19	57607050	T	C	0.05754	0.0418273	0.00901926	3.5e-06
Aneurinibacillales	rs116901476	20	50626640	A	G	0.0254266	0.0607725	0.0132199	4.3e-06
Aneurinibacillales	rs73150855	22	20035317	T	C	0.0425299	-0.0461902	0.0104321	9.5e-06
Aneurinibacillales	rs4820366	22	39074218	G	A	0.0473773	-0.0453718	0.00986804	4.3e-06
AR31	rs2337372	2	27917482	A	G	0.25021	-0.0266816	0.00578824	4e-06
AR31	rs78292477	4	64276093	A	C	0.0167199	-0.106814	0.0195817	4.9e-08
AR31	rs72761817	5	41654144	G	A	0.0106992	-0.113498	0.0239062	2.1e-06
AR31	rs2396112	7	109486130	T	C	0.259549	-0.0255641	0.00577113	9.4e-06
AR31	rs4320627	9	27175052	G	A	0.270238	-0.0272334	0.00562439	1.3e-06
AR31	rs117572057	10	118457860	C	A	0.0099849	-0.112162	0.024894	6.6e-06
AR31	rs323639	11	75986609	G	A	0.0339517	0.0650447	0.013922	3e-06
AR31	rs11054070	12	10905948	C	G	0.125759	-0.033345	0.00752729	9.4e-06
AR31	rs11106355	12	77706450	G	A	0.279116	-0.0273302	0.0055749	9.5e-07
AR31	rs144125979	13	107660317	T	C	0.0305847	0.0679428	0.0148068	4.5e-06
AR31	rs76135523	16	81605269	T	G	0.0344357	-0.062815	0.0138183	5.5e-06
AR31	rs75066972	18	78157839	A	G	0.0209814	-0.0844413	0.0175499	1.5e-06
AR31	rs73618623	20	58936367	T	C	0.0857652	0.0402828	0.00899324	7.5e-06
AR31	rs28495372	22	43897472	A	G	0.0758692	0.0440096	0.00945192	3.2e-06
Atopobiaceae	rs142752106	1	13546646	C	G	0.050608	0.0672541	0.0145762	4e-06
Atopobiaceae	rs544038	1	89243780	C	T	0.0144611	0.125588	0.0267584	2.7e-06
Atopobiaceae	rs76980483	1	202303760	T	C	0.0155248	0.118754	0.0257583	4e-06
Atopobiaceae	rs1518655	2	35647029	A	G	0.194047	-0.0381364	0.00818362	3.2e-06
Atopobiaceae	rs78875968	2	184451226	G	C	0.0133243	0.131684	0.0278415	2.2e-06
Atopobiaceae	rs1072655	3	82605863	C	A	0.342344	0.0304568	0.00671913	5.8e-06
Atopobiaceae	rs112290424	4	117036831	T	G	0.0119288	0.132109	0.0291673	5.9e-06
Atopobiaceae	rs10428725	6	44144672	T	C	0.234265	-0.0347278	0.00760792	5e-06
Atopobiaceae	rs6932768	6	140891325	C	A	0.491573	-0.0300223	0.00636178	2.4e-06
Atopobiaceae	rs116848262	6	168086433	T	C	0.0523118	0.0649885	0.0142683	5.2e-06
Atopobiaceae	rs6949097	7	29799929	T	C	0.445459	-0.0316359	0.00643272	8.7e-07
Atopobiaceae	rs10810886	9	18018209	G	A	0.240057	0.033009	0.00746291	9.7e-06
Atopobiaceae	rs1077746	10	12553544	T	C	0.421782	-0.0301449	0.00662331	5.3e-06
Atopobiaceae	rs9735474	11	69760283	A	G	0.387012	-0.0301297	0.00658898	4.8e-06
Atopobiaceae	rs79402960	12	28798592	C	A	0.0158891	0.114731	0.0256135	7.5e-06
Atopobiaceae	rs3825195	12	54579208	C	T	0.437374	0.0284599	0.00643008	9.6e-06
Atopobiaceae	rs67547277	12	67303139	G	A	0.00974462	0.158627	0.0326147	1.2e-06
Atopobiaceae	rs76692993	12	68391252	G	A	0.0129717	0.125369	0.0281897	8.7e-06
Atopobiaceae	rs9565250	13	76221763	C	T	0.0737055	-0.0559564	0.0122791	5.2e-06
Atopobiaceae	rs12890629	14	23557425	G	A	0.110707	0.0461918	0.0102877	7.1e-06
Atopobiaceae	rs114822688	15	52653130	A	G	0.0293022	0.0862482	0.0189717	5.5e-06
Atopobiaceae	rs181415	22	17757494	A	G	0.362628	-0.0318356	0.00684863	3.3e-06
Aureimonas	rs10916144	1	227432948	A	T	0.243794	0.0231239	0.00519986	8.7e-06
Aureimonas	rs62114735	2	15892539	G	A	0.0368135	-0.0531453	0.0118978	7.9e-06
Aureimonas	rs17024692	2	100747843	G	A	0.132259	-0.0314864	0.00667991	2.4e-06
Aureimonas	rs1567477	4	178418326	A	G	0.305233	-0.022825	0.00482897	2.3e-06
Aureimonas	rs2644302	7	2887938	T	C	0.13414	-0.0293723	0.00658322	8.1e-06
Aureimonas	rs13259457	8	10577843	G	C	0.106675	-0.0324123	0.00721811	7.1e-06
Aureimonas	rs77844978	8	31453700	A	G	0.0228879	-0.0655817	0.0147646	8.9e-06
Aureimonas	rs10122182	9	4728729	T	C	0.358307	-0.0213857	0.00463971	4e-06
Aureimonas	rs35086974	10	49103296	G	A	0.199916	-0.0248818	0.00555039	7.4e-06
Aureimonas	rs7925814	11	43096489	A	G	0.214105	0.0256372	0.00541206	2.2e-06
Aureimonas	rs118154512	11	97789645	A	G	0.053247	-0.0474755	0.00988468	1.6e-06
Aureimonas	rs116196949	18	9014770	T	C	0.0214863	-0.0707871	0.0153506	4e-06
Aureimonas	rs138330498	19	18138631	A	G	0.0341699	-0.0553199	0.0122667	6.5e-06
Aureimonas	rs111785063	19	22463283	A	G	0.0287715	0.0588879	0.0133233	9.9e-06
Aureimonas	rs4803162	19	53705842	G	A	0.214468	-0.025242	0.00541855	3.2e-06
Aureimonas	rs6106640	20	2404790	A	G	0.102575	-0.0335988	0.00739349	5.5e-06
Aureimonas	rs76485293	20	21475983	C	G	0.040658	0.0611516	0.0111136	3.7e-08
Aureimonas	rs117569402	21	30970876	C	T	0.0144854	0.0846476	0.0180622	2.8e-06
Azorhizobium	rs3118061	1	57773989	G	A	0.157386	0.0300624	0.00668873	7e-06
Azorhizobium	rs4375236	1	215206017	T	C	0.133485	-0.032928	0.00715234	4.1e-06
Azorhizobium	rs34474338	2	191726395	T	C	0.462436	0.0228318	0.00495641	4.1e-06
Azorhizobium	rs7632521	3	1072637	A	G	0.0412538	0.0590031	0.0125356	2.5e-06
Azorhizobium	rs73112334	3	61130150	C	G	0.435087	-0.0220101	0.00492985	8e-06
Azorhizobium	rs4679683	3	150813207	T	C	0.229565	-0.028072	0.00590763	2e-06
Azorhizobium	rs144330193	5	19777246	T	C	0.0185216	0.0919923	0.0184112	5.8e-07
Azorhizobium	rs34567330	5	86265941	C	G	0.440268	0.0229138	0.00513799	8.2e-06
Azorhizobium	rs141419882	9	2251054	C	G	0.0148965	-0.0903142	0.0203184	8.8e-06
Azorhizobium	rs7030685	9	38254694	G	C	0.474257	0.0274235	0.00491233	2.4e-08
Azorhizobium	rs4422885	9	96077253	A	G	0.048273	-0.0511303	0.0114446	7.9e-06
Azorhizobium	rs77677735	9	103621217	A	G	0.0133613	-0.0946509	0.0212994	8.8e-06
Azorhizobium	rs10501481	11	80826293	G	A	0.0770072	-0.0407982	0.00913693	8e-06
Azorhizobium	rs35919189	14	79577743	C	T	0.0637406	-0.0469757	0.0100875	3.2e-06
Azorhizobium	rs1635166	15	28294688	C	T	0.0336417	0.0607466	0.0135682	7.6e-06
Azorhizobium	rs148358229	16	20079007	A	G	0.0347612	-0.0597385	0.0134873	9.5e-06
Azorhizobium	rs113104285	19	18975107	G	A	0.0194838	-0.0783019	0.0176494	9.1e-06
Azorhizobium	rs10423964	19	31273945	T	C	0.274411	0.0254183	0.00563601	6.5e-06
Bacillaceae A	rs34653201	1	2854979	A	G	0.0337895	-0.0351142	0.00780142	6.8e-06
Bacillaceae A	rs1371483	2	4841754	T	C	0.0480364	0.0311724	0.0064905	1.6e-06
Bacillaceae A	rs112709876	2	49341277	T	C	0.0287502	0.0378407	0.00846347	7.8e-06
Bacillaceae A	rs1879087	2	136064653	C	T	0.0677321	-0.0261238	0.00563526	3.6e-06
Bacillaceae A	rs4973125	2	228770701	G	A	0.321807	0.0136924	0.00302089	5.8e-06
Bacillaceae A	rs3774209	3	8652371	A	C	0.394164	-0.0141214	0.00288646	1e-06
Bacillaceae A	rs6763811	3	124983463	C	T	0.318764	-0.017089	0.00299326	1.1e-08
Bacillaceae A	rs17672625	4	112876830	G	A	0.126873	-0.0189572	0.00422595	7.3e-06
Bacillaceae A	rs11964056	6	18611987	T	C	0.0894507	0.0222796	0.00491973	5.9e-06
Bacillaceae A	rs114697521	6	58157477	C	T	0.0195352	0.0502133	0.0102809	1e-06
Bacillaceae A	rs1709180	6	151862885	A	G	0.0629371	0.0263468	0.00579719	5.5e-06
Bacillaceae A	rs79253912	17	9715199	A	G	0.0295889	-0.0385864	0.00844046	4.8e-06
Bacillaceae A	rs143048866	19	7159005	T	C	0.0528157	-0.0293428	0.0063871	4.3e-06
Bacillaceae A	rs9979304	21	39007606	G	A	0.437819	-0.01306	0.00284052	4.3e-06
Bacillales A	rs4575107	1	106615677	G	A	0.214924	-0.0131305	0.00282374	3.3e-06
Bacillales A	rs9836224	3	124979148	T	C	0.318826	-0.0139704	0.00246722	1.5e-08
Bacillales A	rs75816161	3	191657744	C	T	0.0349697	0.0296759	0.00632002	2.7e-06
Bacillales A	rs55888898	3	193764868	G	A	0.213497	0.0129486	0.00282771	4.7e-06
Bacillales A	rs34555856	4	80715026	A	G	0.0503166	0.0269102	0.00534625	4.8e-07
Bacillales A	rs62324492	4	124544765	T	A	0.0158382	0.0426718	0.00900297	2.1e-06
Bacillales A	rs79539842	5	32372550	A	G	0.0331985	0.0288312	0.00646609	8.2e-06
Bacillales A	rs80121911	7	33646288	G	C	0.0110511	0.0587665	0.0111626	1.4e-07
Bacillales A	rs2930372	8	3908815	A	G	0.0678265	0.0209666	0.00456128	4.3e-06
Bacillales A	rs13274629	8	4953488	A	C	0.144655	0.0145656	0.00328341	9.2e-06
Bacillales A	rs117830300	8	67657572	A	G	0.0559032	0.0234899	0.00506106	3.5e-06
Bacillales A	rs2492380	10	33658468	C	T	0.0128184	0.0475304	0.0103628	4.5e-06
Bacillales A	rs144152600	11	84628496	A	C	0.0489647	0.0265415	0.00536735	7.6e-07
Bacillales A	rs186791515	11	132385674	G	A	0.0172298	-0.0467388	0.00874329	9e-08
Bacillales A	rs76485293	20	21475983	C	G	0.040658	-0.0262888	0.0057961	5.7e-06
Bacilli A	rs12045973	1	230676436	T	C	0.241256	-0.00942261	0.00199661	2.4e-06
Bacilli A	rs4988235	2	135851076	G	A	0.414723	-0.0100068	0.00176621	1.5e-08
Bacilli A	rs77458651	3	69858250	A	G	0.166525	-0.0107196	0.00229813	3.1e-06
Bacilli A	rs111440950	3	139521066	G	A	0.0116905	-0.0357045	0.00804287	9e-06
Bacilli A	rs34746575	3	167528402	A	G	0.0524987	-0.0172086	0.0038763	9e-06
Bacilli A	rs77397796	5	5367039	T	C	0.0128075	0.0345762	0.00768347	6.8e-06
Bacilli A	rs141470488	7	25851430	A	G	0.0120087	0.040303	0.00784663	2.8e-07
Bacilli A	rs1989105	8	6523709	C	G	0.396862	0.00843744	0.00176278	1.7e-06
Bacilli A	rs55889810	8	52992030	A	G	0.0459028	0.0184558	0.00413182	7.9e-06
Bacilli A	rs4910383	11	11543456	T	C	0.0432838	0.0217642	0.00416474	1.7e-07
Bacilli A	rs12417836	11	70243594	T	C	0.0655821	0.0163911	0.00347073	2.3e-06
Bacilli A	rs112065305	11	111462655	A	G	0.0693857	0.015126	0.00338216	7.7e-06
Bacilli A	rs12579191	12	43209995	C	T	0.131561	0.011348	0.00250207	5.7e-06
Bacilli A	rs72642602	14	36472440	T	C	0.0754237	0.0154549	0.00326263	2.2e-06
Bacilli A	rs112353795	15	84574862	C	T	0.0402116	0.0195711	0.00438566	8.1e-06
Bacilli A	rs72843512	17	60092352	A	G	0.0785826	-0.0146231	0.00321467	5.4e-06
Bacilli A	rs117505376	18	3197574	A	T	0.0498479	-0.0175595	0.00393913	8.3e-06
Bacilli A	rs8133184	21	17417659	C	G	0.182945	0.0102439	0.00221329	3.7e-06
Bacilli A	rs6517454	21	38275479	T	G	0.0301651	0.0243739	0.00505241	1.4e-06
Bacillus AY	rs6714153	2	11007917	G	T	0.18061	-0.0306065	0.00672718	5.4e-06
Bacillus AY	rs12612811	2	106040996	C	T	0.189812	-0.0307312	0.00649968	2.3e-06
Bacillus AY	rs115056000	3	72359526	A	G	0.207914	0.0284359	0.00633882	7.3e-06
Bacillus AY	rs6770435	3	169704937	A	G	0.289624	0.0261349	0.00566271	3.9e-06
Bacillus AY	rs556746	4	2146980	A	G	0.0483384	-0.0523709	0.0118412	9.7e-06
Bacillus AY	rs72836154	6	22241813	G	C	0.0113713	0.109291	0.0238959	4.8e-06
Bacillus AY	rs9345991	6	67232019	A	T	0.347808	0.0238894	0.00540428	9.8e-06
Bacillus AY	rs73573552	6	155997131	A	G	0.450951	0.0234987	0.00519619	6.1e-06
Bacillus AY	rs74347426	7	77053425	C	G	0.0451442	0.0554115	0.0124433	8.5e-06
Bacillus AY	rs12683181	9	91756046	C	T	0.298645	0.0253811	0.00561384	6.2e-06
Bacillus AY	rs117726300	11	6028680	G	A	0.0349033	0.0617091	0.0139023	9e-06
Bacillus AY	rs748144	13	112447570	A	G	0.224717	0.0280776	0.00620811	6.1e-06
Bacillus AY	rs147784694	14	79636827	T	G	0.0348759	-0.0607719	0.01371	9.3e-06
Bacillus AY	rs80155722	14	99807742	A	G	0.0434931	0.0564745	0.0126741	8.4e-06
Bacillus AY	rs8061031	16	24580513	A	G	0.485734	0.0239125	0.00518744	4e-06
Bacillus AY	rs12448177	16	71511100	A	G	0.0189298	0.0865097	0.01892	4.8e-06
Bacillus AY	rs114602896	17	76852936	T	C	0.011377	0.124088	0.0243153	3.3e-07
Bacillus AY	rs80037567	18	505780	A	C	0.0170786	0.0892936	0.0198063	6.5e-06
Bacillus AY	rs7263731	20	4866536	A	G	0.0119128	0.106109	0.0233157	5.3e-06
Bacillus AY	rs62216401	20	18537655	G	A	0.0330864	-0.0653123	0.0140744	3.5e-06
Bacillus AY	rs79833227	20	45818004	A	C	0.15853	-0.0311643	0.00700937	8.7e-06
Bacillus C	rs6714153	2	11007917	G	T	0.18061	-0.0279535	0.00599136	3.1e-06
Bacillus C	rs182417149	2	83132242	G	A	0.0112852	-0.0995656	0.0215113	3.7e-06
Bacillus C	rs191996265	2	183247367	G	A	0.046301	-0.0508481	0.0109116	3.2e-06
Bacillus C	rs10201907	2	223053094	T	C	0.0279179	0.0641309	0.0137967	3.3e-06
Bacillus C	rs12715572	3	61600450	A	G	0.276639	-0.0244572	0.0050943	1.6e-06
Bacillus C	rs6804876	3	186562737	C	A	0.372222	-0.0267687	0.00471414	1.4e-08
Bacillus C	rs74694536	5	31677832	A	G	0.067862	0.0427114	0.00920346	3.5e-06
Bacillus C	rs140364652	7	55064475	A	C	0.0173518	0.0837255	0.01761	2e-06
Bacillus C	rs10781012	9	71318836	G	A	0.13386	0.0301737	0.00667714	6.2e-06
Bacillus C	rs7037436	9	133794705	G	T	0.456945	0.0208618	0.00459216	5.5e-06
Bacillus C	rs11794103	9	135928500	A	C	0.322184	-0.023131	0.0049258	2.7e-06
Bacillus C	rs17587238	10	118749180	A	G	0.0747146	0.0385592	0.00861643	7.6e-06
Bacillus C	rs12275754	11	64452469	T	C	0.282225	0.0230648	0.00511803	6.6e-06
Bacillus C	rs158106	14	77092978	G	T	0.358577	-0.0219	0.00474983	4e-06
Bacillus C	rs74423748	17	50923556	A	G	0.011053	-0.0981993	0.0217775	6.5e-06
Bacillus C	rs860180	19	44575111	C	T	0.232261	0.0249353	0.00538686	3.7e-06
Bacillus	rs12757364	1	82592696	A	G	0.353861	0.015772	0.0033977	3.5e-06
Bacillus	rs115874215	2	203850169	A	G	0.0253952	0.047869	0.0102806	3.2e-06
Bacillus	rs71310518	3	172632092	C	T	0.211445	-0.0181349	0.00404036	7.2e-06
Bacillus	rs77922087	4	31089564	G	A	0.154479	0.0226566	0.00446826	4e-07
Bacillus	rs117789627	7	110480101	C	G	0.0178962	0.061194	0.0120949	4.2e-07
Bacillus	rs35450468	8	127073787	G	A	0.0727518	0.0297434	0.00624025	1.9e-06
Bacillus	rs2184422	10	28778458	T	C	0.346649	0.0149844	0.0033834	9.5e-06
Bacillus	rs138057271	13	77915207	T	G	0.0138446	0.0648391	0.0139261	3.2e-06
Bacillus	rs2875074	17	14847525	C	G	0.205098	0.019413	0.0040563	1.7e-06
Bacillus	rs72821769	17	16028379	A	G	0.121918	0.0261835	0.00500969	1.7e-07
Bacillus	rs8080418	17	27757960	T	C	0.26879	0.0171803	0.00366045	2.7e-06
Bacillus	rs117459480	17	48148078	A	G	0.0128918	0.0651368	0.0142792	5.1e-06
Bacillus	rs72895127	18	39920099	T	C	0.0300436	0.0520217	0.00939955	3.1e-08
Bacillus	rs150011658	18	51416178	C	T	0.0113636	0.0700329	0.0151182	3.6e-06
Bacillus	rs1862456	19	8857873	A	C	0.466408	-0.0149431	0.00325853	4.5e-06
Bacillus U	rs4255347	1	38420129	C	T	0.0443038	-0.0683033	0.0153913	9.1e-06
Bacillus U	rs41285010	1	56708615	G	A	0.0315913	0.08974	0.0182341	8.6e-07
Bacillus U	rs35908994	1	218166595	A	C	0.0402582	0.077261	0.0161797	1.8e-06
Bacillus U	rs74743869	2	76709783	T	C	0.0886872	0.0506938	0.0114258	9.1e-06
Bacillus U	rs11687684	2	107190307	T	C	0.197868	0.0379068	0.00794536	1.8e-06
Bacillus U	rs10188368	2	144737103	A	G	0.124894	0.0432598	0.00966314	7.6e-06
Bacillus U	rs78775534	2	191671352	G	A	0.0439161	0.0752356	0.0156059	1.4e-06
Bacillus U	rs10201907	2	223053094	T	C	0.0279179	0.111219	0.0193523	9.1e-09
Bacillus U	rs12630499	3	121617882	T	C	0.14763	-0.0404499	0.00908118	8.4e-06
Bacillus U	rs13140008	4	81003695	A	G	0.0539451	0.0657781	0.0144521	5.3e-06
Bacillus U	rs71597328	5	175381094	A	G	0.0570757	0.0740244	0.0137066	6.6e-08
Bacillus U	rs55728141	7	4809274	A	C	0.0858782	0.0511359	0.0114573	8.1e-06
Bacillus U	rs500907	7	16553570	A	G	0.34574	-0.0298278	0.00674385	9.7e-06
Bacillus U	rs12350649	9	27174172	T	A	0.114639	-0.0469452	0.00985272	1.9e-06
Bacillus U	rs73655567	9	116984909	A	C	0.0433755	0.073489	0.0155792	2.4e-06
Bacillus U	rs11822329	11	9354758	T	C	0.237434	0.0342529	0.00755375	5.8e-06
Bacillus U	rs7297939	12	42700483	A	G	0.314001	0.0337675	0.00685091	8.3e-07
Bacillus U	rs2269322	14	102983436	T	C	0.397393	0.034321	0.0065262	1.4e-07
Bacillus U	rs74172688	19	5086062	A	G	0.113279	-0.0451738	0.0102062	9.6e-06
Bacillus velezensis	rs7349466	3	17167066	T	G	0.0643014	0.0539531	0.0115113	2.8e-06
Bacillus velezensis	rs113044297	3	50468626	T	C	0.0169834	0.120529	0.0218078	3.3e-08
Bacillus velezensis	rs12634628	3	88406306	G	T	0.257165	0.0307069	0.0064414	1.9e-06
Bacillus velezensis	rs74863371	4	56635466	A	C	0.053726	0.0556307	0.0124798	8.3e-06
Bacillus velezensis	rs17053293	4	167469961	C	T	0.0668683	-0.0500874	0.0113226	9.7e-06
Bacillus velezensis	rs384424	5	2608546	A	G	0.430684	-0.0256899	0.00575339	8e-06
Bacillus velezensis	rs76812958	9	10579595	G	T	0.0722922	0.0594986	0.0108597	4.3e-08
Bacillus velezensis	rs7358063	10	15181433	C	T	0.204076	0.0323437	0.00704862	4.5e-06
Bacillus velezensis	rs77899924	11	93032607	C	G	0.0189012	0.0945877	0.0205989	4.4e-06
Bacillus velezensis	rs75552976	12	74909441	C	A	0.0428302	0.0620437	0.0138405	7.4e-06
Bacillus velezensis	rs146002128	14	20786205	A	G	0.0682707	-0.0515116	0.0111796	4.1e-06
Bacillus velezensis	rs199576728	14	53301254	T	G	0.478471	0.0272245	0.00560805	1.2e-06
Bacillus velezensis	rs189277711	16	2108021	A	G	0.030764	0.0733058	0.016396	7.8e-06
Bacillus velezensis	rs10407857	19	22896691	A	G	0.147347	0.0427029	0.0079554	8e-08
Bacillus velezensis	rs1617582	19	54666689	T	C	0.0266712	0.0798027	0.0176245	6e-06
Bacteroides A plebeius A	rs149561196	1	63007892	C	T	0.025388	0.270476	0.0591149	4.8e-06
Bacteroides A plebeius A	rs11681784	2	71506186	A	G	0.076897	0.154909	0.0349102	9.1e-06
Bacteroides A plebeius A	rs36098468	2	75414446	T	C	0.156632	0.122212	0.0252655	1.3e-06
Bacteroides A plebeius A	rs4954041	2	133188566	T	G	0.288335	0.0912994	0.0203416	7.2e-06
Bacteroides A plebeius A	rs1851919	3	81931251	C	T	0.407557	-0.0854861	0.0188376	5.7e-06
Bacteroides A plebeius A	rs9759894	4	177387438	A	G	0.234489	0.103125	0.0227242	5.7e-06
Bacteroides A plebeius A	rs7138520	12	482012	G	C	0.493439	0.104005	0.0186899	2.6e-08
Bacteroides A plebeius A	rs10507182	12	104811610	C	A	0.133759	-0.120976	0.0273179	9.5e-06
Bacteroides A plebeius A	rs12826938	12	117365352	C	G	0.040381	0.21852	0.046709	2.9e-06
Bacteroides A plebeius A	rs4905257	14	94917141	G	C	0.467457	-0.0838573	0.0184838	5.7e-06
Bacteroides A plebeius A	rs75406947	15	32759302	T	A	0.0255958	0.25641	0.0576125	8.6e-06
Bacteroides A plebeius A	rs72751117	15	59578740	G	C	0.065578	0.171927	0.038069	6.3e-06
Bacteroides A plebeius A	rs189148845	17	2977036	T	C	0.0144392	0.354985	0.0775721	4.7e-06
Bacteroides A plebeius A	rs12978990	19	19002342	T	C	0.186226	-0.11134	0.0241678	4.1e-06
Bacteroides A plebeius A	rs16985328	20	44228636	T	C	0.0590703	-0.176692	0.0393294	7e-06
Bacteroides A plebeius A	rs5750782	22	39238918	A	G	0.280299	0.0913397	0.0203977	7.5e-06
Bacteroides A plebeius	rs149561196	1	63007892	C	T	0.025388	0.273343	0.0562642	1.2e-06
Bacteroides A plebeius	rs77969904	1	221929350	A	G	0.023086	0.274313	0.0590701	3.4e-06
Bacteroides A plebeius	rs3754935	2	201254549	C	A	0.0578117	0.169694	0.0377568	7e-06
Bacteroides A plebeius	rs10510731	3	41811818	T	C	0.193657	0.112354	0.0224698	5.7e-07
Bacteroides A plebeius	rs145791346	4	25084549	T	C	0.0167343	0.309116	0.069153	7.8e-06
Bacteroides A plebeius	rs34760623	4	43154503	T	C	0.0299748	0.245941	0.0513769	1.7e-06
Bacteroides A plebeius	rs9759894	4	177387438	A	G	0.234489	0.100905	0.0216277	3.1e-06
Bacteroides A plebeius	rs57197355	7	26385034	C	T	0.11822	-0.123645	0.0272504	5.7e-06
Bacteroides A plebeius	rs61269211	7	37707601	A	G	0.135219	0.125397	0.0257311	1.1e-06
Bacteroides A plebeius	rs139389953	8	32176609	A	G	0.011402	0.466232	0.0826217	1.7e-08
Bacteroides A plebeius	rs11193092	10	106885081	C	T	0.0273834	0.239782	0.0539899	8.9e-06
Bacteroides A plebeius	rs61881773	11	13809692	C	T	0.0252321	0.254248	0.054798	3.5e-06
Bacteroides A plebeius	rs7927877	11	87469519	C	T	0.241344	0.0959895	0.020696	3.5e-06
Bacteroides A plebeius	rs61912384	11	133314018	A	G	0.15029	0.112245	0.024946	6.8e-06
Bacteroides A plebeius	rs73594223	12	565463	G	C	0.0225888	0.28694	0.0596332	1.5e-06
Bacteroides A plebeius	rs73113075	12	56436520	T	C	0.0265823	-0.243542	0.054858	9e-06
Bacteroides A plebeius	rs12314696	12	108455266	C	T	0.0431498	0.195811	0.0431981	5.8e-06
Bacteroides A plebeius	rs12885338	14	52666318	T	C	0.322901	-0.0843342	0.0189146	8.2e-06
Bacteroides A plebeius	rs12436076	14	91022407	C	T	0.125357	-0.121437	0.0267624	5.7e-06
Bacteroides A plebeius	rs7179783	15	59591610	T	C	0.059764	0.170501	0.0378988	6.8e-06
Bacteroides A plebeius	rs3748487	20	20033708	A	G	0.0294513	0.236002	0.0520699	5.8e-06
Bacteroides A	rs73166867	3	149250628	T	G	0.0296971	0.26287	0.0576417	5.1e-06
Bacteroides A	rs72758284	5	51028773	G	A	0.102018	0.147056	0.0328788	7.7e-06
Bacteroides A	rs116375699	5	76236898	T	G	0.0128723	0.404408	0.0868119	3.2e-06
Bacteroides A	rs57197355	7	26385034	C	T	0.11822	-0.141231	0.0304165	3.4e-06
Bacteroides A	rs7798323	7	71108401	C	T	0.444789	-0.090996	0.0197905	4.3e-06
Bacteroides A	rs1526413	7	125448097	A	G	0.189338	0.117066	0.0253942	4e-06
Bacteroides A	rs117800280	8	32218517	A	G	0.0114078	0.452717	0.0922112	9.1e-07
Bacteroides A	rs146892396	10	18344327	T	C	0.0334288	-0.247414	0.055003	6.9e-06
Bacteroides A	rs11193113	10	106927569	G	A	0.281397	0.101585	0.021843	3.3e-06
Bacteroides A	rs45591844	11	83459680	C	T	0.0411606	0.21873	0.0493939	9.5e-06
Bacteroides A	rs7138520	12	482012	G	C	0.493439	0.108739	0.0198594	4.4e-08
Bacteroides A	rs11848326	14	91016839	T	G	0.125358	-0.132954	0.029882	8.6e-06
Bacteroides A	rs74459634	16	78245245	G	A	0.0148073	0.394481	0.0827514	1.9e-06
Bacteroides clarus	rs35651442	1	89485825	A	G	0.0439394	-0.171978	0.0374428	4.4e-06
Bacteroides clarus	rs72738013	1	198644374	C	A	0.0439644	-0.169585	0.0373885	5.7e-06
Bacteroides clarus	rs66504906	2	861983	G	A	0.410653	0.0798273	0.0157806	4.2e-07
Bacteroides clarus	rs56081869	3	21479238	T	C	0.0960299	-0.137901	0.0264385	1.8e-07
Bacteroides clarus	rs661492	7	103757594	C	T	0.198903	0.104143	0.0197135	1.3e-07
Bacteroides clarus	rs117609332	9	76697789	C	T	0.0317904	-0.201964	0.0438423	4.1e-06
Bacteroides clarus	rs12772528	10	3583432	G	A	0.245187	-0.0859115	0.0177929	1.4e-06
Bacteroides clarus	rs111956227	10	68477659	G	C	0.0244932	-0.223359	0.049729	7.1e-06
Bacteroides clarus	rs7967829	12	65330441	T	C	0.309504	0.092082	0.0165272	2.5e-08
Bacteroides clarus	rs11608374	12	130958908	A	G	0.042618	0.190287	0.0377478	4.6e-07
Bacteroides clarus	rs9538310	13	33680582	A	G	0.466954	0.0719804	0.0156082	4e-06
Bacteroides clarus	rs137997293	14	49847893	A	G	0.0253026	-0.217772	0.0489109	8.5e-06
Bacteroides clarus	rs79568257	15	24668786	T	C	0.0892647	0.124716	0.026862	3.4e-06
Bacteroides clarus	rs12438961	15	58940654	A	C	0.302288	0.0745664	0.0164915	6.1e-06
Bacteroides clarus	rs185713637	18	44086753	C	T	0.015869	0.338101	0.0609077	2.8e-08
Bacteroides eggerthii	rs35699026	1	42085523	A	G	0.0259554	0.311402	0.0673944	3.8e-06
Bacteroides eggerthii	rs28410506	1	188577438	T	C	0.409404	-0.0983795	0.0217425	6e-06
Bacteroides eggerthii	rs6754404	2	47601253	C	G	0.201288	0.136699	0.0267244	3.1e-07
Bacteroides eggerthii	rs62150673	2	120793983	A	G	0.0678247	0.192207	0.0432003	8.6e-06
Bacteroides eggerthii	rs112150069	3	36377491	A	C	0.0184091	0.351207	0.0794364	9.8e-06
Bacteroides eggerthii	rs9866573	3	101042124	A	G	0.017163	0.374591	0.083224	6.8e-06
Bacteroides eggerthii	rs7432481	3	186011140	G	T	0.241626	0.114251	0.0258502	9.9e-06
Bacteroides eggerthii	rs111680464	4	30312773	G	C	0.0155502	0.408425	0.0875829	3.1e-06
Bacteroides eggerthii	rs72917071	4	101771318	G	A	0.0865237	0.213877	0.0381268	2e-08
Bacteroides eggerthii	rs4048724	4	169759355	G	A	0.0974476	-0.171685	0.0377125	5.3e-06
Bacteroides eggerthii	rs11764571	7	74514027	G	A	0.0464815	0.236249	0.0509346	3.5e-06
Bacteroides eggerthii	rs145451111	8	3496713	T	C	0.0344184	0.263726	0.0589258	7.6e-06
Bacteroides eggerthii	rs7130171	11	80775182	A	G	0.332008	-0.102988	0.0229333	7.1e-06
Bacteroides eggerthii	rs34600045	12	21607352	T	C	0.237872	-0.117293	0.0255049	4.2e-06
Bacteroides eggerthii	rs762088	14	24079150	G	C	0.0374807	0.276723	0.0565729	1e-06
Bacteroides eggerthii	rs1544954	16	62832953	A	G	0.26216	-0.116473	0.0246704	2.3e-06
Bacteroides eggerthii	rs1122322	16	73741889	A	G	0.493394	0.100669	0.0221713	5.6e-06
Bacteroides eggerthii	rs10421775	19	1314450	T	A	0.0505589	0.258163	0.049008	1.4e-07
Bacteroides eggerthii	rs6117930	20	7703222	G	A	0.348383	-0.101445	0.0223965	5.9e-06
Bacteroides faecis	rs7531567	1	214125672	T	C	0.161592	-0.118671	0.0253891	3e-06
Bacteroides faecis	rs79212904	2	48691119	C	T	0.0673449	0.187398	0.0368828	3.8e-07
Bacteroides faecis	rs17796338	2	217278549	A	G	0.0380192	0.223078	0.0489796	5.3e-06
Bacteroides faecis	rs145700261	2	219412632	T	C	0.0369778	0.22959	0.0494767	3.5e-06
Bacteroides faecis	rs6438366	3	116884858	T	C	0.482301	0.0838619	0.0187558	7.8e-06
Bacteroides faecis	rs72781761	5	87160488	A	C	0.0739419	-0.164954	0.0350756	2.6e-06
Bacteroides faecis	rs2442749	6	31384263	C	T	0.254454	0.0984539	0.0213264	3.9e-06
Bacteroides faecis	rs236361	6	36830374	A	G	0.479831	0.0842801	0.0189046	8.3e-06
Bacteroides faecis	rs12154346	7	33504026	G	A	0.0429417	0.255706	0.0458292	2.4e-08
Bacteroides faecis	rs146494157	7	111699802	T	C	0.0122239	-0.378742	0.0855201	9.5e-06
Bacteroides faecis	rs187476590	8	115646374	C	T	0.0256907	0.26215	0.0589801	8.8e-06
Bacteroides faecis	rs117703564	12	122840263	G	A	0.012734	-0.373076	0.0835007	7.9e-06
Bacteroides faecis	rs112759957	16	79636773	T	G	0.0239384	0.276787	0.0611842	6.1e-06
Bacteroides faecis	rs12605244	18	26514207	A	G	0.195881	0.108365	0.0242809	8.1e-06
Bacteroides intestinalis A	rs187270717	2	231419882	T	C	0.0496132	-0.221752	0.0418108	1.1e-07
Bacteroides intestinalis A	rs2221147	3	177461848	A	G	0.196214	-0.110742	0.0227206	1.1e-06
Bacteroides intestinalis A	rs73200256	4	6168107	G	C	0.026763	0.301187	0.0549944	4.3e-08
Bacteroides intestinalis A	rs145975951	4	57815929	C	T	0.0392754	0.208489	0.0464535	7.2e-06
Bacteroides intestinalis A	rs4861409	4	179637196	T	C	0.234243	0.0946347	0.0213546	9.4e-06
Bacteroides intestinalis A	rs12697473	5	45686123	T	A	0.230204	0.10245	0.0213353	1.6e-06
Bacteroides intestinalis A	rs78426958	5	178587386	A	G	0.0738933	0.178603	0.0341434	1.7e-07
Bacteroides intestinalis A	rs1932106	6	130153452	G	T	0.44842	0.0903299	0.0182186	7.1e-07
Bacteroides intestinalis A	rs7777397	7	155258157	G	A	0.0479892	0.211042	0.0423985	6.4e-07
Bacteroides intestinalis A	rs2685596	8	34823191	G	A	0.174838	0.10485	0.0236143	9e-06
Bacteroides intestinalis A	rs77346846	10	94378307	A	G	0.00993099	0.413094	0.0906655	5.2e-06
Bacteroides intestinalis A	rs78593901	12	14632479	A	T	0.110874	0.132501	0.0284886	3.3e-06
Bacteroides intestinalis A	rs77719242	12	116374282	G	A	0.0813516	-0.150801	0.0331082	5.2e-06
Bacteroides intestinalis A	rs34100780	16	11600123	A	G	0.147506	0.1131	0.0251524	6.9e-06
Bacteroides intestinalis A	rs150910880	17	52137644	T	G	0.0178752	0.307923	0.0675506	5.2e-06
Bacteroides intestinalis A	rs7223101	17	66571589	A	C	0.377836	-0.0845196	0.0185568	5.2e-06
Bacteroides intestinalis A	rs3795066	19	1039627	C	T	0.417268	-0.0863463	0.0183499	2.5e-06
Bacteroides sp002160055	rs7580217	2	47535880	C	T	0.163215	-0.0772644	0.0172545	7.5e-06
Bacteroides sp002160055	rs111980531	3	60563439	T	C	0.0411366	-0.147971	0.0322553	4.5e-06
Bacteroides sp002160055	rs141338253	3	75367112	C	T	0.0645753	0.122569	0.0272284	6.7e-06
Bacteroides sp002160055	rs28636613	3	194160785	G	C	0.060101	0.11875	0.0265704	7.8e-06
Bacteroides sp002160055	rs142192348	4	63337560	A	G	0.303038	0.0676743	0.0140351	1.4e-06
Bacteroides sp002160055	rs6822562	4	185851058	A	G	0.272065	0.0638095	0.0144225	9.7e-06
Bacteroides sp002160055	rs76485290	5	15656927	G	A	0.0457633	0.139546	0.0303562	4.3e-06
Bacteroides sp002160055	rs73139530	7	63854548	A	G	0.0833333	0.103793	0.0230902	7e-06
Bacteroides sp002160055	rs13438500	7	110003658	A	C	0.0839688	0.112362	0.0231243	1.2e-06
Bacteroides sp002160055	rs35627508	8	15938449	A	G	0.400767	-0.0615822	0.0131614	2.9e-06
Bacteroides sp002160055	rs9331945	8	27597440	G	A	0.0147306	-0.238382	0.0526085	5.9e-06
Bacteroides sp002160055	rs58506785	11	129702836	G	A	0.0415387	0.150435	0.0321679	2.9e-06
Bacteroides sp002160055	rs1871411	12	5071553	G	A	0.196474	-0.0769435	0.0163145	2.4e-06
Bacteroides sp002160055	rs35604439	12	105286582	C	A	0.0461382	0.169455	0.0304349	2.6e-08
Bacteroides sp002160055	rs66833454	13	22225258	G	A	0.0186383	-0.218579	0.047503	4.2e-06
Bacteroides sp002160055	rs75295662	13	102917681	A	T	0.065411	0.116517	0.0261164	8.1e-06
Bacteroides sp002160055	rs7192327	16	80784531	C	T	0.157668	-0.081056	0.0176199	4.2e-06
Bacteroides sp002160055	rs189148845	17	2977036	T	C	0.0144392	0.247823	0.0535348	3.7e-06
Bacteroides sp002160055	rs138563917	22	28678664	C	A	0.0359737	0.157653	0.0344399	4.7e-06
Bacteroides sp002160055	rs16990070	22	32270100	T	C	0.133049	-0.0887412	0.0187985	2.4e-06
Bacteroides sp003545565	rs35166538	3	185145854	A	G	0.0141058	0.238525	0.0502902	2.1e-06
Bacteroides sp003545565	rs181823782	6	116798568	T	C	0.0137021	0.235342	0.0513361	4.6e-06
Bacteroides sp003545565	rs1614030	6	165202008	C	T	0.0572493	0.128043	0.0257597	6.7e-07
Bacteroides sp003545565	rs79575400	7	8756150	G	A	0.0624474	-0.129961	0.0246304	1.3e-07
Bacteroides sp003545565	rs59284065	8	28472899	C	T	0.0205699	0.186307	0.0418958	8.7e-06
Bacteroides sp003545565	rs11142952	9	71663564	C	T	0.224561	0.0637513	0.0143516	8.9e-06
Bacteroides sp003545565	rs3827855	10	24854890	C	G	0.0104954	0.266166	0.0586966	5.8e-06
Bacteroides sp003545565	rs35185666	11	18725483	A	C	0.199431	-0.0704209	0.0149595	2.5e-06
Bacteroides sp003545565	rs77723358	12	118835395	G	A	0.0341119	-0.150371	0.0325688	3.9e-06
Bacteroides sp003545565	rs117854332	13	59138179	T	C	0.0105113	-0.260371	0.0586164	8.9e-06
Bacteroides sp003545565	rs1040840	14	35324451	G	A	0.475543	0.0553391	0.0121006	4.8e-06
Bacteroides sp003545565	rs112734067	15	55097652	C	T	0.0393588	0.137525	0.0306326	7.1e-06
Bacteroides sp003545565	rs34036023	20	12475013	T	C	0.286144	0.0598609	0.0131668	5.5e-06
Bacteroides stercoris	rs61785781	1	9007614	T	C	0.115101	0.14272	0.031384	5.4e-06
Bacteroides stercoris	rs12466602	2	2738976	T	C	0.0792179	0.167151	0.0361154	3.7e-06
Bacteroides stercoris	rs75459573	3	60566599	T	C	0.226561	0.109517	0.0233282	2.7e-06
Bacteroides stercoris	rs143341697	4	41832830	T	C	0.02503	0.311224	0.0630713	8e-07
Bacteroides stercoris	rs7701143	5	6576896	A	G	0.377511	0.0937675	0.0200785	3e-06
Bacteroides stercoris	rs9293681	5	76218588	C	T	0.252334	-0.126687	0.0229242	3.3e-08
Bacteroides stercoris	rs10239497	7	68778743	T	C	0.340391	0.102572	0.0206104	6.5e-07
Bacteroides stercoris	rs955259	9	118142707	C	T	0.0460515	0.214371	0.0465117	4e-06
Bacteroides stercoris	rs1398883	17	43683024	G	A	0.475991	0.0865945	0.0195411	9.4e-06
Bacteroides stercoris	rs7352812	20	9491070	T	C	0.0104539	0.440534	0.0962527	4.7e-06
Bacteroides thetaiotaomicron	rs115783272	1	188719614	C	T	0.0408682	0.179199	0.0368635	1.2e-06
Bacteroides thetaiotaomicron	rs11688016	2	214093791	T	C	0.315962	-0.0793359	0.0160025	7.1e-07
Bacteroides thetaiotaomicron	rs72668353	4	108888891	T	A	0.214334	0.0837351	0.0182316	4.4e-06
Bacteroides thetaiotaomicron	rs146008888	10	133422451	C	A	0.0240417	-0.214893	0.048597	9.8e-06
Bacteroides thetaiotaomicron	rs138111463	12	9884895	G	A	0.0420655	0.183255	0.0368074	6.4e-07
Bacteroides thetaiotaomicron	rs117426700	12	79515654	G	C	0.012519	0.317463	0.0665609	1.8e-06
Bacteroides thetaiotaomicron	rs61945512	13	33685452	C	G	0.0525338	0.157859	0.0332015	2e-06
Bacteroides thetaiotaomicron	rs17105059	14	36687553	C	T	0.285787	0.0874289	0.0164462	1.1e-07
Bacteroides thetaiotaomicron	rs12940351	17	12634008	T	C	0.275895	-0.074479	0.0167065	8.3e-06
Bacteroides thetaiotaomicron	rs10411474	19	6552100	A	G	0.111634	0.110624	0.0240512	4.2e-06
Bacteroides thetaiotaomicron	rs34579920	20	17508054	A	G	0.016428	-0.259671	0.0582684	8.3e-06
Bacteroides thetaiotaomicron	rs151077241	21	37723812	T	G	0.0110103	0.321526	0.0705662	5.2e-06
Bacteroides thetaiotaomicron	rs8141896	22	17973957	C	A	0.0204408	-0.232319	0.0522486	8.7e-06
Barnesiellaceae	rs11810424	1	242925492	A	G	0.0517976	-0.20567	0.0455828	6.4e-06
Barnesiellaceae	rs4241335	2	867089	G	A	0.372162	0.0917588	0.0206758	9.1e-06
Barnesiellaceae	rs220375	4	25257157	G	A	0.160289	0.125155	0.0271365	4e-06
Barnesiellaceae	rs11762964	7	45169195	A	G	0.15758	-0.12395	0.0273096	5.7e-06
Barnesiellaceae	rs79995713	8	86122166	G	C	0.0939488	-0.156796	0.0343042	4.9e-06
Barnesiellaceae	rs149562409	10	11128186	G	A	0.04915	-0.208446	0.0460928	6.1e-06
Barnesiellaceae	rs7949183	11	21369952	C	T	0.112898	-0.145584	0.0319864	5.3e-06
Barnesiellaceae	rs4765195	12	124971959	T	C	0.27512	-0.104331	0.0229923	5.7e-06
Barnesiellaceae	rs4760087	12	130176675	C	T	0.446979	-0.0935539	0.0202691	3.9e-06
Barnesiellaceae	rs7329216	13	111896638	A	G	0.438619	-0.11095	0.0200912	3.3e-08
Barnesiellaceae	rs9955719	18	8402642	G	A	0.0339313	0.24781	0.0550175	6.7e-06
Barnesiellaceae	rs139268562	19	58423090	T	C	0.031514	0.257168	0.0574638	7.6e-06
Barnesiella	rs11810424	1	242925492	A	G	0.0517976	-0.221041	0.0477582	3.7e-06
Barnesiella	rs220375	4	25257157	G	A	0.160289	0.13258	0.0284327	3.1e-06
Barnesiella	rs148087221	5	6281117	G	A	0.0209393	0.329243	0.073734	8e-06
Barnesiella	rs11762964	7	45169195	A	G	0.15758	-0.128361	0.0286139	7.3e-06
Barnesiella	rs17797476	8	84803801	A	C	0.0509361	-0.214791	0.0469907	4.9e-06
Barnesiella	rs2976201	8	86323708	C	T	0.311186	0.103137	0.0226178	5.1e-06
Barnesiella	rs149562409	10	11128186	G	A	0.04915	-0.216902	0.048293	7.1e-06
Barnesiella	rs7949183	11	21369952	C	T	0.112898	-0.150407	0.033513	7.2e-06
Barnesiella	rs4765195	12	124971959	T	C	0.27512	-0.108192	0.0240907	7.1e-06
Barnesiella	rs4760087	12	130176675	C	T	0.446979	-0.09624	0.0212375	5.9e-06
Barnesiella	rs7329216	13	111896638	A	G	0.438619	-0.116705	0.0210504	3e-08
Barnesiella	rs117354588	15	29139152	T	A	0.0123826	-0.428276	0.0956389	7.5e-06
Barnesiella	rs9955719	18	8402642	G	A	0.0339313	0.262582	0.0576452	5.2e-06
Barnesiella	rs139268562	19	58423090	T	C	0.031514	0.269525	0.0602093	7.6e-06
Bifidobacteriaceae	rs113201217	2	101451843	T	C	0.0148498	0.26238	0.05831	6.8e-06
Bifidobacteriaceae	rs62168795	2	135671796	C	T	0.418166	0.159607	0.0144582	2.5e-28
Bifidobacteriaceae	rs7369560	2	211640274	C	T	0.0450924	0.151006	0.0338479	8.1e-06
Bifidobacteriaceae	rs12497495	3	71820588	C	G	0.259365	-0.0788512	0.016608	2.1e-06
Bifidobacteriaceae	rs76830965	3	159919889	A	C	0.0836569	-0.120854	0.0256461	2.4e-06
Bifidobacteriaceae	rs71323798	3	197312881	G	A	0.0604517	-0.140439	0.029675	2.2e-06
Bifidobacteriaceae	rs149200777	4	88519056	A	G	0.0101368	-0.312441	0.069483	6.9e-06
Bifidobacteriaceae	rs74520489	6	81837292	T	C	0.0267227	-0.195262	0.0436247	7.6e-06
Bifidobacteriaceae	rs6900690	6	125901886	G	A	0.435399	-0.0639833	0.0141899	6.5e-06
Bifidobacteriaceae	rs116865032	6	161706955	T	A	0.0263202	-0.195526	0.0439413	8.6e-06
Bifidobacteriaceae	rs117494303	7	129473097	T	C	0.0180135	0.240592	0.0521582	4e-06
Bifidobacteriaceae	rs2158787	8	1432886	T	C	0.0893939	0.110493	0.0245254	6.6e-06
Bifidobacteriaceae	rs72650093	8	55623253	T	C	0.0136203	-0.277438	0.0606477	4.8e-06
Bifidobacteriaceae	rs76648959	8	70752304	A	G	0.0373665	-0.188966	0.0367971	2.8e-07
Bifidobacteriaceae	rs1805488	12	13584780	C	T	0.084035	0.119774	0.0255115	2.7e-06
Bifidobacteriaceae	rs3809260	12	101697239	G	T	0.422378	0.0655972	0.0141219	3.4e-06
Bifidobacteriaceae	rs74023499	15	74395407	T	A	0.0306826	-0.182107	0.0407157	7.7e-06
Bifidobacteriaceae	rs62030440	15	101886536	A	G	0.340214	-0.0683514	0.0154351	9.5e-06
Bifidobacteriaceae	rs56220659	19	30565793	A	G	0.0402993	-0.160205	0.0355621	6.6e-06
Bifidobacterium adolescentis	rs182549	2	135859184	C	T	0.412692	0.206968	0.0224734	3.3e-20
Bifidobacterium adolescentis	rs114319347	3	124998296	G	C	0.0120472	-0.469817	0.0994123	2.3e-06
Bifidobacterium adolescentis	rs6768653	3	197053949	A	G	0.0716337	-0.195529	0.0426163	4.5e-06
Bifidobacterium adolescentis	rs1511397	4	59390259	G	A	0.395259	-0.0992589	0.0222703	8.3e-06
Bifidobacterium adolescentis	rs56098739	5	483449	G	A	0.299085	0.123291	0.0244984	4.8e-07
Bifidobacterium adolescentis	rs10055404	5	77628709	G	A	0.375234	-0.101644	0.0227161	7.7e-06
Bifidobacterium adolescentis	rs17881456	7	142885585	A	C	0.0606478	-0.207193	0.0455853	5.5e-06
Bifidobacterium adolescentis	rs79931074	7	152552721	G	A	0.0636397	0.213489	0.0463538	4.1e-06
Bifidobacterium adolescentis	rs55892303	10	1294817	G	C	0.247265	0.125537	0.0262787	1.8e-06
Bifidobacterium adolescentis	rs17849163	10	95422098	C	T	0.249659	0.120378	0.0251932	1.8e-06
Bifidobacterium adolescentis	rs113861295	12	66278242	T	C	0.0524786	0.222257	0.0497553	7.9e-06
Bifidobacterium adolescentis	rs78686363	12	120720180	A	G	0.0512175	-0.227139	0.0493098	4.1e-06
Bifidobacterium adolescentis	rs9520255	13	106969271	C	T	0.311032	-0.111115	0.0234837	2.2e-06
Bifidobacterium adolescentis	rs716064	14	79217613	C	A	0.379931	0.10581	0.0234062	6.2e-06
Bifidobacterium adolescentis	rs140200601	14	81462744	T	C	0.290745	0.113001	0.0242159	3.1e-06
Bifidobacterium adolescentis	rs17092955	14	95615161	T	G	0.115094	-0.165315	0.0339814	1.1e-06
Bifidobacterium adolescentis	rs139688845	15	48021946	A	G	0.057439	0.216822	0.0477455	5.6e-06
Bifidobacterium adolescentis	rs170149	17	6692611	A	G	0.0339412	-0.273959	0.0607642	6.5e-06
Bifidobacterium adolescentis	rs12611001	19	6552232	C	T	0.0430034	-0.263923	0.0546761	1.4e-06
Bifidobacterium adolescentis	rs11672816	19	20725858	C	T	0.141508	-0.141269	0.0315614	7.6e-06
Bifidobacterium adolescentis	rs335752	19	30149262	C	T	0.200794	0.130423	0.0279642	3.1e-06
Bifidobacterium adolescentis	rs2836338	21	38359991	C	A	0.48003	-0.0999606	0.0220739	5.9e-06
Bifidobacterium angulatum	rs12046322	1	33985759	T	C	0.114801	0.100183	0.021659	3.7e-06
Bifidobacterium angulatum	rs146343624	2	86031151	G	A	0.0164141	0.257503	0.0545776	2.4e-06
Bifidobacterium angulatum	rs3940549	2	135381057	G	A	0.421891	0.136898	0.0140552	2e-22
Bifidobacterium angulatum	rs4368459	3	29370397	C	T	0.289345	0.0788769	0.0157142	5.2e-07
Bifidobacterium angulatum	rs77905742	3	71902947	A	T	0.0321	-0.173787	0.0392988	9.8e-06
Bifidobacterium angulatum	rs2271942	3	151817634	G	A	0.338566	0.0657464	0.0144051	5e-06
Bifidobacterium angulatum	rs139280910	6	128916728	T	C	0.0220501	0.27243	0.0470849	7.2e-09
Bifidobacterium angulatum	rs184007219	7	119320101	A	T	0.026938	0.22982	0.0424134	6e-08
Bifidobacterium angulatum	rs76971718	7	149587665	T	C	0.0263604	0.194888	0.0431753	6.4e-06
Bifidobacterium angulatum	rs148616087	8	69203024	T	C	0.0169306	0.246914	0.053016	3.2e-06
Bifidobacterium angulatum	rs11146310	10	132283893	C	A	0.447831	-0.0624881	0.0138789	6.7e-06
Bifidobacterium angulatum	rs145241256	11	47889504	A	G	0.0314132	0.191172	0.0389065	8.9e-07
Bifidobacterium angulatum	rs11608886	12	105319932	T	C	0.0139848	-0.2785	0.0590285	2.4e-06
Bifidobacterium angulatum	rs7149886	14	33227254	G	A	0.297365	-0.0672624	0.0148627	6e-06
Bifidobacterium angulatum	rs113303075	16	30471072	A	C	0.0306122	0.182802	0.0398921	4.6e-06
Bifidobacterium angulatum	rs58035862	16	86805050	T	C	0.0140289	0.274512	0.0581557	2.4e-06
Bifidobacterium angulatum	rs33914778	16	87870886	A	G	0.325758	0.0675131	0.0150086	6.9e-06
Bifidobacterium angulatum	rs4606765	17	41761073	A	C	0.303731	-0.0678716	0.0149713	5.8e-06
Bifidobacterium angulatum	rs7239769	18	75698814	A	G	0.206135	0.0796922	0.0169976	2.8e-06
Bifidobacterium angulatum	rs118103780	19	3362059	A	C	0.0262124	-0.192994	0.0431539	7.7e-06
Bifidobacterium angulatum	rs335752	19	30149262	C	T	0.200794	0.0820507	0.017622	3.2e-06
Bifidobacterium angulatum	rs297685	20	4370882	T	C	0.18625	0.0796728	0.0175268	5.5e-06
Bifidobacterium angulatum	rs440893	22	17830818	C	G	0.403801	0.0694618	0.0138919	5.7e-07
Bifidobacterium angulatum	rs75991474	22	23891203	A	G	0.0118463	0.307141	0.0635986	1.4e-06
Bifidobacterium bifidum	rs4988235	2	135851076	G	A	0.414723	0.166364	0.0199918	8.7e-17
Bifidobacterium bifidum	rs62190196	2	223281815	G	A	0.155567	-0.123704	0.0269569	4.5e-06
Bifidobacterium bifidum	rs144177905	3	5187958	T	C	0.0209326	0.311141	0.0672018	3.7e-06
Bifidobacterium bifidum	rs77977788	5	73301508	T	C	0.161694	0.123557	0.0271539	5.4e-06
Bifidobacterium bifidum	rs11742884	5	148804269	C	T	0.189169	0.118302	0.0251342	2.5e-06
Bifidobacterium bifidum	rs77802097	7	109022602	G	A	0.0194892	0.319276	0.0705699	6.1e-06
Bifidobacterium bifidum	rs72678333	8	107795530	A	T	0.0526006	-0.199182	0.0431226	3.9e-06
Bifidobacterium bifidum	rs11010572	10	36222523	A	G	0.173413	-0.11355	0.0256381	9.5e-06
Bifidobacterium bifidum	rs112994035	10	53945047	T	C	0.0217575	0.304832	0.0663075	4.3e-06
Bifidobacterium bifidum	rs6483459	11	95741600	T	C	0.0234769	-0.286728	0.0638829	7.2e-06
Bifidobacterium bifidum	rs7296347	12	101685056	G	A	0.261239	0.0983976	0.0220472	8.1e-06
Bifidobacterium bifidum	rs299970	16	86773388	C	T	0.0875147	0.168358	0.034402	9.9e-07
Bifidobacterium bifidum	rs16960344	17	66892937	C	T	0.140102	-0.123982	0.0280036	9.5e-06
Bifidobacterium breve	rs3940549	2	135381057	G	A	0.421891	0.117637	0.0106474	2.2e-28
Bifidobacterium breve	rs77854230	3	193705746	T	G	0.0155514	-0.188233	0.0417029	6.4e-06
Bifidobacterium breve	rs2371846	7	145224785	A	G	0.0503198	0.113682	0.0241969	2.6e-06
Bifidobacterium breve	rs73195298	8	11555683	C	T	0.168556	0.0655404	0.0139469	2.6e-06
Bifidobacterium breve	rs112856913	8	70090410	G	A	0.0297398	0.144521	0.0303737	2e-06
Bifidobacterium breve	rs60034989	8	134889878	G	A	0.423376	-0.0491232	0.010733	4.7e-06
Bifidobacterium breve	rs7041488	9	77509894	G	A	0.349639	0.0480744	0.0108388	9.2e-06
Bifidobacterium breve	rs117491755	9	116881377	C	A	0.0279691	0.140962	0.0316635	8.5e-06
Bifidobacterium breve	rs28563072	9	137426492	T	C	0.0881969	0.0860174	0.0192806	8.1e-06
Bifidobacterium breve	rs10904064	10	3648486	C	G	0.383627	-0.0502053	0.0106615	2.5e-06
Bifidobacterium breve	rs72781019	10	7683991	T	A	0.0126646	0.221634	0.0466476	2e-06
Bifidobacterium breve	rs7072025	10	122222457	A	G	0.173481	-0.0622391	0.0139445	8.1e-06
Bifidobacterium breve	rs10772699	12	13686649	T	A	0.24668	0.061841	0.0120081	2.6e-07
Bifidobacterium breve	rs4522386	15	32614800	A	T	0.0532555	0.104913	0.0237028	9.6e-06
Bifidobacterium breve	rs139182175	16	55617252	G	A	0.0418914	0.115733	0.025841	7.5e-06
Bifidobacterium breve	rs9893867	17	1606754	G	A	0.218807	0.0611222	0.0132491	4e-06
Bifidobacterium breve	rs7251963	19	7170230	T	C	0.441433	0.0521062	0.0105867	8.6e-07
Bifidobacterium breve	rs76496263	19	53673978	A	G	0.0238298	0.173503	0.0344187	4.6e-07
Bifidobacterium breve	rs4815961	20	771989	G	T	0.423111	-0.0500472	0.0107315	3.1e-06
Bifidobacterium catenulatum	rs12233112	2	73704637	G	A	0.36405	0.0853328	0.0192298	9.1e-06
Bifidobacterium catenulatum	rs3940549	2	135381057	G	A	0.421891	0.168503	0.0189877	7e-19
Bifidobacterium catenulatum	rs35397660	3	4986322	C	T	0.165053	0.110221	0.0248996	9.6e-06
Bifidobacterium catenulatum	rs116096645	4	56222778	G	A	0.01611	0.394658	0.0742875	1.1e-07
Bifidobacterium catenulatum	rs143257892	4	182036393	A	G	0.0437637	0.214429	0.045764	2.8e-06
Bifidobacterium catenulatum	rs856831	6	67574187	G	A	0.362483	-0.0883943	0.0192457	4.4e-06
Bifidobacterium catenulatum	rs619355	6	158204040	C	A	0.3111	-0.0917773	0.0202825	6e-06
Bifidobacterium catenulatum	rs7023933	9	93463196	T	A	0.176668	-0.124944	0.0244022	3.1e-07
Bifidobacterium catenulatum	rs61970167	13	98227653	T	C	0.235976	-0.115408	0.0221432	1.9e-07
Bifidobacterium catenulatum	rs118129615	14	59443722	C	G	0.0603126	0.175388	0.0391425	7.4e-06
Bifidobacterium catenulatum	rs1564522	14	84669154	G	T	0.465367	0.0963093	0.0185858	2.2e-07
Bifidobacterium catenulatum	rs2414808	15	62972934	T	C	0.399546	0.0899588	0.0188606	1.8e-06
Bifidobacterium infantis	rs2745297	1	11533583	A	G	0.105268	0.0818721	0.018518	9.8e-06
Bifidobacterium infantis	rs6714122	2	43672838	T	A	0.343513	0.0540621	0.0118507	5.1e-06
Bifidobacterium infantis	rs1370336	2	80743324	T	C	0.149438	0.0724174	0.0155489	3.2e-06
Bifidobacterium infantis	rs3940549	2	135381057	G	A	0.421891	0.111764	0.0113989	1.1e-22
Bifidobacterium infantis	rs1853639	6	86897124	G	A	0.339451	0.0535851	0.0118145	5.7e-06
Bifidobacterium infantis	rs138249952	8	60023088	T	C	0.0725319	-0.103343	0.0214787	1.5e-06
Bifidobacterium infantis	rs1417080	9	79515946	C	T	0.2805	0.0570255	0.0125423	5.5e-06
Bifidobacterium infantis	rs7926512	11	65697016	T	A	0.447598	0.0516912	0.0112906	4.7e-06
Bifidobacterium infantis	rs7940866	11	130947684	A	T	0.494684	0.0560358	0.0111735	5.3e-07
Bifidobacterium infantis	rs11074166	15	93321342	C	T	0.481221	-0.0522772	0.0115849	6.4e-06
Bifidobacterium infantis	rs6108032	20	836269	G	A	0.0899393	0.0913843	0.0198394	4.1e-06
Bifidobacterium longum	rs114330234	1	1222690	T	C	0.0306104	0.198062	0.0426798	3.5e-06
Bifidobacterium kashiwanohense	rs367629	1	24989486	G	A	0.239855	-0.0787888	0.0169363	3.3e-06
Bifidobacterium kashiwanohense	rs187398627	2	88021074	A	G	0.0107227	0.315877	0.069543	5.6e-06
Bifidobacterium kashiwanohense	rs3940549	2	135381057	G	A	0.421891	0.134116	0.0145583	3.2e-20
Bifidobacterium kashiwanohense	rs11132003	4	168055314	T	C	0.450552	0.0656768	0.0144897	5.8e-06
Bifidobacterium kashiwanohense	rs143257892	4	182036393	A	G	0.0437637	0.179008	0.0350869	3.4e-07
Bifidobacterium kashiwanohense	rs10440729	5	148814170	T	C	0.173411	0.0876901	0.0187376	2.9e-06
Bifidobacterium kashiwanohense	rs4552973	9	93539437	C	G	0.172951	-0.0925966	0.0189089	9.7e-07
Bifidobacterium kashiwanohense	rs7316796	12	108493305	G	C	0.458233	-0.0656384	0.0144397	5.5e-06
Bifidobacterium kashiwanohense	rs10850318	12	114338059	T	C	0.424255	0.0641191	0.014324	7.6e-06
Bifidobacterium kashiwanohense	rs61970167	13	98227653	T	C	0.235976	-0.0934918	0.0169746	3.6e-08
Bifidobacterium kashiwanohense	rs7259085	19	6406007	T	C	0.0314974	0.181357	0.0406378	8.1e-06
Bifidobacterium kashiwanohense	rs1008267	22	36954376	A	G	0.078511	0.116238	0.0263004	9.9e-06
Bifidobacterium longum	rs3940549	2	135381057	G	A	0.421891	0.13099	0.0152528	8.9e-18
Bifidobacterium longum	rs114255138	3	1810563	C	T	0.0202668	-0.244704	0.053072	4e-06
Bifidobacterium longum	rs77339631	4	138871187	T	C	0.0310859	-0.193895	0.0424939	5e-06
Bifidobacterium longum	rs464850	5	179228116	C	T	0.122001	-0.105102	0.0227057	3.7e-06
Bifidobacterium longum	rs56233915	6	21822425	C	A	0.0166189	-0.283394	0.0585105	1.3e-06
Bifidobacterium longum	rs117589220	7	129415396	A	T	0.0178451	0.259467	0.055629	3.1e-06
Bifidobacterium longum	rs12336969	9	104917219	A	C	0.0815108	0.123677	0.0275241	7e-06
Bifidobacterium longum	rs146494252	9	114114525	G	A	0.0184219	0.248616	0.0549993	6.2e-06
Bifidobacterium longum	rs3922212	12	40376540	A	G	0.365524	-0.0731354	0.0156148	2.8e-06
Bifidobacterium longum	rs8033999	15	91626627	T	C	0.368759	0.0725327	0.0161067	6.7e-06
Bifidobacterium longum	rs117466842	19	3971210	C	T	0.0378309	0.181625	0.0396421	4.6e-06
Bifidobacterium longum	rs2974236	19	47671136	T	C	0.222597	-0.091968	0.0177945	2.4e-07
Bifidobacterium pseudocatenulatum	rs3940549	2	135381057	G	A	0.421891	0.153594	0.0172356	5e-19
Bifidobacterium pseudocatenulatum	rs1345660	5	120919490	G	T	0.367037	0.0781926	0.017409	7.1e-06
Bifidobacterium pseudocatenulatum	rs113431722	5	150601151	A	C	0.0593497	0.166682	0.0363862	4.6e-06
Bifidobacterium pseudocatenulatum	rs6915373	6	24612674	T	C	0.0123384	0.342141	0.0762504	7.2e-06
Bifidobacterium pseudocatenulatum	rs1046013	8	70113047	C	T	0.0260154	0.254516	0.0526436	1.3e-06
Bifidobacterium pseudocatenulatum	rs825638	10	13266926	A	G	0.234602	-0.0886994	0.0199403	8.7e-06
Bifidobacterium pseudocatenulatum	rs73228549	12	94676484	G	A	0.312205	-0.0816783	0.0180814	6.3e-06
Bifidobacterium pseudocatenulatum	rs118129615	14	59443722	C	G	0.0603126	0.160029	0.0355266	6.7e-06
Bifidobacterium pseudocatenulatum	rs75237940	15	62457436	T	C	0.012881	-0.330608	0.0747802	9.8e-06
Bifidobacterium pseudocatenulatum	rs11074166	15	93321342	C	T	0.481221	-0.0781257	0.0175124	8.2e-06
Bifidobacterium pseudocatenulatum	rs78795415	18	4757334	C	T	0.118759	0.128922	0.0260832	7.7e-07
Bifidobacterium ruminantium	rs3940549	2	135381057	G	A	0.421891	0.149826	0.0134039	5.2e-29
Bifidobacterium ruminantium	rs17025113	3	30219749	G	A	0.177494	0.0818491	0.0172035	2e-06
Bifidobacterium ruminantium	rs4686545	3	190362379	T	A	0.211113	0.0709428	0.0160298	9.6e-06
Bifidobacterium ruminantium	rs3773844	3	197086173	C	A	0.0882253	-0.105494	0.0232235	5.6e-06
Bifidobacterium ruminantium	rs79387414	4	24682664	A	G	0.0340257	0.175062	0.0367012	1.8e-06
Bifidobacterium ruminantium	rs56098739	5	483449	G	A	0.299085	0.0678659	0.0147239	4e-06
Bifidobacterium ruminantium	rs145876311	5	92112524	A	G	0.0218092	-0.202204	0.0446902	6.1e-06
Bifidobacterium ruminantium	rs7867411	9	82548269	A	G	0.146505	-0.0823559	0.0185309	8.8e-06
Bifidobacterium ruminantium	rs1923584	10	82966331	T	A	0.408174	0.0603932	0.0133648	6.2e-06
Bifidobacterium ruminantium	rs17849163	10	95422098	C	T	0.249659	0.0750697	0.0151438	7.2e-07
Bifidobacterium ruminantium	rs10870212	10	132937988	C	T	0.0537003	-0.130834	0.0292886	7.9e-06
Bifidobacterium ruminantium	rs117562591	12	30011561	A	T	0.0109955	-0.286007	0.0625906	4.9e-06
Bifidobacterium ruminantium	rs117636828	12	120737759	A	G	0.0512261	-0.142082	0.0296426	1.6e-06
Bifidobacterium ruminantium	rs7321855	13	107734828	G	T	0.201	0.0745909	0.0166903	7.9e-06
Bifidobacterium ruminantium	rs75896670	13	110857506	G	C	0.0914237	0.106492	0.0228618	3.2e-06
Bifidobacterium ruminantium	rs140200601	14	81462744	T	C	0.290745	0.0660008	0.0145532	5.8e-06
Bifidobacterium ruminantium	rs1957942	14	95757825	T	A	0.367059	0.0700825	0.0137374	3.4e-07
Bifidobacterium ruminantium	rs17235322	18	58373948	G	A	0.0949035	0.100115	0.0224526	8.2e-06
Bifidobacterium ruminantium	rs335751	19	30150517	A	G	0.16795	0.091631	0.0177947	2.6e-07
Bifidobacterium	rs3940549	2	135381057	G	A	0.421891	0.179917	0.0152246	3.2e-32
Bifidobacterium	rs34934741	2	173886890	G	C	0.0265599	-0.20999	0.046731	7e-06
Bifidobacterium	rs7369560	2	211640274	C	T	0.0450924	0.163228	0.035878	5.4e-06
Bifidobacterium	rs12497495	3	71820588	C	G	0.259365	-0.0844585	0.0176034	1.6e-06
Bifidobacterium	rs76830965	3	159919889	A	C	0.0836569	-0.125818	0.0271832	3.7e-06
Bifidobacterium	rs71323798	3	197312881	G	A	0.0604517	-0.152987	0.0314536	1.2e-06
Bifidobacterium	rs464850	5	179228116	C	T	0.122001	-0.100882	0.0226594	8.5e-06
Bifidobacterium	rs6900690	6	125901886	G	A	0.435399	-0.0675703	0.0150387	7e-06
Bifidobacterium	rs2158787	8	1432886	T	C	0.0893939	0.11584	0.0259949	8.3e-06
Bifidobacterium	rs72650093	8	55623253	T	C	0.0136203	-0.294329	0.0642817	4.7e-06
Bifidobacterium	rs76648959	8	70752304	A	G	0.0373665	-0.204228	0.039002	1.6e-07
Bifidobacterium	rs1890115	9	82551078	T	G	0.147355	-0.0956388	0.021002	5.3e-06
Bifidobacterium	rs1805488	12	13584780	C	T	0.084035	0.124482	0.0270383	4.1e-06
Bifidobacterium	rs3809260	12	101697239	G	T	0.422378	0.06789	0.0149671	5.7e-06
Bifidobacterium	rs74023499	15	74395407	T	A	0.0306826	-0.194651	0.0431546	6.5e-06
Bifidobacterium	rs116980236	20	36827927	G	A	0.0637829	-0.142455	0.0306045	3.2e-06
Bin127	rs138008453	1	29125321	A	G	0.0110158	-0.112082	0.0246777	5.6e-06
Bin127	rs10912146	1	187716263	C	T	0.221532	-0.0287826	0.00611866	2.6e-06
Bin127	rs78883023	2	77580449	C	A	0.0121131	-0.109125	0.0234399	3.2e-06
Bin127	rs11680252	2	227908571	C	T	0.22931	-0.028425	0.00599414	2.1e-06
Bin127	rs4410646	5	42569540	C	A	0.112733	0.037062	0.00813235	5.2e-06
Bin127	rs1190807	6	131202526	T	C	0.19604	-0.0312236	0.00643966	1.2e-06
Bin127	rs6913939	6	149184281	A	G	0.176993	-0.030337	0.00669586	5.9e-06
Bin127	rs10811805	9	22926964	T	A	0.0822492	-0.0416736	0.00938381	9e-06
Bin127	rs4880308	10	132042410	C	G	0.133942	-0.0381562	0.00754211	4.2e-07
Bin127	rs7337561	13	91295157	T	G	0.297044	-0.0287676	0.00570901	4.7e-07
Bin127	rs67054945	16	81264428	G	A	0.277482	0.0265157	0.00575136	4e-06
Bin127	rs9902454	17	73390057	G	T	0.0969911	-0.0390939	0.00867659	6.6e-06
Bin127	rs928300	21	41304990	T	A	0.0123675	-0.112048	0.0230699	1.2e-06
Bin127	rs28521168	22	48866191	G	A	0.0759038	-0.0444777	0.00982511	6e-06
Bin127	rs134974	22	50497107	G	A	0.365062	0.030026	0.00532747	1.7e-08
Blautia A sp000285855	rs61761368	1	18851724	A	G	0.174541	-0.0440714	0.0093828	2.6e-06
Blautia A sp000285855	rs9429768	1	109986862	G	A	0.339426	-0.0349527	0.00744762	2.7e-06
Blautia A sp000285855	rs138078266	1	206871923	A	G	0.033777	0.0856874	0.0191748	7.9e-06
Blautia A sp000285855	rs3775318	4	165333201	C	G	0.363675	0.0375758	0.00720594	1.8e-07
Blautia A sp000285855	rs6552403	4	179976097	T	C	0.123404	-0.0501651	0.0105798	2.1e-06
Blautia A sp000285855	rs35745488	5	67887979	G	C	0.0695867	0.0611682	0.0137157	8.2e-06
Blautia A sp000285855	rs1547937	7	44416470	T	C	0.023152	0.103457	0.0229727	6.7e-06
Blautia A sp000285855	rs10273540	7	94090057	C	T	0.0187553	0.114772	0.0259005	9.4e-06
Blautia A sp000285855	rs62500489	8	15424606	C	T	0.0722475	0.0652708	0.0136114	1.6e-06
Blautia A sp000285855	rs117377284	8	16937655	A	T	0.0232381	-0.117192	0.0231115	4e-07
Blautia A sp000285855	rs10850043	12	112519334	A	G	0.103292	0.0588435	0.0114485	2.7e-07
Blautia A sp000285855	rs572869	12	118370362	G	A	0.338989	-0.0331081	0.00737072	7.1e-06
Blautia A sp000285855	rs8142645	22	33836915	G	A	0.0502187	-0.071186	0.0158947	7.5e-06
Blautia A sp002159835	rs76054583	1	242463731	A	C	0.0721876	0.0760355	0.0166142	4.7e-06
Blautia A sp002159835	rs2111471	2	56332537	A	G	0.0122384	-0.175284	0.0392354	7.9e-06
Blautia A sp002159835	rs142871500	2	108510433	T	C	0.0288218	0.115952	0.0260027	8.2e-06
Blautia A sp002159835	rs7631252	3	13762009	A	G	0.147868	-0.0609757	0.0121466	5.2e-07
Blautia A sp002159835	rs2844680	6	30978719	G	T	0.461448	-0.0411652	0.00863217	1.9e-06
Blautia A sp002159835	rs141685809	7	15055188	C	T	0.0177755	0.156989	0.0328041	1.7e-06
Blautia A sp002159835	rs112362553	7	116926675	G	T	0.451341	-0.0396189	0.00861411	4.2e-06
Blautia A sp002159835	rs117145655	8	43549044	T	C	0.0108401	0.191545	0.0421845	5.6e-06
Blautia A sp002159835	rs1073754	8	128676178	C	T	0.480641	0.0394579	0.00874249	6.4e-06
Blautia A sp002159835	rs116931793	10	70291882	A	G	0.0633541	0.0784832	0.017678	9e-06
Blautia A sp002159835	rs10491026	10	129039226	C	T	0.202174	0.049915	0.0107884	3.7e-06
Blautia A sp002159835	rs117493946	11	6334556	T	C	0.0306556	0.131624	0.0250965	1.6e-07
Blautia A sp002159835	rs692938	15	39877658	G	T	0.16462	0.0636814	0.011657	4.7e-08
Blautia A sp002159835	rs1364546	15	94561515	G	A	0.301895	-0.045433	0.00953156	1.9e-06
Blautia A sp002159835	rs6416915	17	38423174	A	G	0.0508562	0.0881357	0.0198535	9e-06
Blautia A sp002159835	rs6506327	18	5817508	C	G	0.0930842	0.0661455	0.0149701	9.9e-06
Blautia A sp900066145	rs12121909	1	24284094	G	A	0.48695	-0.040697	0.00831003	9.7e-07
Blautia A sp900066145	rs9433758	1	101266670	G	A	0.162344	-0.0496962	0.0110514	6.9e-06
Blautia A sp900066145	rs79440758	2	174557082	C	T	0.0128571	0.181765	0.0369524	8.7e-07
Blautia A sp900066145	rs2279137	5	149637911	G	A	0.0348935	-0.102587	0.0227009	6.2e-06
Blautia A sp900066145	rs111876278	6	90013655	T	C	0.107185	-0.0599978	0.013422	7.8e-06
Blautia A sp900066145	rs4529305	6	98725549	C	T	0.0322744	0.106484	0.0234956	5.8e-06
Blautia A sp900066145	rs628653	7	51756365	G	A	0.446043	-0.0387518	0.00839152	3.9e-06
Blautia A sp900066145	rs148748467	7	68931737	G	C	0.034616	0.109143	0.0227995	1.7e-06
Blautia A sp900066145	rs73041266	11	130115858	C	A	0.01387	0.158675	0.0351685	6.4e-06
Blautia A sp900066145	rs35335161	12	5969258	T	A	0.0777909	0.0698075	0.0156432	8.1e-06
Blautia A sp900066145	rs56077366	13	64587046	T	C	0.017517	0.152408	0.0320051	1.9e-06
Blautia A sp900066145	rs117395302	13	92636492	T	C	0.00991597	0.195656	0.0412562	2.1e-06
Blautia A sp900066145	rs118160262	14	20214132	C	T	0.010798	0.184846	0.0400687	4e-06
Blautia A sp900066145	rs11627420	14	72706312	A	G	0.0196344	0.137601	0.0294244	2.9e-06
Blautia A sp900066145	rs76833411	16	66212875	C	G	0.0550474	-0.0806233	0.0181283	8.7e-06
Blautia A sp900066145	rs9931220	16	87003853	C	T	0.0262447	0.124828	0.0261029	1.7e-06
Blautia A sp900066145	rs72818042	17	9466420	A	G	0.080534	0.0847875	0.0153398	3.3e-08
Blautia A sp900066145	rs72865990	18	2443574	T	A	0.021584	0.134909	0.0288081	2.8e-06
Blautia A sp900066145	rs78488086	19	20238249	T	C	0.0132907	0.164516	0.0363511	6e-06
Blautia A sp900066145	rs585050	22	25532301	T	C	0.372963	0.0426903	0.00850063	5.1e-07
Blautia A sp900066355	rs6678259	1	220890545	C	A	0.0446069	0.0907005	0.0203317	8.2e-06
Blautia A sp900066355	rs9845697	3	133557358	T	G	0.337631	-0.0457094	0.00887856	2.6e-07
Blautia A sp900066355	rs138989324	3	156639328	T	C	0.0283479	0.111824	0.0251559	8.8e-06
Blautia A sp900066355	rs9820762	3	194456593	T	C	0.213419	-0.0575674	0.010248	1.9e-08
Blautia A sp900066355	rs115565565	5	6537237	A	G	0.0195003	0.14493	0.0303562	1.8e-06
Blautia A sp900066355	rs2288816	5	171899219	G	A	0.0504073	0.0858567	0.0191533	7.4e-06
Blautia A sp900066355	rs186369938	6	43770246	C	G	0.0127362	-0.169732	0.0371674	5e-06
Blautia A sp900066355	rs7779109	7	24444655	G	A	0.153051	0.0540872	0.0115375	2.8e-06
Blautia A sp900066355	rs11764085	7	51627993	A	G	0.154029	0.0570796	0.0116729	1e-06
Blautia A sp900066355	rs1360523	9	25499530	T	G	0.270497	0.0424833	0.0093695	5.8e-06
Blautia A sp900066355	rs1220694	9	129545883	T	C	0.0944708	0.0671693	0.0143894	3e-06
Blautia A sp900066355	rs76167928	13	56470876	T	C	0.0298069	0.112074	0.0248478	6.5e-06
Blautia A sp900066355	rs1034735	16	3534140	T	C	0.0302672	-0.110889	0.0243941	5.5e-06
Blautia A sp900066355	rs76399039	19	55351279	T	C	0.0129542	0.165134	0.0372016	9e-06
Blautia hansenii	rs76460815	1	55258280	T	C	0.0227961	0.157318	0.0310434	4e-07
Blautia hansenii	rs9842455	3	2020900	C	T	0.162824	0.0600226	0.0126055	1.9e-06
Blautia hansenii	rs17011198	4	126536805	C	A	0.1571	-0.0559479	0.0126404	9.6e-06
Blautia hansenii	rs138172678	5	80392774	C	T	0.0177942	0.155838	0.0349941	8.5e-06
Blautia hansenii	rs6151874	5	80807845	C	A	0.0131137	0.224717	0.0409433	4.1e-08
Blautia hansenii	rs77832770	5	117030846	G	A	0.0714777	0.0817811	0.0181569	6.7e-06
Blautia hansenii	rs13310795	7	29884605	T	C	0.495652	-0.0426196	0.00954687	8e-06
Blautia hansenii	rs141509161	8	15358940	G	C	0.0120208	0.215971	0.0427668	4.4e-07
Blautia hansenii	rs16893548	8	138867047	T	C	0.0435161	0.118578	0.0229142	2.3e-07
Blautia hansenii	rs824242	9	28787051	T	G	0.078225	0.0764872	0.0171444	8.1e-06
Blautia hansenii	rs2293092	12	51923291	A	G	0.117265	0.0669508	0.0143825	3.2e-06
Blautia hansenii	rs75295662	13	102917681	A	T	0.065411	0.08659	0.0189337	4.8e-06
Blautia hansenii	rs111513456	14	35338129	A	T	0.046707	-0.0982929	0.0221311	8.9e-06
Blautia hansenii	rs77884727	14	57027355	G	A	0.010928	0.220462	0.0445445	7.5e-07
Blautia hansenii	rs4902778	14	70113519	T	C	0.360947	0.0454383	0.00966666	2.6e-06
Blautia hansenii	rs72705179	15	35593256	A	G	0.00997127	0.216523	0.0470345	4.2e-06
Blautia hansenii	rs34388758	17	3035331	T	C	0.099407	-0.0734732	0.0157083	2.9e-06
Blautia hansenii	rs62076169	17	18961970	T	G	0.109594	-0.0722145	0.0152615	2.2e-06
Blautia hansenii	rs118069643	22	36797659	A	G	0.015328	0.181892	0.0381173	1.8e-06
Blautia sp000436935	rs116791031	1	230645984	T	C	0.0184779	0.25748	0.0517379	6.5e-07
Blautia sp000436935	rs10184516	2	10204600	T	C	0.315807	0.0677346	0.0150096	6.4e-06
Blautia sp000436935	rs80033337	2	11382711	T	C	0.0107744	0.303208	0.0670171	6.1e-06
Blautia sp000436935	rs76168489	2	101970694	A	G	0.0652467	0.13415	0.0277009	1.3e-06
Blautia sp000436935	rs75372535	2	194924149	C	T	0.0106527	0.310454	0.0669384	3.5e-06
Blautia sp000436935	rs187295052	4	101095684	A	C	0.0145329	0.27457	0.0584269	2.6e-06
Blautia sp000436935	rs144254792	5	83207505	C	G	0.0150572	0.254482	0.0573054	9e-06
Blautia sp000436935	rs28728129	5	178940656	C	T	0.361013	0.0671729	0.0143707	2.9e-06
Blautia sp000436935	rs113432335	6	7303815	A	G	0.0173464	0.24429	0.0531063	4.2e-06
Blautia sp000436935	rs138303660	6	16751696	A	G	0.0119488	-0.286323	0.0642362	8.3e-06
Blautia sp000436935	rs810856	6	37576208	T	C	0.0461733	0.149417	0.0330668	6.2e-06
Blautia sp000436935	rs6975606	7	8234734	G	T	0.010506	0.341832	0.0677396	4.5e-07
Blautia sp000436935	rs140466530	7	47471712	T	C	0.0595781	0.131243	0.0291375	6.7e-06
Blautia sp000436935	rs72661898	8	74123729	A	T	0.156589	0.0893642	0.0189315	2.4e-06
Blautia sp000436935	rs77321789	10	2249869	T	G	0.031345	0.203185	0.0397795	3.3e-07
Blautia sp000436935	rs55780146	10	77740589	A	G	0.0189125	0.238287	0.0514265	3.6e-06
Blautia sp000436935	rs76118965	10	103373929	G	A	0.073294	0.121567	0.0265632	4.7e-06
Blautia sp000436935	rs78004590	12	53710439	A	G	0.0263828	0.193049	0.0434948	9.1e-06
Blautia sp000436935	rs11840523	13	72387064	A	G	0.0298354	0.183343	0.0412373	8.7e-06
Blautia sp000436935	rs1536656	13	96499068	T	C	0.100706	0.103227	0.0228838	6.5e-06
Blautia sp000436935	rs7143545	14	30068490	T	A	0.183361	-0.0794646	0.0178016	8e-06
Blautia sp000436935	rs7149569	14	76490998	C	T	0.346721	-0.0671128	0.0148812	6.5e-06
Blautia sp000436935	rs62059581	17	13525116	A	T	0.251986	-0.0738824	0.0160946	4.4e-06
Blautia sp000436935	rs17629158	17	35127540	T	G	0.0105254	0.310694	0.0676303	4.3e-06
Blautia sp000436935	rs76349908	17	57945011	A	G	0.018997	0.235521	0.0512243	4.3e-06
Blautia sp000436935	rs78593116	20	9787012	A	C	0.239645	0.0749051	0.0163859	4.8e-06
Blautia sp000436935	rs9610657	22	37156769	A	G	0.036716	0.172038	0.0367094	2.8e-06
Blautia sp001304935	rs78943972	1	32733839	C	G	0.0245419	0.13834	0.0303478	5.2e-06
Blautia sp001304935	rs2224153	1	95430451	A	G	0.334118	-0.0478212	0.00999479	1.7e-06
Blautia sp001304935	rs10497521	2	178786523	C	T	0.111588	-0.0718947	0.0148629	1.3e-06
Blautia sp001304935	rs145847454	2	240150982	A	G	0.165936	0.0585718	0.0131	7.8e-06
Blautia sp001304935	rs114081723	3	184555680	A	T	0.0227699	0.180116	0.0317909	1.5e-08
Blautia sp001304935	rs26147	5	11482300	G	A	0.492448	0.0436257	0.00947517	4.1e-06
Blautia sp001304935	rs115707269	6	19613271	A	G	0.0163449	0.168265	0.0373666	6.7e-06
Blautia sp001304935	rs12183541	6	170016732	T	G	0.092143	0.0761242	0.0161782	2.5e-06
Blautia sp001304935	rs147296376	7	105695684	A	C	0.0192891	0.177493	0.0344684	2.6e-07
Blautia sp001304935	rs13274856	8	8712942	C	T	0.0495251	0.10852	0.0216775	5.6e-07
Blautia sp001304935	rs117918530	10	86719045	G	A	0.0324521	0.119673	0.0270317	9.6e-06
Blautia sp001304935	rs144583916	12	105732902	A	T	0.0205952	0.153229	0.0333708	4.4e-06
Blautia sp001304935	rs12435976	14	51165306	T	A	0.45643	-0.0427833	0.00944287	5.9e-06
Blautia sp001304935	rs72834033	17	38414801	G	A	0.028069	0.151712	0.0286251	1.2e-07
Blautia sp001304935	rs7227267	18	8966714	A	G	0.426632	0.0461591	0.00961494	1.6e-06
Blautia sp001304935	rs2678796	18	30593726	A	G	0.0606853	-0.0951989	0.019855	1.6e-06
Blautia sp001304935	rs763475	20	42336011	C	T	0.112772	0.07009	0.0150079	3e-06
Borreliaceae	rs12741629	1	215739525	A	T	0.492347	0.0270513	0.00516911	1.7e-07
Borreliaceae	rs115637942	2	23561268	A	G	0.0138795	0.101428	0.0221918	4.9e-06
Borreliaceae	rs4589687	2	208377345	A	C	0.368151	-0.0247198	0.00537234	4.2e-06
Borreliaceae	rs4973125	2	228770701	G	A	0.321807	0.0279911	0.00554068	4.4e-07
Borreliaceae	rs62311746	4	106793939	G	T	0.0273003	-0.0764984	0.0159694	1.7e-06
Borreliaceae	rs6829874	4	184997628	A	T	0.324109	-0.0241749	0.00544222	8.9e-06
Borreliaceae	rs76799874	6	39259971	C	T	0.0453009	0.0557711	0.0124867	8e-06
Borreliaceae	rs11769561	7	113317885	T	A	0.0510839	0.0535236	0.0117858	5.6e-06
Borreliaceae	rs11781991	8	48810883	G	T	0.280807	-0.0255937	0.00578877	9.8e-06
Borreliaceae	rs10985794	9	122844338	C	T	0.022378	0.0773178	0.017479	9.7e-06
Borreliaceae	rs142727117	11	12907046	G	C	0.0184374	-0.087166	0.019232	5.8e-06
Borreliaceae	rs67294535	11	120580514	G	A	0.0357932	0.0622533	0.0140092	8.8e-06
Borreliaceae	rs60458630	16	49934944	A	G	0.012576	0.128903	0.0232874	3.1e-08
Borreliaceae	rs56303129	18	68457973	A	C	0.161017	-0.0344954	0.00719762	1.6e-06
Borreliales	rs12741629	1	215739525	A	T	0.492347	0.0258469	0.00489781	1.3e-07
Borreliales	rs115637942	2	23561268	A	G	0.0138795	0.0948886	0.021027	6.4e-06
Borreliales	rs4589687	2	208377345	A	C	0.368151	-0.0236878	0.00509036	3.3e-06
Borreliales	rs4973125	2	228770701	G	A	0.321807	0.0264279	0.00524986	4.8e-07
Borreliales	rs62311746	4	106793939	G	T	0.0273003	-0.0734326	0.0151313	1.2e-06
Borreliales	rs6829874	4	184997628	A	T	0.324109	-0.0231356	0.0051566	7.2e-06
Borreliales	rs114144567	5	67019565	T	G	0.0104167	-0.105883	0.0239378	9.7e-06
Borreliales	rs35777053	7	1288343	C	G	0.47747	-0.0226442	0.00508136	8.3e-06
Borreliales	rs11769561	7	113317885	T	A	0.0510839	0.049342	0.0111672	9.9e-06
Borreliales	rs9644109	8	26076907	G	A	0.161787	0.0295538	0.00661992	8e-06
Borreliales	rs10985794	9	122844338	C	T	0.022378	0.0747178	0.0165617	6.4e-06
Borreliales	rs142727117	11	12907046	G	C	0.0184374	-0.0835051	0.0182226	4.6e-06
Borreliales	rs67294535	11	120580514	G	A	0.0357932	0.0602012	0.013274	5.8e-06
Borreliales	rs60458630	16	49934944	A	G	0.012576	0.120568	0.0220652	4.7e-08
Borreliales	rs56303129	18	68457973	A	C	0.161017	-0.032554	0.00681984	1.8e-06
Borreliales	rs183045777	19	12488066	A	G	0.0227657	0.0728248	0.0161848	6.8e-06
Brachyspiraceae	rs3765718	1	3687131	T	A	0.0243321	0.113202	0.023046	9e-07
Brachyspiraceae	rs12468984	2	15270984	A	G	0.0551247	0.0712883	0.015393	3.6e-06
Brachyspiraceae	rs145853742	2	25584190	C	T	0.0165039	0.135305	0.0275072	8.7e-07
Brachyspiraceae	rs79567558	2	236575053	A	G	0.0508446	0.076518	0.0159833	1.7e-06
Brachyspiraceae	rs144137514	3	194920287	A	T	0.0120339	0.159557	0.0325121	9.2e-07
Brachyspiraceae	rs7692990	4	26005468	C	T	0.452573	0.0320572	0.00710642	6.5e-06
Brachyspiraceae	rs13101445	4	132520472	G	A	0.42152	0.0335044	0.0070984	2.4e-06
Brachyspiraceae	rs181723532	4	174647233	T	C	0.0263247	0.101522	0.0220369	4.1e-06
Brachyspiraceae	rs148871544	5	1214830	A	G	0.0250042	0.100135	0.0224565	8.2e-06
Brachyspiraceae	rs296272	5	106792939	T	C	0.459673	-0.031871	0.00693535	4.3e-06
Brachyspiraceae	rs75542355	6	96047977	G	T	0.0217062	0.111469	0.0238259	2.9e-06
Brachyspiraceae	rs75450753	6	166348378	A	T	0.0513018	0.0792624	0.0161581	9.3e-07
Brachyspiraceae	rs1476635	7	2884635	G	A	0.147229	0.0450612	0.0100177	6.9e-06
Brachyspiraceae	rs146992520	7	4675738	G	A	0.0974168	0.060088	0.0119937	5.4e-07
Brachyspiraceae	rs10108662	8	39922470	A	C	0.278888	0.0346719	0.0078266	9.4e-06
Brachyspiraceae	rs184179599	10	16840128	G	A	0.0194728	0.113552	0.0254782	8.3e-06
Brachyspiraceae	rs12358422	10	22968586	G	A	0.0497479	0.0757794	0.0160378	2.3e-06
Brachyspiraceae	rs35348088	10	66562517	C	T	0.0360202	0.0856108	0.0189729	6.4e-06
Brachyspiraceae	rs2169037	10	125454405	C	T	0.034696	0.0871699	0.0194047	7e-06
Brachyspiraceae	rs77358038	14	36347156	G	A	0.0808296	0.0691249	0.0131122	1.4e-07
Brachyspiraceae	rs112629124	14	52241845	T	G	0.0168237	0.1209	0.0272302	9e-06
Brachyspiraceae	rs682423	15	79810432	C	T	0.238204	-0.0369856	0.00819572	6.4e-06
Brachyspiraceae	rs2283558	16	24356974	T	C	0.485521	-0.0340219	0.00716641	2.1e-06
Brachyspiraceae	rs72990560	19	3773602	T	C	0.130277	0.0481392	0.0104796	4.4e-06
Brachyspiraceae	rs66515265	19	57863854	A	C	0.456938	0.033267	0.00706171	2.5e-06
Brachyspirae	rs3765718	1	3687131	T	A	0.0243321	0.0982474	0.0203908	1.4e-06
Brachyspirae	rs12468984	2	15270984	A	G	0.0551247	0.0630744	0.0136196	3.6e-06
Brachyspirae	rs145853742	2	25584190	C	T	0.0165039	0.1191	0.0243381	9.9e-07
Brachyspirae	rs79567558	2	236575053	A	G	0.0508446	0.0689113	0.0141419	1.1e-06
Brachyspirae	rs144170299	3	106580665	G	A	0.0121972	0.125506	0.0283403	9.5e-06
Brachyspirae	rs144137514	3	194920287	A	T	0.0120339	0.136534	0.0287664	2.1e-06
Brachyspirae	rs7692990	4	26005468	C	T	0.452573	0.0283333	0.00628779	6.6e-06
Brachyspirae	rs7441445	4	40705781	T	C	0.498304	-0.027774	0.00628072	9.8e-06
Brachyspirae	rs13101445	4	132520472	G	A	0.42152	0.0296264	0.00628069	2.4e-06
Brachyspirae	rs181723532	4	174647233	T	C	0.0263247	0.0892356	0.0194983	4.7e-06
Brachyspirae	rs296272	5	106792939	T	C	0.459673	-0.0271987	0.0061365	9.3e-06
Brachyspirae	rs75542355	6	96047977	G	T	0.0217062	0.10418	0.0210811	7.7e-07
Brachyspirae	rs75450753	6	166348378	A	T	0.0513018	0.0677548	0.0142967	2.1e-06
Brachyspirae	rs1476635	7	2884635	G	A	0.147229	0.0391964	0.00886366	9.8e-06
Brachyspirae	rs146992520	7	4675738	G	A	0.0974168	0.0508346	0.010612	1.7e-06
Brachyspirae	rs12358422	10	22968586	G	A	0.0497479	0.0664038	0.0141901	2.9e-06
Brachyspirae	rs117846923	10	29058499	C	T	0.0153027	0.111733	0.0252295	9.5e-06
Brachyspirae	rs2169037	10	125454405	C	T	0.034696	0.0758914	0.017169	9.9e-06
Brachyspirae	rs77358038	14	36347156	G	A	0.0808296	0.0609731	0.0116016	1.5e-07
Brachyspirae	rs682423	15	79810432	C	T	0.238204	-0.0327757	0.00725159	6.2e-06
Brachyspirae	rs2283558	16	24356974	T	C	0.485521	-0.0304911	0.00634084	1.5e-06
Brachyspirae	rs79955215	17	13274154	T	C	0.0288379	0.0856917	0.0187891	5.1e-06
Brachyspirae	rs72990560	19	3773602	T	C	0.130277	0.0435354	0.00927237	2.7e-06
Brachyspirae	rs66515265	19	57863854	A	C	0.456938	0.0282928	0.00624823	6e-06
Brachyspirales	rs3765718	1	3687131	T	A	0.0243321	0.105254	0.0215936	1.1e-06
Brachyspirales	rs12468984	2	15270984	A	G	0.0551247	0.0663851	0.014423	4.2e-06
Brachyspirales	rs145853742	2	25584190	C	T	0.0165039	0.125526	0.0257739	1.1e-06
Brachyspirales	rs76354107	2	171574978	C	T	0.0629318	0.0601308	0.0135759	9.5e-06
Brachyspirales	rs79567558	2	236575053	A	G	0.0508446	0.0709072	0.0149762	2.2e-06
Brachyspirales	rs144137514	3	194920287	A	T	0.0120339	0.146911	0.0304635	1.4e-06
Brachyspirales	rs7692990	4	26005468	C	T	0.452573	0.0302702	0.00665873	5.5e-06
Brachyspirales	rs7441445	4	40705781	T	C	0.498304	-0.0294093	0.00665124	9.8e-06
Brachyspirales	rs13101445	4	132520472	G	A	0.42152	0.0313188	0.00665121	2.5e-06
Brachyspirales	rs181723532	4	174647233	T	C	0.0263247	0.0957757	0.0206486	3.5e-06
Brachyspirales	rs296272	5	106792939	T	C	0.459673	-0.02962	0.00649849	5.2e-06
Brachyspirales	rs75542355	6	96047977	G	T	0.0217062	0.105945	0.0223249	2.1e-06
Brachyspirales	rs75450753	6	166348378	A	T	0.0513018	0.0722829	0.0151403	1.8e-06
Brachyspirales	rs1476635	7	2884635	G	A	0.147229	0.0417711	0.00938657	8.6e-06
Brachyspirales	rs146992520	7	4675738	G	A	0.0974168	0.0553736	0.0112381	8.3e-07
Brachyspirales	rs12358422	10	22968586	G	A	0.0497479	0.0705938	0.0150273	2.6e-06
Brachyspirales	rs117846923	10	29058499	C	T	0.0153027	0.11922	0.026718	8.1e-06
Brachyspirales	rs35348088	10	66562517	C	T	0.0360202	0.0805312	0.0177774	5.9e-06
Brachyspirales	rs77358038	14	36347156	G	A	0.0808296	0.0648232	0.0122861	1.3e-07
Brachyspirales	rs112629124	14	52241845	T	G	0.0168237	0.114555	0.0255146	7.1e-06
Brachyspirales	rs682423	15	79810432	C	T	0.238204	-0.0348412	0.0076794	5.7e-06
Brachyspirales	rs2283558	16	24356974	T	C	0.485521	-0.0321767	0.00671491	1.7e-06
Brachyspirales	rs79955215	17	13274154	T	C	0.0288379	0.0884937	0.0198975	8.7e-06
Brachyspirales	rs72990560	19	3773602	T	C	0.130277	0.0453987	0.00981937	3.8e-06
Brachyspirales	rs66515265	19	57863854	A	C	0.456938	0.0307397	0.00661682	3.4e-06
Brachyspira	rs3765718	1	3687131	T	A	0.0243321	0.120653	0.0250485	1.5e-06
Brachyspira	rs12468984	2	15270984	A	G	0.0551247	0.0778464	0.0167304	3.3e-06
Brachyspira	rs145853742	2	25584190	C	T	0.0165039	0.141274	0.0298972	2.3e-06
Brachyspira	rs2222721	2	228819832	C	T	0.363982	0.0352479	0.00797431	9.9e-06
Brachyspira	rs79567558	2	236575053	A	G	0.0508446	0.0819024	0.0173721	2.4e-06
Brachyspira	rs144137514	3	194920287	A	T	0.0120339	0.176829	0.035337	5.6e-07
Brachyspira	rs7692990	4	26005468	C	T	0.452573	0.03428	0.00772384	9.1e-06
Brachyspira	rs13101445	4	132520472	G	A	0.42152	0.0364972	0.00771512	2.2e-06
Brachyspira	rs181723532	4	174647233	T	C	0.0263247	0.111341	0.0239515	3.3e-06
Brachyspira	rs148871544	5	1214830	A	G	0.0250042	0.10839	0.0244071	9e-06
Brachyspira	rs296272	5	106792939	T	C	0.459673	-0.0342595	0.00753778	5.5e-06
Brachyspira	rs75542355	6	96047977	G	T	0.0217062	0.121369	0.0258957	2.8e-06
Brachyspira	rs75450753	6	166348378	A	T	0.0513018	0.0872667	0.0175618	6.7e-07
Brachyspira	rs1476635	7	2884635	G	A	0.147229	0.0490276	0.010888	6.7e-06
Brachyspira	rs146992520	7	4675738	G	A	0.0974168	0.0647037	0.0130356	6.9e-07
Brachyspira	rs12358422	10	22968586	G	A	0.0497479	0.0786572	0.0174312	6.4e-06
Brachyspira	rs117846923	10	29058499	C	T	0.0153027	0.138146	0.0309922	8.3e-06
Brachyspira	rs2169037	10	125454405	C	T	0.034696	0.0963401	0.0210906	4.9e-06
Brachyspira	rs118073656	12	17466021	C	G	0.01284	0.153306	0.0339728	6.4e-06
Brachyspira	rs77358038	14	36347156	G	A	0.0808296	0.0742912	0.0142514	1.9e-07
Brachyspira	rs682423	15	79810432	C	T	0.238204	-0.040753	0.0089077	4.8e-06
Brachyspira	rs2283558	16	24356974	T	C	0.485521	-0.0359379	0.00778897	4e-06
Brachyspira	rs79955215	17	13274154	T	C	0.0288379	0.102068	0.0230801	9.8e-06
Brachyspira	rs72990560	19	3773602	T	C	0.130277	0.0521895	0.01139	4.6e-06
Brachyspira	rs66515265	19	57863854	A	C	0.456938	0.0362732	0.0076752	2.3e-06
Brevibacillaceae	rs147736660	1	50009317	A	G	0.0209555	0.0636726	0.0139353	4.9e-06
Brevibacillaceae	rs6739491	2	19338483	G	T	0.0153509	0.0721473	0.0160291	6.8e-06
Brevibacillaceae	rs6716079	2	66585327	T	C	0.042951	-0.0442771	0.00970867	5.1e-06
Brevibacillaceae	rs77127114	2	102331084	A	T	0.0163034	0.0727416	0.0156588	3.4e-06
Brevibacillaceae	rs4988235	2	135851076	G	A	0.414723	-0.0231996	0.00404391	9.6e-09
Brevibacillaceae	rs146219913	2	239978432	T	C	0.0154778	0.0720868	0.0160437	7e-06
Brevibacillaceae	rs111977341	4	136102358	C	T	0.0310872	0.0531281	0.0112614	2.4e-06
Brevibacillaceae	rs1390623	5	7149250	A	G	0.0892587	-0.0306676	0.00690999	9.1e-06
Brevibacillaceae	rs118082134	6	168566364	A	G	0.0168577	0.0716149	0.0153154	2.9e-06
Brevibacillaceae	rs10813878	9	32859236	C	T	0.455599	-0.0180266	0.00397383	5.7e-06
Brevibacillaceae	rs7035425	9	83258269	T	G	0.459539	-0.0178883	0.00394153	5.7e-06
Brevibacillaceae	rs78619477	10	83683845	G	C	0.0368929	0.0495261	0.010343	1.7e-06
Brevibacillaceae	rs1502242	11	13604072	A	C	0.0813078	0.0321902	0.00725783	9.2e-06
Brevibacillaceae	rs73217238	12	119318932	C	T	0.180278	0.0233949	0.00516107	5.8e-06
Brevibacillaceae	rs77519307	17	7423770	A	C	0.029313	0.052605	0.0116485	6.3e-06
Brevibacillaceae	rs189828013	17	36154429	C	T	0.0178908	0.0676205	0.0148164	5e-06
Brevibacillaceae	rs9612804	22	24891561	G	T	0.147344	0.0280192	0.0056475	7e-07
Brevibacillales	rs147736660	1	50009317	A	G	0.0209555	0.0598611	0.0127848	2.8e-06
Brevibacillales	rs6739491	2	19338483	G	T	0.0153509	0.0682572	0.0147052	3.5e-06
Brevibacillales	rs75156947	2	66585409	C	T	0.0431964	-0.0394371	0.0088478	8.3e-06
Brevibacillales	rs77127114	2	102331084	A	T	0.0163034	0.0686456	0.0143654	1.8e-06
Brevibacillales	rs4988235	2	135851076	G	A	0.414723	-0.0209247	0.00370989	1.7e-08
Brevibacillales	rs111977341	4	136102358	C	T	0.0310872	0.0490538	0.0103311	2.1e-06
Brevibacillales	rs117011716	6	163385541	G	A	0.0319993	0.0455886	0.0102382	8.5e-06
Brevibacillales	rs118082134	6	168566364	A	G	0.0168577	0.0663836	0.0140504	2.3e-06
Brevibacillales	rs10813878	9	32859236	C	T	0.455599	-0.0161679	0.00364557	9.2e-06
Brevibacillales	rs7035425	9	83258269	T	G	0.459539	-0.0161357	0.00361594	8.1e-06
Brevibacillales	rs78619477	10	83683845	G	C	0.0368929	0.044534	0.00948863	2.7e-06
Brevibacillales	rs142497002	12	64686351	T	C	0.0184657	0.0585349	0.013237	9.8e-06
Brevibacillales	rs73217238	12	119318932	C	T	0.180278	0.0214382	0.00473488	6e-06
Brevibacillales	rs11841139	13	41396915	G	A	0.0696714	0.0318523	0.00716404	8.7e-06
Brevibacillales	rs76574255	15	68474794	C	T	0.0486358	0.0387891	0.00841063	4e-06
Brevibacillales	rs34593232	16	9549771	T	G	0.468618	-0.015966	0.00361108	9.8e-06
Brevibacillales	rs77519307	17	7423770	A	C	0.029313	0.0493734	0.0106865	3.8e-06
Brevibacillales	rs189828013	17	36154429	C	T	0.0178908	0.0620991	0.0135928	4.9e-06
Brevibacillales	rs9612804	22	24891561	G	T	0.147344	0.0262301	0.00518099	4.1e-07
Brevibacillus B	rs7521255	1	9658145	G	A	0.100863	0.0636575	0.0140152	5.6e-06
Brevibacillus B	rs10916738	1	20252916	T	C	0.236654	0.0495789	0.00991626	5.7e-07
Brevibacillus B	rs6432310	2	12539307	G	T	0.310381	0.0447612	0.00915775	1e-06
Brevibacillus B	rs1375131	2	135197227	C	T	0.41852	-0.0424128	0.00854718	7e-07
Brevibacillus B	rs77204798	3	51214645	A	T	0.0117805	0.201538	0.0389725	2.3e-07
Brevibacillus B	rs1419759	7	22217369	T	C	0.282536	0.0446507	0.00924291	1.4e-06
Brevibacillus B	rs13223549	7	80267956	G	A	0.337323	-0.0488399	0.00880449	2.9e-08
Brevibacillus B	rs78711294	8	13617509	G	A	0.0529813	-0.084682	0.0186418	5.6e-06
Brevibacillus B	rs118055475	12	11935124	G	A	0.0475826	0.089715	0.0197848	5.8e-06
Brevibacillus B	rs1701094	12	44075074	A	G	0.0750084	0.0702862	0.0158953	9.8e-06
Brevibacillus B	rs11841139	13	41396915	G	A	0.0696714	0.0811181	0.0165949	1e-06
Brevibacillus B	rs6491899	13	104916031	A	G	0.455584	0.0386008	0.00838679	4.2e-06
Brevibacillus B	rs7150822	14	56713032	G	A	0.271498	-0.0446689	0.00968348	4e-06
Brevibacillus B	rs1834575	15	34612292	A	G	0.449275	0.0414229	0.00837813	7.6e-07
Brevibacillus B	rs150791980	16	57282432	A	G	0.0193864	0.140495	0.0303304	3.6e-06
Brevibacillus B	rs72964401	18	10357514	G	A	0.102493	0.0656497	0.0136516	1.5e-06
Brevibacillus B	rs138926167	19	43194081	A	C	0.0213234	0.132331	0.0289757	4.9e-06
Brevibacillus B	rs6018697	20	47800283	G	C	0.282185	-0.0408669	0.00924208	9.8e-06
Brevibacillus B	rs73166234	22	33303943	C	T	0.0253538	0.1224	0.026755	4.8e-06
Butyricimonas sp900258545	rs1710427	1	4515276	G	A	0.304626	0.0652284	0.0143421	5.4e-06
Butyricimonas sp900258545	rs6699304	1	91728159	T	C	0.134641	0.0864913	0.0194269	8.5e-06
Butyricimonas sp900258545	rs72875021	2	47659647	A	C	0.0130186	-0.27449	0.0596038	4.1e-06
Butyricimonas sp900258545	rs75974360	3	106251637	G	T	0.046203	-0.156063	0.0321259	1.2e-06
Butyricimonas sp900258545	rs62266195	3	140137200	C	A	0.0786789	0.113982	0.0252161	6.2e-06
Butyricimonas sp900258545	rs807532	6	24549440	T	C	0.0842423	0.120063	0.023941	5.3e-07
Butyricimonas sp900258545	rs10455650	6	68148358	A	G	0.203122	-0.08081	0.0168968	1.7e-06
Butyricimonas sp900258545	rs932725	6	99594067	G	A	0.0867441	-0.109148	0.0240468	5.7e-06
Butyricimonas sp900258545	rs12226550	11	23279175	C	T	0.300823	-0.0693022	0.0147336	2.6e-06
Butyricimonas sp900258545	rs666472	11	86552876	G	A	0.213057	-0.0861471	0.0162153	1.1e-07
Butyricimonas sp900258545	rs76302221	12	65346901	A	T	0.312574	0.0789291	0.0143167	3.5e-08
Butyricimonas sp900258545	rs74074704	14	94860080	T	C	0.0816241	0.117679	0.0244446	1.5e-06
Butyricimonas sp900258545	rs80177487	16	77197089	G	A	0.0425926	0.148742	0.0330395	6.7e-06
Butyricimonas sp900258545	rs3760172	17	58158107	T	A	0.31521	-0.0673427	0.0147228	4.8e-06
Butyricimonas sp900258545	rs112809136	17	81734198	T	G	0.0113751	0.307066	0.0628753	1e-06
CAG-1000 sp000434555	rs79305706	1	29803838	A	C	0.0142568	0.299656	0.0654168	4.6e-06
CAG-1000 sp000434555	rs12746961	1	109257699	T	C	0.0443548	0.178564	0.0377736	2.3e-06
CAG-1000 sp000434555	rs77804075	2	22956435	T	C	0.0205422	0.284644	0.054706	2e-07
CAG-1000 sp000434555	rs6732884	2	215165384	T	C	0.210687	0.0964773	0.0194396	6.9e-07
CAG-1000 sp000434555	rs55728424	3	5414887	G	A	0.0521592	0.166601	0.0349752	1.9e-06
CAG-1000 sp000434555	rs79738309	3	111314065	A	G	0.0132573	0.382357	0.0666818	9.8e-09
CAG-1000 sp000434555	rs111594454	3	174647149	G	C	0.0351721	0.207306	0.041947	7.7e-07
CAG-1000 sp000434555	rs56183845	3	188835628	A	T	0.214371	-0.0871501	0.0189736	4.4e-06
CAG-1000 sp000434555	rs9686896	5	141731340	G	T	0.22101	0.0859142	0.0186924	4.3e-06
CAG-1000 sp000434555	rs16877105	6	15840202	A	G	0.139929	0.100651	0.0223643	6.8e-06
CAG-1000 sp000434555	rs12114470	8	4963666	G	A	0.352732	-0.0727231	0.016338	8.5e-06
CAG-1000 sp000434555	rs59894901	9	74658380	A	C	0.205488	0.0927754	0.0195532	2.1e-06
CAG-1000 sp000434555	rs79345713	10	98409471	G	T	0.0282779	0.209079	0.0469327	8.4e-06
CAG-1000 sp000434555	rs3019533	10	122617175	C	T	0.0368832	0.197923	0.0407302	1.2e-06
CAG-1000 sp000434555	rs11060238	12	129291521	T	C	0.0415818	0.175518	0.038236	4.4e-06
CAG-1000 sp000434555	rs112091683	14	67856149	T	C	0.0296838	0.204772	0.0455662	7e-06
CAG-1000 sp000434555	rs143412328	16	18728695	G	C	0.0346422	0.204108	0.0427433	1.8e-06
CAG-1000 sp000434555	rs35643385	16	84649106	T	C	0.051596	0.159121	0.0349113	5.2e-06
CAG-1000 sp000434555	rs116054740	17	45342482	G	A	0.0110887	0.326373	0.0735541	9.1e-06
CAG-1000 sp000434555	rs138567877	19	4729735	C	T	0.0162305	0.273271	0.0613512	8.4e-06
CAG-1000 sp000434555	rs7246266	19	23999829	T	A	0.0283938	0.210501	0.0463771	5.7e-06
CAG-1000 sp000434555	rs62189981	20	510004	C	T	0.0174566	0.30269	0.059423	3.5e-07
CAG-1000	rs12746961	1	109257699	T	C	0.0443548	0.179926	0.0390094	4e-06
CAG-1000	rs17542557	1	223506420	T	C	0.0823893	0.129316	0.0290974	8.8e-06
CAG-1000	rs77804075	2	22956435	T	C	0.0205422	0.287583	0.0565044	3.6e-07
CAG-1000	rs12712141	2	102336607	C	T	0.47829	0.0733811	0.016014	4.6e-06
CAG-1000	rs6732884	2	215165384	T	C	0.210687	0.0951996	0.0200787	2.1e-06
CAG-1000	rs79738309	3	111314065	A	G	0.0132573	0.397057	0.0688711	8.2e-09
CAG-1000	rs111594454	3	174647149	G	C	0.0351721	0.200574	0.0433242	3.7e-06
CAG-1000	rs4833641	4	120455008	G	C	0.121945	0.111408	0.0243483	4.7e-06
CAG-1000	rs59565740	5	556609	A	G	0.0963704	-0.122645	0.0271241	6.1e-06
CAG-1000	rs10098321	8	4963231	T	C	0.349593	-0.0844801	0.0169119	5.9e-07
CAG-1000	rs7846894	9	8880355	A	G	0.441909	-0.0740742	0.0163798	6.1e-06
CAG-1000	rs10867455	9	80048248	A	G	0.323738	-0.0777676	0.0171905	6.1e-06
CAG-1000	rs3019533	10	122617175	C	T	0.0368832	0.190199	0.0420678	6.1e-06
CAG-1000	rs10790969	11	128659947	T	C	0.453477	0.0747064	0.0161266	3.6e-06
CAG-1000	rs112865890	12	77224258	G	A	0.0105148	0.350417	0.0781399	7.3e-06
CAG-1000	rs112091683	14	67856149	T	C	0.0296838	0.235452	0.0470581	5.6e-07
CAG-1000	rs143412328	16	18728695	G	C	0.0346422	0.202732	0.0441479	4.4e-06
CAG-1000	rs35643385	16	84649106	T	C	0.051596	0.168344	0.0360586	3e-06
CAG-1000	rs138567877	19	4729735	C	T	0.0162305	0.291172	0.0633719	4.3e-06
CAG-1000	rs62189981	20	510004	C	T	0.0174566	0.290833	0.0613782	2.2e-06
CAG-1000	rs5769717	22	48972568	A	G	0.127815	0.110956	0.0241318	4.3e-06
CAG-1031	rs75621094	1	98447841	C	T	0.0667633	0.144572	0.0320989	6.7e-06
CAG-1031	rs56252375	2	128081295	C	A	0.228535	0.0846945	0.018942	7.8e-06
CAG-1031	rs970308	2	150762665	G	A	0.199582	0.0893115	0.0201922	9.7e-06
CAG-1031	rs75801088	2	184529036	T	C	0.0188249	-0.26529	0.0588149	6.5e-06
CAG-1031	rs17293846	3	185702524	C	T	0.132857	-0.10561	0.0233107	5.9e-06
CAG-1031	rs73758312	5	30519599	T	C	0.0423555	0.181025	0.040105	6.4e-06
CAG-1031	rs74502881	5	127771057	G	A	0.0263603	0.22797	0.0500681	5.3e-06
CAG-1031	rs77432709	6	118766064	T	C	0.0352694	-0.192159	0.043386	9.5e-06
CAG-1031	rs73680295	7	15855255	T	C	0.0122565	0.334845	0.0730262	4.5e-06
CAG-1031	rs117697640	8	21225195	G	T	0.0204426	-0.263431	0.0565087	3.1e-06
CAG-1031	rs7464701	8	127607469	C	T	0.011184	0.341415	0.0754068	6e-06
CAG-1031	rs10815093	9	4842061	C	T	0.36914	-0.0802083	0.0165438	1.2e-06
CAG-1031	rs34434887	11	56407758	G	A	0.126595	0.109049	0.024224	6.7e-06
CAG-1031	rs2658784	11	93441455	A	G	0.0929412	0.125215	0.0273718	4.8e-06
CAG-1031	rs12831295	12	128713885	A	G	0.213213	0.0905307	0.0196953	4.3e-06
CAG-1031	rs74873203	14	21035046	C	T	0.0147974	0.300098	0.0653765	4.4e-06
CAG-1031	rs10142807	14	40401502	C	G	0.245552	-0.0840126	0.0184519	5.3e-06
CAG-1031	rs17059587	18	76569855	T	C	0.183631	-0.0999387	0.020859	1.7e-06
CAG-110	rs7519123	1	16942789	T	C	0.0138257	-0.259062	0.0561905	4e-06
CAG-110	rs10802234	1	245644793	G	A	0.078357	-0.109511	0.0245138	7.9e-06
CAG-110	rs6548070	2	2756386	C	G	0.251432	0.0669933	0.0150314	8.3e-06
CAG-110	rs62148957	2	83056523	C	A	0.025408	-0.189304	0.0414291	4.9e-06
CAG-110	rs13013946	2	133711884	G	A	0.210911	0.0732863	0.016141	5.6e-06
CAG-110	rs141232673	4	44273350	A	G	0.0475628	0.139697	0.031104	7.1e-06
CAG-110	rs4695884	4	173764850	G	A	0.278679	0.0648658	0.0145517	8.3e-06
CAG-110	rs78495924	6	54161939	G	C	0.100209	-0.0985412	0.0222675	9.6e-06
CAG-110	rs1221552	6	90422027	C	T	0.0138446	-0.259913	0.0563919	4e-06
CAG-110	rs62529959	9	7417145	A	G	0.0613336	-0.13304	0.0272669	1.1e-06
CAG-110	rs62550808	9	31953069	C	T	0.0245555	-0.236514	0.0427421	3.1e-08
CAG-110	rs62010551	15	78683074	A	G	0.0302189	0.176204	0.0382687	4.1e-06
CAG-110	rs112945130	15	98430600	T	C	0.0157148	0.236803	0.0529501	7.7e-06
CAG-110	rs16957821	17	9044787	G	C	0.143027	0.083275	0.0186528	8e-06
CAG-110	rs142825942	21	31591223	T	G	0.0125126	-0.261346	0.0591199	9.8e-06
CAG-110	rs73157690	21	45946837	C	T	0.154816	0.0824454	0.0179631	4.4e-06
CAG-145 sp000435615	rs145594154	1	150997045	T	C	0.0179651	0.239131	0.0522747	4.8e-06
CAG-145 sp000435615	rs146672415	2	105453094	T	C	0.0129715	0.282949	0.0629026	6.9e-06
CAG-145 sp000435615	rs11707547	3	174759128	G	A	0.248823	0.0786051	0.0161851	1.2e-06
CAG-145 sp000435615	rs72746245	5	28115568	A	G	0.125084	-0.0965401	0.0210408	4.5e-06
CAG-145 sp000435615	rs201043	6	6714317	A	G	0.298069	0.0755344	0.0153485	8.6e-07
CAG-145 sp000435615	rs1041037	6	37794778	A	T	0.060397	0.132611	0.0293801	6.4e-06
CAG-145 sp000435615	rs9398785	6	125736602	T	C	0.355263	0.0673809	0.0148788	5.9e-06
CAG-145 sp000435615	rs2244263	7	110111617	T	C	0.0903432	0.117111	0.024333	1.5e-06
CAG-145 sp000435615	rs10812297	9	25665387	T	C	0.324138	-0.0703338	0.0151807	3.6e-06
CAG-145 sp000435615	rs2087310	11	92930385	G	A	0.148943	0.0921581	0.0201537	4.8e-06
CAG-145 sp000435615	rs139844684	12	615181	A	C	0.0301826	0.185425	0.0415403	8.1e-06
CAG-145 sp000435615	rs118020824	12	5491159	T	C	0.0240741	0.261744	0.0456839	1e-08
CAG-145 sp000435615	rs185381667	13	22255469	T	C	0.0107336	0.311747	0.0683294	5.1e-06
CAG-145 sp000435615	rs117144653	16	85119686	T	C	0.0352352	-0.172084	0.0379785	5.9e-06
CAG-145 sp000435615	rs73939477	18	8423613	T	C	0.0431271	0.155466	0.0350902	9.4e-06
CAG-145 sp000435615	rs55668001	18	79528425	T	C	0.0226885	0.208663	0.0468455	8.4e-06
CAG-145 sp000435615	rs189355059	19	49482346	A	G	0.00985512	0.319089	0.0718465	8.9e-06
CAG-145 sp000435615	rs143736490	20	2967603	C	G	0.0422139	-0.16566	0.0355831	3.2e-06
CAG-145 sp000435615	rs4049869	22	24618473	C	A	0.309507	0.0703632	0.0157431	7.8e-06
CAG-145 sp002320005	rs12074319	1	10770486	C	T	0.0149317	0.126398	0.027256	3.5e-06
CAG-145 sp002320005	rs10931443	2	153054957	A	G	0.4361	0.0411734	0.00659452	4.3e-10
CAG-145 sp002320005	rs13025431	2	153154209	A	G	0.168014	0.0408933	0.00884377	3.8e-06
CAG-145 sp002320005	rs73203290	3	106540146	T	A	0.325444	-0.0329054	0.00714317	4.1e-06
CAG-145 sp002320005	rs113106320	6	161328361	G	A	0.0170847	0.117179	0.0254124	4e-06
CAG-145 sp002320005	rs156926	7	132487165	T	G	0.102151	0.0504456	0.0108539	3.4e-06
CAG-145 sp002320005	rs62553714	9	29342796	C	T	0.120988	-0.0467362	0.0101009	3.7e-06
CAG-145 sp002320005	rs12902139	15	59416952	G	A	0.467343	-0.029252	0.00659568	9.2e-06
CAG-145 sp002320005	rs2073142	20	57590880	C	T	0.362568	-0.0321878	0.00700624	4.3e-06
CAG-145 sp002320005	rs739110	22	47256864	A	C	0.432625	0.0300664	0.00667151	6.6e-06
CAG-145	rs114265851	1	188744200	A	G	0.0138959	-0.234989	0.0428758	4.2e-08
CAG-145	rs343435	3	5296892	T	C	0.179603	0.0599192	0.013204	5.7e-06
CAG-145	rs116750580	4	14329417	G	C	0.0154388	0.202052	0.040624	6.6e-07
CAG-145	rs10009310	4	186569901	C	G	0.342367	-0.049298	0.0107383	4.4e-06
CAG-145	rs74620412	5	5972715	A	G	0.019973	-0.174002	0.0357546	1.1e-06
CAG-145	rs117553749	7	38699784	T	C	0.0337656	0.131049	0.0281871	3.3e-06
CAG-145	rs12576787	11	44943053	T	C	0.0747616	-0.105365	0.0193397	5.1e-08
CAG-145	rs4140764	12	13799288	G	C	0.385006	-0.0464622	0.0105029	9.7e-06
CAG-145	rs3104762	16	52576922	G	A	0.0500504	-0.102875	0.0231401	8.8e-06
CAG-145	rs73083219	20	2837702	T	C	0.0469151	-0.125952	0.0242599	2.1e-07
CAG-170 sp003516765	rs12739461	1	206473875	T	C	0.405052	0.0756103	0.0153196	8e-07
CAG-170 sp003516765	rs58275168	1	233961392	A	G	0.472054	0.0654194	0.0144453	5.9e-06
CAG-170 sp003516765	rs72780529	2	4216607	G	A	0.0828695	-0.128374	0.0270844	2.1e-06
CAG-170 sp003516765	rs7587359	2	97564165	T	A	0.258981	0.0795354	0.0163543	1.2e-06
CAG-170 sp003516765	rs76506738	4	6002590	A	G	0.190343	-0.0844011	0.0186384	5.9e-06
CAG-170 sp003516765	rs75821360	4	56689126	T	A	0.0236935	-0.223747	0.0477495	2.8e-06
CAG-170 sp003516765	rs10049846	4	110582657	C	T	0.302716	0.0860815	0.0164902	1.8e-07
CAG-170 sp003516765	rs458534	5	71574373	A	G	0.449823	-0.0659381	0.0145395	5.8e-06
CAG-170 sp003516765	rs1419675	6	30124930	G	T	0.163031	0.0893536	0.0196796	5.6e-06
CAG-170 sp003516765	rs61152765	6	150017527	C	T	0.0471539	-0.155623	0.0343961	6.1e-06
CAG-170 sp003516765	rs17132771	7	48887469	C	A	0.498487	-0.0648149	0.0145556	8.5e-06
CAG-170 sp003516765	rs189113914	8	12007703	A	T	0.0460471	-0.168511	0.0348363	1.3e-06
CAG-170 sp003516765	rs77414905	8	46083348	C	T	0.107493	0.108341	0.023659	4.7e-06
CAG-170 sp003516765	rs1880069	10	55785709	A	G	0.500257	-0.0672799	0.0145936	4e-06
CAG-170 sp003516765	rs55759660	12	6357466	T	C	0.185536	0.0839766	0.0189637	9.5e-06
CAG-170 sp003516765	rs2698746	12	87668237	A	G	0.198805	0.0809199	0.0181525	8.3e-06
CAG-170 sp003516765	rs195869	16	26845781	C	T	0.22336	0.0854096	0.0174479	9.8e-07
CAG-170 sp003516765	rs62098130	18	74231517	T	G	0.16254	-0.0973142	0.0197428	8.3e-07
CAG-170 sp003516765	rs6084086	20	2695163	A	G	0.0974148	-0.119288	0.024631	1.3e-06
CAG-170 sp003516765	rs59244950	20	59202597	C	G	0.229232	-0.0827374	0.0175907	2.6e-06
CAG-170 sp003516765	rs5993734	22	19618273	C	T	0.0581179	0.152825	0.0313048	1.1e-06
CAG-177 sp002438685	rs55969230	1	108213870	T	C	0.0811017	0.156554	0.0319665	9.7e-07
CAG-177 sp002438685	rs62279311	2	200480527	A	G	0.0108751	0.3733	0.0840373	8.9e-06
CAG-177 sp002438685	rs1164085	3	109705428	G	A	0.0140203	0.337118	0.0753143	7.6e-06
CAG-177 sp002438685	rs36143851	3	153522578	G	T	0.132165	0.119629	0.0257482	3.4e-06
CAG-177 sp002438685	rs7639187	3	172874521	C	T	0.406963	0.0933403	0.0181286	2.6e-07
CAG-177 sp002438685	rs117074449	3	182637567	A	T	0.0137414	0.344486	0.0759497	5.7e-06
CAG-177 sp002438685	rs1436533	4	95879144	C	T	0.325072	-0.0921054	0.0188992	1.1e-06
CAG-177 sp002438685	rs191221734	6	96282870	T	A	0.0119408	0.368189	0.0809615	5.4e-06
CAG-177 sp002438685	rs62427125	6	144002155	A	C	0.0361345	0.210325	0.0467991	7e-06
CAG-177 sp002438685	rs193144607	7	7960710	C	T	0.0298584	-0.240828	0.0522421	4e-06
CAG-177 sp002438685	rs619151	11	114190692	T	G	0.444862	0.0885223	0.0178715	7.3e-07
CAG-177 sp002438685	rs78706190	12	129883962	T	C	0.0682788	-0.165104	0.0355226	3.4e-06
CAG-177 sp002438685	rs72738598	15	52540578	T	A	0.0158073	0.377975	0.0702542	7.4e-08
CAG-177 sp002438685	rs34966720	16	11368607	C	G	0.453803	-0.099372	0.0178004	2.4e-08
CAG-177 sp002438685	rs62061480	17	6637034	A	C	0.146491	-0.114016	0.0251026	5.6e-06
CAG-177 sp002438685	rs11661634	18	9755838	A	G	0.180837	-0.104402	0.0229456	5.4e-06
CAG-177 sp002438685	rs28824495	19	3717776	T	C	0.0299182	0.296168	0.0527796	2e-08
CAG-177 sp002438685	rs165560	20	12911488	A	T	0.0138842	0.343561	0.0753353	5.1e-06
CAG-177 sp002438685	rs117345628	21	39483967	G	A	0.0119368	-0.369805	0.0807724	4.7e-06
CAG-177 sp002451755	rs55969230	1	108213870	T	C	0.0811017	0.163692	0.0323805	4.3e-07
CAG-177 sp002451755	rs62642788	2	239738858	T	C	0.291724	-0.0941551	0.0199982	2.5e-06
CAG-177 sp002451755	rs36143851	3	153522578	G	T	0.132165	0.117776	0.0260826	6.3e-06
CAG-177 sp002451755	rs7639187	3	172874521	C	T	0.406963	0.0859953	0.018364	2.8e-06
CAG-177 sp002451755	rs1436533	4	95879144	C	T	0.325072	-0.0896563	0.0191458	2.8e-06
CAG-177 sp002451755	rs62427125	6	144002155	A	C	0.0361345	0.217797	0.0474049	4.3e-06
CAG-177 sp002451755	rs2227551	10	73909432	G	T	0.384286	-0.0830052	0.0182972	5.7e-06
CAG-177 sp002451755	rs619151	11	114190692	T	G	0.444862	0.0831045	0.0181039	4.4e-06
CAG-177 sp002451755	rs72738598	15	52540578	T	A	0.0158073	0.34401	0.0711637	1.3e-06
CAG-177 sp002451755	rs34966720	16	11368607	C	G	0.453803	-0.106941	0.0180316	3e-09
CAG-177 sp002451755	rs76404409	18	52823866	A	G	0.0446984	-0.19567	0.0435063	6.9e-06
CAG-177 sp002451755	rs28824495	19	3717776	T	C	0.0299182	0.29013	0.0534654	5.7e-08
CAG-177 sp002451755	rs165560	20	12911488	A	T	0.0138842	0.349548	0.0763141	4.6e-06
CAG-177 sp003514385	rs149553783	2	158948246	G	C	0.0547402	0.236956	0.0527119	6.9e-06
CAG-177 sp003514385	rs1164085	3	109705428	G	A	0.0140203	0.46438	0.102286	5.6e-06
CAG-177 sp003514385	rs7639187	3	172874521	C	T	0.406963	0.121515	0.0246209	8e-07
CAG-177 sp003514385	rs1436533	4	95879144	C	T	0.325072	-0.118147	0.025668	4.2e-06
CAG-177 sp003514385	rs191221734	6	96282870	T	A	0.0119408	0.49994	0.109941	5.4e-06
CAG-177 sp003514385	rs79709292	6	131919231	C	A	0.0170789	-0.409145	0.0925691	9.9e-06
CAG-177 sp003514385	rs62427125	6	144002155	A	C	0.0361345	0.302287	0.0635507	2e-06
CAG-177 sp003514385	rs6988337	8	142045428	A	G	0.0594617	0.220154	0.049639	9.2e-06
CAG-177 sp003514385	rs72747215	9	81583488	A	T	0.0549738	-0.234981	0.0522111	6.8e-06
CAG-177 sp003514385	rs619151	11	114190692	T	G	0.444862	0.110173	0.0242697	5.6e-06
CAG-177 sp003514385	rs78706190	12	129883962	T	C	0.0682788	-0.232122	0.0482464	1.5e-06
CAG-177 sp003514385	rs72738598	15	52540578	T	A	0.0158073	0.466069	0.0954077	1e-06
CAG-177 sp003514385	rs34966720	16	11368607	C	G	0.453803	-0.135449	0.0241738	2.1e-08
CAG-177 sp003514385	rs7217298	17	14762937	G	A	0.427276	-0.112919	0.0240572	2.7e-06
CAG-177 sp003514385	rs62060068	17	50279407	C	T	0.017845	0.402105	0.0900727	8e-06
CAG-177 sp003514385	rs113814697	17	76597068	C	T	0.0776868	0.203498	0.04543	7.5e-06
CAG-177 sp003514385	rs28824495	19	3717776	T	C	0.0299182	0.375421	0.0716733	1.6e-07
CAG-177 sp003514385	rs8128434	21	44438323	A	G	0.163767	-0.151605	0.0324418	3e-06
CAG-177 sp003538135	rs202123822	1	64546939	C	T	0.0692294	-0.137837	0.0293992	2.8e-06
CAG-177 sp003538135	rs488392	1	111838573	C	A	0.346082	0.0689802	0.0155279	8.9e-06
CAG-177 sp003538135	rs2999156	1	112704505	C	G	0.412306	-0.0723218	0.0146854	8.4e-07
CAG-177 sp003538135	rs2185315	1	215864158	C	T	0.047667	0.170066	0.034099	6.1e-07
CAG-177 sp003538135	rs16848954	1	240756526	G	T	0.041218	0.165516	0.0368274	7e-06
CAG-177 sp003538135	rs10197213	2	33964276	A	G	0.0279456	0.210143	0.0443855	2.2e-06
CAG-177 sp003538135	rs7603541	2	68920434	C	T	0.392767	-0.0668701	0.0150303	8.6e-06
CAG-177 sp003538135	rs6723321	2	133558367	C	G	0.216246	0.0795246	0.0179359	9.3e-06
CAG-177 sp003538135	rs12619373	2	239731864	T	C	0.478193	0.0665472	0.0149428	8.4e-06
CAG-177 sp003538135	rs73808732	3	5934174	G	A	0.0398252	0.169747	0.0375173	6.1e-06
CAG-177 sp003538135	rs149975310	3	113221846	C	T	0.0105556	0.355174	0.0722514	8.8e-07
CAG-177 sp003538135	rs6898502	5	136771536	T	C	0.384013	-0.0682766	0.0151958	7e-06
CAG-177 sp003538135	rs9375059	6	121743610	G	A	0.492765	0.0689039	0.0146762	2.7e-06
CAG-177 sp003538135	rs73121950	7	52716816	C	T	0.0216034	0.226757	0.0500699	5.9e-06
CAG-177 sp003538135	rs12537243	7	121042218	A	C	0.0997451	-0.107912	0.0243431	9.3e-06
CAG-177 sp003538135	rs150366885	13	50825907	G	C	0.026174	-0.204011	0.0458949	8.8e-06
CAG-177 sp003538135	rs62030821	16	393996	A	G	0.255074	0.0770699	0.0169538	5.5e-06
CAG-177 sp003538135	rs34966720	16	11368607	C	G	0.453803	-0.0829443	0.0148301	2.2e-08
CAG-177 sp003538135	rs7197468	16	85149355	G	T	0.428233	-0.0673945	0.0148567	5.7e-06
CAG-177 sp003538135	rs56407369	17	10998317	C	T	0.277825	-0.0766626	0.0166149	3.9e-06
CAG-177 sp003538135	rs79696893	18	52608901	G	A	0.0495299	-0.156182	0.0338793	4e-06
CAG-177 sp003538135	rs12628297	22	27552092	G	A	0.0701664	-0.13635	0.0291521	2.9e-06
CAG-177	rs3013431	1	112699866	T	C	0.454981	-0.103611	0.0216981	1.8e-06
CAG-177	rs12126972	1	215836657	G	C	0.0951142	0.175328	0.0374046	2.8e-06
CAG-177	rs72754910	1	225765963	G	C	0.0345583	-0.268553	0.0606494	9.5e-06
CAG-177	rs149553783	2	158948246	G	C	0.0547402	0.221081	0.0485141	5.2e-06
CAG-177	rs12619373	2	239731864	T	C	0.478193	0.101679	0.0224133	5.7e-06
CAG-177	rs10026739	4	95870255	A	G	0.32703	-0.107764	0.0235164	4.6e-06
CAG-177	rs78706190	12	129883962	T	C	0.0682788	-0.204884	0.044401	3.9e-06
CAG-177	rs72738598	15	52540578	T	A	0.0158073	0.404824	0.0878038	4e-06
CAG-177	rs34966720	16	11368607	C	G	0.453803	-0.139812	0.0222473	3.3e-10
CAG-177	rs7197693	16	85149470	C	G	0.390361	0.10174	0.022561	6.5e-06
CAG-177	rs62060068	17	50279407	C	T	0.017845	0.41883	0.0828932	4.4e-07
CAG-177	rs7242542	18	63234693	T	G	0.159271	0.134156	0.0296859	6.2e-06
CAG-177	rs28824495	19	3717776	T	C	0.0299182	0.339415	0.065962	2.7e-07
CAG-177	rs8128434	21	44438323	A	G	0.163767	-0.140435	0.0298561	2.6e-06
CAG-180 sp000432435	rs11681167	2	36923388	C	T	0.469664	0.127692	0.0247108	2.4e-07
CAG-180 sp000432435	rs967895	2	111043825	A	G	0.346774	0.121929	0.0264269	4e-06
CAG-180 sp000432435	rs10496950	2	143615404	G	C	0.260197	-0.128266	0.0286111	7.4e-06
CAG-180 sp000432435	rs10930336	2	168674744	G	A	0.219901	-0.137781	0.0305013	6.3e-06
CAG-180 sp000432435	rs7599804	2	234764714	G	C	0.0952341	0.20293	0.0419521	1.3e-06
CAG-180 sp000432435	rs111717438	3	2548151	G	A	0.345743	0.12414	0.0269076	4e-06
CAG-180 sp000432435	rs6871853	5	52900919	A	G	0.203553	-0.14048	0.0307812	5e-06
CAG-180 sp000432435	rs7445912	5	157773035	A	G	0.134721	0.165662	0.0371766	8.3e-06
CAG-180 sp000432435	rs78279385	6	32483981	A	G	0.255984	0.158067	0.0284821	2.9e-08
CAG-180 sp000432435	rs79338453	7	105907475	G	A	0.0661011	-0.237214	0.0503448	2.5e-06
CAG-180 sp000432435	rs278576	8	93146910	T	C	0.351704	-0.132723	0.0262572	4.3e-07
CAG-180 sp000432435	rs12004677	9	74766205	G	T	0.133417	0.162525	0.036736	9.7e-06
CAG-180 sp000432435	rs74582725	12	3706014	A	G	0.0701369	0.220783	0.0487532	5.9e-06
CAG-180 sp000432435	rs11057029	12	16666481	G	C	0.321008	0.135177	0.0266785	4e-07
CAG-180 sp000432435	rs79834276	14	48808533	T	C	0.059939	-0.249813	0.0524976	1.9e-06
CAG-180 sp000432435	rs148911923	15	38837526	G	T	0.00950603	0.600151	0.128504	3e-06
CAG-180 sp000432435	rs2073454	22	22163086	A	C	0.431313	-0.11128	0.0251628	9.8e-06
CAG-194 sp002441865	rs2772243	1	204651165	A	G	0.0615009	0.0666247	0.0145732	4.8e-06
CAG-194 sp002441865	rs4663553	2	235192208	C	A	0.0856855	-0.0593388	0.0123115	1.4e-06
CAG-194 sp002441865	rs115395107	3	144778895	T	A	0.0215036	-0.10962	0.024003	4.9e-06
CAG-194 sp002441865	rs1805585	3	180914527	G	A	0.0715628	0.0613497	0.0136716	7.2e-06
CAG-194 sp002441865	rs35516842	4	6466829	C	G	0.5	-0.0362541	0.00695787	1.9e-07
CAG-194 sp002441865	rs138473086	4	90908607	G	A	0.0332147	-0.0870087	0.0196748	9.8e-06
CAG-194 sp002441865	rs16894216	6	28696436	C	T	0.0327566	-0.0980246	0.0195309	5.2e-07
CAG-194 sp002441865	rs10961582	9	14565984	C	A	0.0238776	-0.103295	0.0227442	5.6e-06
CAG-194 sp002441865	rs36024384	9	77596188	A	G	0.115351	0.0528425	0.011017	1.6e-06
CAG-194 sp002441865	rs7021466	9	86622767	A	G	0.390978	-0.0326778	0.00717194	5.2e-06
CAG-194 sp002441865	rs11196036	10	112655358	A	T	0.0907476	-0.0631265	0.0122515	2.6e-07
CAG-194 sp002441865	rs9538890	13	60730810	T	C	0.341914	-0.0344078	0.00732713	2.7e-06
CAG-194 sp002441865	rs11625348	14	55883561	T	C	0.242901	0.0385958	0.00818701	2.4e-06
CAG-194 sp002441865	rs11160753	14	103541163	C	T	0.287182	-0.0351676	0.00793074	9.2e-06
CAG-194 sp002441865	rs2204893	16	78065432	A	G	0.0224662	0.105929	0.0235006	6.6e-06
CAG-194 sp002441865	rs11082524	18	46391146	T	G	0.136348	0.0508138	0.0101703	5.8e-07
CAG-194 sp002441865	rs117707535	21	43946238	C	T	0.025682	-0.0993207	0.0221732	7.5e-06
CAG-245 sp000435175	rs7520601	1	79262742	C	T	0.239506	0.0837216	0.0185315	6.2e-06
CAG-245 sp000435175	rs6657600	1	82664709	T	G	0.0376689	-0.187102	0.0413018	5.9e-06
CAG-245 sp000435175	rs7515895	1	172447720	C	T	0.263388	0.107526	0.0179536	2.1e-09
CAG-245 sp000435175	rs74839180	2	6620806	C	T	0.02118	0.289289	0.054293	9.9e-08
CAG-245 sp000435175	rs12477883	2	82438713	T	C	0.113946	-0.12482	0.024979	5.8e-07
CAG-245 sp000435175	rs13088215	3	109969269	G	A	0.0896414	0.132851	0.0280235	2.1e-06
CAG-245 sp000435175	rs17445998	4	42110519	T	C	0.0314497	-0.226765	0.0453691	5.8e-07
CAG-245 sp000435175	rs9393077	6	8911361	T	C	0.0806506	0.128309	0.0290026	9.7e-06
CAG-245 sp000435175	rs71666202	7	76829431	T	C	0.033339	0.204949	0.0444056	3.9e-06
CAG-245 sp000435175	rs10278671	7	154791344	C	T	0.198528	-0.0936594	0.020268	3.8e-06
CAG-245 sp000435175	rs57291069	8	23712698	T	G	0.248993	-0.0832398	0.0181664	4.6e-06
CAG-245 sp000435175	rs7894616	10	18361425	T	G	0.237955	0.0816408	0.0182679	7.9e-06
CAG-245 sp000435175	rs11014385	10	25077407	T	C	0.0562405	0.155604	0.0341855	5.3e-06
CAG-245 sp000435175	rs61856524	10	43967032	T	A	0.0119248	0.329319	0.0727005	5.9e-06
CAG-245 sp000435175	rs72629436	13	84655813	A	G	0.0893039	0.125291	0.0276154	5.7e-06
CAG-245 sp000435175	rs9671261	14	24946992	C	T	0.122712	-0.109951	0.0240733	4.9e-06
CAG-245 sp000435175	rs1887934	20	50301749	T	A	0.404031	-0.0783424	0.0163239	1.6e-06
CAG-245 sp000435175	rs117871203	22	22392984	T	C	0.0133011	0.309757	0.0694163	8.1e-06
CAG-245	rs7520601	1	79262742	C	T	0.239506	0.0928958	0.0206536	6.9e-06
CAG-245	rs6657600	1	82664709	T	G	0.0376689	-0.214814	0.0460315	3.1e-06
CAG-245	rs7515895	1	172447720	C	T	0.263388	0.12138	0.0200095	1.3e-09
CAG-245	rs74839180	2	6620806	C	T	0.02118	0.330609	0.0605015	4.6e-08
CAG-245	rs12477883	2	82438713	T	C	0.113946	-0.13567	0.0278354	1.1e-06
CAG-245	rs13088215	3	109969269	G	A	0.0896414	0.146346	0.0312296	2.8e-06
CAG-245	rs17445998	4	42110519	T	C	0.0314497	-0.253661	0.0505603	5.2e-07
CAG-245	rs62397952	6	20205147	T	C	0.0177575	-0.30041	0.0668496	7e-06
CAG-245	rs71666202	7	76829431	T	C	0.033339	0.244221	0.0494849	8e-07
CAG-245	rs10278671	7	154791344	C	T	0.198528	-0.0998787	0.0225864	9.8e-06
CAG-245	rs57291069	8	23712698	T	G	0.248993	-0.0969868	0.0202461	1.7e-06
CAG-245	rs61856524	10	43967032	T	A	0.0119248	0.36696	0.0810186	5.9e-06
CAG-245	rs7984606	13	69881529	C	A	0.0177043	0.292319	0.0653021	7.6e-06
CAG-245	rs142268019	13	70210049	A	G	0.0273293	-0.240905	0.0532205	6e-06
CAG-245	rs1887934	20	50301749	T	A	0.404031	-0.0819633	0.0181925	6.6e-06
CAG-269 sp001915995	rs6699916	1	161917546	G	A	0.462536	-0.0667959	0.0141759	2.5e-06
CAG-269 sp001915995	rs2546194	5	95857608	G	A	0.419248	0.0649105	0.0142398	5.2e-06
CAG-269 sp001915995	rs115807939	5	129505785	G	A	0.0371304	0.166106	0.037311	8.5e-06
CAG-269 sp001915995	rs6894193	5	175062785	G	T	0.187196	0.0842334	0.0178954	2.5e-06
CAG-269 sp001915995	rs148833188	7	572769	A	G	0.0103717	0.317813	0.0699296	5.5e-06
CAG-269 sp001915995	rs1822709	7	153424419	A	C	0.208481	-0.0791813	0.0173723	5.2e-06
CAG-269 sp001915995	rs56134499	8	135455497	C	T	0.0547243	-0.138633	0.0309911	7.7e-06
CAG-269 sp001915995	rs260857	11	104028088	A	G	0.171835	-0.0836634	0.0186376	7.2e-06
CAG-269 sp001915995	rs1920604	12	114254567	A	T	0.461019	0.0670462	0.0141625	2.2e-06
CAG-269 sp001915995	rs73202898	13	54904307	A	G	0.018122	0.267419	0.0531012	4.8e-07
CAG-269 sp001915995	rs71413464	14	77460976	G	A	0.0964779	0.106444	0.0236331	6.7e-06
CAG-269 sp001915995	rs57375211	16	84166970	A	G	0.143386	0.109655	0.0201033	4.9e-08
CAG-269 sp001915995	rs76026163	20	4618793	G	A	0.0159056	0.267684	0.0567271	2.4e-06
CAG-269 sp001916065	rs4952151	2	30573802	G	A	0.109834	-0.124276	0.025929	1.6e-06
CAG-269 sp001916065	rs4672483	2	62245679	G	A	0.191132	0.0952907	0.0206502	3.9e-06
CAG-269 sp001916065	rs62291025	3	194782750	C	T	0.186112	-0.0956086	0.0208172	4.4e-06
CAG-269 sp001916065	rs139492259	4	173328212	A	G	0.016031	0.314364	0.0646289	1.1e-06
CAG-269 sp001916065	rs282375	5	73977115	G	C	0.409099	0.0777152	0.0168162	3.8e-06
CAG-269 sp001916065	rs62420711	6	106031877	T	C	0.0489799	0.164887	0.0372258	9.5e-06
CAG-269 sp001916065	rs76888365	7	99226894	T	C	0.0776964	-0.154958	0.0302475	3e-07
CAG-269 sp001916065	rs34659848	7	151794446	A	T	0.0436088	0.180486	0.0400707	6.7e-06
CAG-269 sp001916065	rs75789335	9	4501336	A	C	0.0174654	0.276112	0.0624236	9.7e-06
CAG-269 sp001916065	rs11109072	12	97507492	A	C	0.060779	-0.161165	0.0336364	1.7e-06
CAG-269 sp001916065	rs148916123	12	133235344	A	G	0.0611159	0.154643	0.0343008	6.5e-06
CAG-269 sp001916065	rs148383881	13	69912834	A	G	0.0165324	0.355736	0.06271	1.4e-08
CAG-269 sp001916065	rs116624467	13	98287612	T	C	0.0151592	0.296406	0.0660005	7.1e-06
CAG-269 sp001916065	rs1924332	13	108399900	A	G	0.0135929	0.312995	0.0698575	7.4e-06
CAG-269 sp001916065	rs4777599	15	73337405	G	A	0.387363	0.0766008	0.0165547	3.7e-06
CAG-269 sp002372935	rs12073549	1	17394049	T	C	0.057366	-0.100246	0.021901	4.7e-06
CAG-269 sp002372935	rs150433877	2	128382930	G	A	0.117831	0.0726676	0.0158746	4.7e-06
CAG-269 sp002372935	rs4356945	4	184982907	A	G	0.272466	-0.0512939	0.0114001	6.8e-06
CAG-269 sp002372935	rs4279373	5	160356720	G	T	0.502657	0.0456341	0.0101966	7.6e-06
CAG-269 sp002372935	rs4340879	5	180054302	G	A	0.45161	0.0487688	0.0102846	2.1e-06
CAG-269 sp002372935	rs73728503	7	152931469	C	T	0.237409	0.0643073	0.0118995	6.5e-08
CAG-269 sp002372935	rs7936211	11	4842452	C	T	0.304967	-0.0496809	0.0111196	7.9e-06
CAG-269 sp002372935	rs2711819	11	29450195	G	A	0.160732	0.0635885	0.0139761	5.4e-06
CAG-269 sp002372935	rs12269833	11	106528784	T	G	0.065232	-0.091669	0.020714	9.6e-06
CAG-269 sp002372935	rs17208169	12	105725848	C	T	0.0188362	0.171495	0.0378068	5.7e-06
CAG-269 sp002372935	rs55962334	12	117929577	G	T	0.17242	0.0621488	0.0138606	7.3e-06
CAG-269 sp002372935	rs8059594	16	54280541	G	A	0.265431	-0.0556165	0.0117534	2.2e-06
CAG-269 sp002372935	rs8080540	17	72669137	C	T	0.148487	0.0690511	0.0143594	1.5e-06
CAG-269 sp002372935	rs117499033	18	44998209	G	A	0.0165713	0.177552	0.039533	7.1e-06
CAG-269 sp002372935	rs1474909	20	59984599	A	C	0.0653912	0.094993	0.0207423	4.7e-06
CAG-273 sp003507395	rs1474687	1	14755183	A	G	0.475489	0.0923901	0.0175952	1.5e-07
CAG-273 sp003507395	rs6687820	1	23227388	A	G	0.235324	0.0922628	0.0206718	8.1e-06
CAG-273 sp003507395	rs1187768	1	213337804	A	G	0.322102	0.0854318	0.0188242	5.7e-06
CAG-273 sp003507395	rs34760325	1	214728992	G	A	0.417497	-0.0849393	0.0176834	1.6e-06
CAG-273 sp003507395	rs75171778	2	40347897	G	A	0.0392965	0.212642	0.0447028	2e-06
CAG-273 sp003507395	rs72997769	3	1406701	G	C	0.0993474	0.145609	0.0298528	1.1e-06
CAG-273 sp003507395	rs12636004	3	190611402	A	G	0.178662	-0.102448	0.0228283	7.2e-06
CAG-273 sp003507395	rs76506738	4	6002590	A	G	0.190343	-0.110185	0.0225857	1.1e-06
CAG-273 sp003507395	rs35788979	4	17072543	A	G	0.226166	0.0991035	0.0211891	2.9e-06
CAG-273 sp003507395	rs78796791	4	53992521	A	G	0.0175364	0.313465	0.0668139	2.7e-06
CAG-273 sp003507395	rs728949	7	3081896	A	G	0.273942	-0.0962704	0.0198135	1.2e-06
CAG-273 sp003507395	rs628653	7	51756365	G	A	0.446043	0.0803358	0.0178296	6.6e-06
CAG-273 sp003507395	rs78345051	8	40067149	G	A	0.0281926	0.234369	0.0527406	8.8e-06
CAG-273 sp003507395	rs16933036	8	66737446	G	A	0.0265636	0.308984	0.0543396	1.3e-08
CAG-273 sp003507395	rs175128	11	61066302	C	T	0.139529	0.118425	0.0260467	5.5e-06
CAG-273 sp003507395	rs117044520	12	108119233	A	T	0.0374461	0.239183	0.0466266	2.9e-07
CAG-273 sp003507395	rs75770361	13	33300841	T	C	0.0295355	0.239007	0.0519304	4.2e-06
CAG-273 sp003507395	rs9555371	13	107563056	G	A	0.232666	-0.0927512	0.0208962	9.1e-06
CAG-273 sp003507395	rs117962425	16	4754792	C	T	0.0322364	0.22283	0.0501703	8.9e-06
CAG-273 sp003507395	rs17881959	17	76000003	T	C	0.0165491	0.314317	0.0679245	3.7e-06
CAG-273 sp003507395	rs1346827	18	60609953	G	A	0.127225	0.129591	0.0266776	1.2e-06
CAG-273 sp003534295	rs6686482	1	34915694	C	T	0.0805832	0.158674	0.035577	8.2e-06
CAG-273 sp003534295	rs703930	1	190537629	A	G	0.308604	0.100929	0.0207928	1.2e-06
CAG-273 sp003534295	rs55728424	3	5414887	G	A	0.0521592	0.191938	0.0433201	9.4e-06
CAG-273 sp003534295	rs9881096	3	117439603	T	C	0.424945	-0.0882281	0.019541	6.3e-06
CAG-273 sp003534295	rs35645043	4	748640	A	G	0.0156382	0.347053	0.0775814	7.7e-06
CAG-273 sp003534295	rs75034777	6	137663064	C	A	0.0421514	0.230179	0.0481125	1.7e-06
CAG-273 sp003534295	rs4617046	7	12182520	T	C	0.485213	0.0937681	0.0191117	9.3e-07
CAG-273 sp003534295	rs1202408	7	149201582	C	T	0.127645	0.130067	0.0290851	7.8e-06
CAG-273 sp003534295	rs147545749	10	17378941	G	A	0.039558	0.222187	0.049097	6e-06
CAG-273 sp003534295	rs139557654	10	17527357	T	G	0.0139355	0.378589	0.0818696	3.8e-06
CAG-273 sp003534295	rs2083271	10	79036113	A	T	0.388973	-0.0891076	0.0195363	5.1e-06
CAG-273 sp003534295	rs657367	12	18668531	C	T	0.267647	-0.0965677	0.0215727	7.6e-06
CAG-273 sp003534295	rs150544433	12	99716437	A	C	0.0524043	0.219103	0.0424159	2.4e-07
CAG-273 sp003534295	rs538228	13	93051538	A	G	0.213347	0.101971	0.0230053	9.3e-06
CAG-273 sp003534295	rs8037071	15	66803291	C	A	0.251148	-0.102805	0.0224024	4.5e-06
CAG-273 sp003534295	rs2863293	15	99807654	C	T	0.219708	0.10463	0.0234661	8.2e-06
CAG-273 sp003534295	rs4793879	17	57614342	T	C	0.488768	0.0897814	0.0193933	3.7e-06
CAG-273 sp003534295	rs150001810	19	5304991	C	A	0.0210127	0.30297	0.0670813	6.3e-06
CAG-274 sp000432155	rs56654623	1	118557302	G	A	0.0677736	0.215303	0.0388281	2.9e-08
CAG-274 sp000432155	rs75921885	1	239214750	C	T	0.0577541	-0.202086	0.0415351	1.1e-06
CAG-274 sp000432155	rs12465275	2	4034677	C	T	0.0314449	-0.250213	0.0563044	8.8e-06
CAG-274 sp000432155	rs6754549	2	65489120	C	G	0.169129	-0.120752	0.0263351	4.5e-06
CAG-274 sp000432155	rs3820895	2	79084988	G	A	0.0652394	0.182268	0.0393782	3.7e-06
CAG-274 sp000432155	rs13066905	3	62927168	C	A	0.059231	0.205375	0.0425007	1.3e-06
CAG-274 sp000432155	rs74865782	3	79879333	T	A	0.0145159	0.378599	0.0811608	3.1e-06
CAG-274 sp000432155	rs6845130	4	66393015	G	A	0.0347855	0.249908	0.053491	3e-06
CAG-274 sp000432155	rs2309760	4	182670179	G	A	0.359121	-0.0900322	0.0203145	9.3e-06
CAG-274 sp000432155	rs34247468	5	176371172	T	C	0.0945064	-0.155582	0.0337822	4.1e-06
CAG-274 sp000432155	rs138090420	7	121396112	A	T	0.0341083	0.241046	0.0543205	9.1e-06
CAG-274 sp000432155	rs10250758	7	150389942	A	C	0.494921	0.087185	0.019614	8.8e-06
CAG-274 sp000432155	rs117697016	8	128506393	G	A	0.0396249	-0.226485	0.0495675	4.9e-06
CAG-274 sp000432155	rs10963594	9	18389972	T	G	0.0255912	0.283101	0.0619835	4.9e-06
CAG-274 sp000432155	rs140620787	10	12437254	T	C	0.0313131	0.248296	0.0560525	9.4e-06
CAG-274 sp000432155	rs4757096	11	13039483	C	T	0.218919	-0.11091	0.023716	2.9e-06
CAG-274 sp000432155	rs72643211	13	91645104	A	C	0.0325922	0.244834	0.0552608	9.4e-06
CAG-274 sp000432155	rs8118617	20	9151574	A	T	0.0160446	-0.351927	0.0770506	4.9e-06
CAG-274 sp000432155	rs6090311	20	63217810	G	A	0.218079	0.115188	0.0238191	1.3e-06
CAG-302	rs75275158	1	239546411	T	C	0.0224106	-0.351346	0.0769386	5e-06
CAG-302	rs407798	2	7011864	G	A	0.148052	-0.143008	0.0317553	6.7e-06
CAG-302	rs13394337	2	184989897	C	G	0.0930525	0.176054	0.0388613	5.9e-06
CAG-302	rs7433832	3	111389687	G	T	0.0131137	0.548533	0.0979641	2.2e-08
CAG-302	rs939315	3	132125262	C	T	0.317775	0.107949	0.0243323	9.1e-06
CAG-302	rs6869518	5	8448258	C	T	0.253389	-0.116301	0.0262152	9.1e-06
CAG-302	rs2194028	5	88529672	T	C	0.315254	0.112396	0.0240096	2.9e-06
CAG-302	rs7809151	7	2704797	T	C	0.207544	-0.148671	0.0281965	1.3e-07
CAG-302	rs73220473	7	116173441	G	T	0.0260592	0.347172	0.0698329	6.6e-07
CAG-302	rs111273977	8	56439923	T	G	0.154766	0.142307	0.031765	7.5e-06
CAG-302	rs12355282	10	66717261	A	G	0.0766882	-0.196932	0.0428806	4.4e-06
CAG-302	rs111403806	11	128633706	C	A	0.018133	0.379343	0.0838668	6.1e-06
CAG-302	rs4964219	12	104151952	A	T	0.264562	0.120098	0.0256763	2.9e-06
CAG-302	rs6571586	14	33185888	C	T	0.383359	0.105888	0.0233941	6e-06
CAG-302	rs8022045	14	77571941	C	T	0.421128	0.104503	0.0226886	4.1e-06
CAG-302	rs11632125	15	92554013	A	G	0.0391495	0.268659	0.0579608	3.6e-06
CAG-302	rs58001385	16	84650085	G	A	0.0512582	0.231941	0.0511453	5.8e-06
CAG-302	rs2889788	18	8977788	C	A	0.311873	-0.110832	0.02466	7e-06
CAG-302	rs116972983	18	71962214	A	T	0.0254151	0.331262	0.072036	4.3e-06
CAG-302	rs144054037	19	6934659	G	A	0.0315913	0.303908	0.0647199	2.7e-06
CAG-302	rs4819162	21	45890043	C	T	0.32036	0.1143	0.0243698	2.7e-06
CAG-345 sp000433315	rs61799545	1	33304914	G	A	0.0177281	0.329984	0.0654301	4.6e-07
CAG-345 sp000433315	rs4656891	1	160207697	C	A	0.0434417	0.203712	0.0431176	2.3e-06
CAG-345 sp000433315	rs6540507	1	209096282	G	A	0.447206	0.0801395	0.0175423	4.9e-06
CAG-345 sp000433315	rs114643344	2	19897505	T	C	0.0268099	0.243296	0.0530098	4.4e-06
CAG-345 sp000433315	rs76037455	2	42746752	G	A	0.00999496	0.481207	0.0874158	3.7e-08
CAG-345 sp000433315	rs7594161	2	46398469	C	T	0.0203122	0.272565	0.0614106	9.1e-06
CAG-345 sp000433315	rs1590022	2	57527816	G	A	0.0471429	0.192227	0.0409807	2.7e-06
CAG-345 sp000433315	rs1587957	3	72001470	C	G	0.20413	0.100008	0.0221929	6.6e-06
CAG-345 sp000433315	rs139409522	4	90934419	C	T	0.0189661	0.297908	0.06398	3.2e-06
CAG-345 sp000433315	rs74194226	5	131020523	C	G	0.0389785	0.199949	0.0450101	8.9e-06
CAG-345 sp000433315	rs7756660	6	5145502	T	C	0.0598341	0.16857	0.0370892	5.5e-06
CAG-345 sp000433315	rs73727344	6	24597253	G	A	0.0114171	0.384855	0.0826433	3.2e-06
CAG-345 sp000433315	rs11144713	9	76006624	T	C	0.0826852	0.140237	0.0314563	8.3e-06
CAG-345 sp000433315	rs118009150	9	81004495	C	T	0.0166751	0.304657	0.0676797	6.7e-06
CAG-345 sp000433315	rs117203648	10	6293641	T	C	0.0102144	0.401741	0.0866426	3.5e-06
CAG-345 sp000433315	rs1111890	11	100630840	G	C	0.330858	0.088825	0.0184334	1.4e-06
CAG-345 sp000433315	rs4494362	12	47956666	C	T	0.104696	-0.141676	0.0288477	9.1e-07
CAG-345 sp000433315	rs1158817	12	90728339	G	A	0.396514	0.0843656	0.0181049	3.2e-06
CAG-345 sp000433315	rs28510485	14	67478414	G	C	0.0484063	0.191224	0.0408924	2.9e-06
CAG-345 sp000433315	rs12910343	15	71618376	A	G	0.154313	-0.118906	0.0241775	8.7e-07
CAG-345 sp000433315	rs78157160	15	85398491	A	G	0.0573398	0.169711	0.0374625	5.9e-06
CAG-345 sp000433315	rs62093973	18	59200060	G	A	0.0274698	0.237231	0.0532127	8.3e-06
CAG-345 sp000433315	rs112364867	20	26172442	T	C	0.0554713	-0.171054	0.0383993	8.4e-06
CAG-345 sp000433315	rs6023037	20	54208934	G	C	0.0105847	0.469277	0.0857677	4.5e-08
CAG-345 sp000433315	rs147175949	21	19558380	A	G	0.0145985	0.322155	0.0727764	9.6e-06
CAG-345	rs192588420	1	17571659	A	G	0.0381673	0.222224	0.04929	6.5e-06
CAG-345	rs61799545	1	33304914	G	A	0.0177281	0.346659	0.0702448	8e-07
CAG-345	rs61777973	1	74147460	A	G	0.0173255	0.331552	0.0720324	4.2e-06
CAG-345	rs4656252	1	160215472	A	G	0.043266	0.216728	0.0463763	3e-06
CAG-345	rs6540507	1	209096282	G	A	0.447206	0.087041	0.0188331	3.8e-06
CAG-345	rs114201790	2	19947158	C	T	0.0388456	0.217593	0.0480417	5.9e-06
CAG-345	rs76037455	2	42746752	G	A	0.00999496	0.513088	0.0938479	4.6e-08
CAG-345	rs7594161	2	46398469	C	T	0.0203122	0.29568	0.0659293	7.3e-06
CAG-345	rs1590022	2	57527816	G	A	0.0471429	0.21452	0.0439961	1.1e-06
CAG-345	rs4857019	3	95133403	C	A	0.410591	-0.0849338	0.0191913	9.6e-06
CAG-345	rs139409522	4	90934419	C	T	0.0189661	0.315722	0.0686912	4.3e-06
CAG-345	rs10458074	6	3374753	T	C	0.0483193	0.20469	0.043804	3e-06
CAG-345	rs73727344	6	24597253	G	A	0.0114171	0.42118	0.0887248	2.1e-06
CAG-345	rs9644146	8	21838883	G	T	0.236667	-0.104019	0.022201	2.8e-06
CAG-345	rs118009150	9	81004495	C	T	0.0166751	0.328356	0.0726584	6.2e-06
CAG-345	rs117203648	10	6293641	T	C	0.0102144	0.458273	0.0930164	8.4e-07
CAG-345	rs77576448	10	58100790	C	T	0.0529552	0.189359	0.0422329	7.3e-06
CAG-345	rs1111890	11	100630840	G	C	0.330858	0.0983162	0.0197904	6.8e-07
CAG-345	rs4494362	12	47956666	C	T	0.104696	-0.141863	0.0309697	4.6e-06
CAG-345	rs78032993	14	92822075	G	A	0.0461071	0.208276	0.0450197	3.7e-06
CAG-345	rs12910343	15	71618376	A	G	0.154313	-0.130691	0.0259566	4.8e-07
CAG-345	rs6023037	20	54208934	G	C	0.0105847	0.486619	0.0920791	1.3e-07
CAG-349	rs4648973	1	24307661	T	C	0.215197	-0.113053	0.0234711	1.5e-06
CAG-349	rs12036325	1	190564072	G	A	0.21239	0.105662	0.0236594	8e-06
CAG-349	rs818157	2	10499976	A	G	0.236905	-0.107148	0.0232369	4e-06
CAG-349	rs11575121	2	216695281	C	G	0.0106222	0.424144	0.0951852	8.4e-06
CAG-349	rs191325458	5	58137692	G	A	0.0173313	0.354796	0.0742154	1.7e-06
CAG-349	rs1508248	6	86407070	C	T	0.131778	0.165252	0.0286695	8.2e-09
CAG-349	rs2817775	6	110518817	G	C	0.025939	0.284292	0.060447	2.6e-06
CAG-349	rs9398766	6	124831177	G	A	0.384941	0.0884354	0.0195897	6.4e-06
CAG-349	rs71523642	8	4703385	T	C	0.0231317	0.30941	0.065235	2.1e-06
CAG-349	rs118068428	8	82262211	T	C	0.0305968	0.255836	0.0564707	5.9e-06
CAG-349	rs189325463	8	102776877	G	C	0.0108108	0.430745	0.0935214	4.1e-06
CAG-349	rs76699582	9	28403594	C	T	0.0538212	0.193226	0.0427434	6.2e-06
CAG-349	rs1337381	10	3348128	C	T	0.470386	0.0939872	0.0194654	1.4e-06
CAG-349	rs1462246	11	38264856	T	A	0.0645053	0.18208	0.0392398	3.5e-06
CAG-349	rs61904724	11	114309947	C	T	0.0229117	-0.288245	0.0648301	8.7e-06
CAG-349	rs11219832	11	124897394	T	C	0.052235	0.1984	0.0434582	5e-06
CAG-349	rs73025045	11	128372040	C	T	0.0392306	0.258585	0.0501848	2.6e-07
CAG-349	rs150544433	12	99716437	A	C	0.0524043	0.205775	0.0428572	1.6e-06
CAG-349	rs146607495	12	116881397	T	C	0.0764834	-0.160293	0.0362033	9.5e-06
CAG-349	rs140325656	13	46719952	T	C	0.0313822	0.24599	0.0555601	9.5e-06
CAG-349	rs938760	16	5336916	C	A	0.0631923	0.193479	0.0396204	1e-06
CAG-349	rs1466864	16	85100004	A	C	0.255762	-0.104001	0.0221225	2.6e-06
CAG-349	rs3922397	19	3403233	A	G	0.400521	0.0908283	0.0196683	3.9e-06
CAG-349	rs35189154	19	56555539	T	C	0.0109612	0.437337	0.0936019	3e-06
CAG-390 sp003523225	rs115201674	2	20510016	A	G	0.0758509	0.0795346	0.0176423	6.5e-06
CAG-390 sp003523225	rs6704561	2	136062092	T	C	0.324178	0.0447061	0.00983875	5.5e-06
CAG-390 sp003523225	rs17497248	2	170354130	A	G	0.0864897	0.0788453	0.0163688	1.5e-06
CAG-390 sp003523225	rs73229710	4	39923030	A	T	0.178247	0.056862	0.0119459	1.9e-06
CAG-390 sp003523225	rs189869515	4	125593364	G	T	0.0105095	0.202995	0.0443632	4.7e-06
CAG-390 sp003523225	rs4864405	4	130182729	G	C	0.14717	0.0601342	0.0130239	3.9e-06
CAG-390 sp003523225	rs190018275	6	22435808	T	C	0.0148423	0.171398	0.0378677	6e-06
CAG-390 sp003523225	rs2499645	6	154345764	C	T	0.453657	-0.0413098	0.00932903	9.5e-06
CAG-390 sp003523225	rs118087961	6	168130472	A	G	0.0243471	0.142402	0.0295117	1.4e-06
CAG-390 sp003523225	rs4719162	7	71661705	A	C	0.499915	-0.0406903	0.00918823	9.5e-06
CAG-390 sp003523225	rs11772236	7	151847905	G	T	0.367645	-0.0430939	0.00950724	5.8e-06
CAG-390 sp003523225	rs12678306	8	2663849	T	C	0.23897	0.0513195	0.0109531	2.8e-06
CAG-390 sp003523225	rs4073948	8	10915134	T	A	0.462821	0.0434262	0.00916829	2.2e-06
CAG-390 sp003523225	rs11244909	10	126256024	T	C	0.372244	0.04308	0.00957269	6.8e-06
CAG-390 sp003523225	rs77152782	12	3328799	T	C	0.039924	0.107654	0.0236219	5.2e-06
CAG-390 sp003523225	rs140094916	13	89884075	A	G	0.036376	0.115556	0.0243428	2.1e-06
CAG-390 sp003523225	rs74780291	14	35344296	A	G	0.046623	0.119731	0.0218195	4.1e-08
CAG-390 sp003523225	rs7499710	16	69509214	C	A	0.260695	-0.0473481	0.0106602	8.9e-06
CAG-390 sp003523225	rs150146696	18	14651686	C	T	0.0213126	0.146171	0.0319071	4.6e-06
CAG-390 sp003523225	rs79588930	18	48211304	T	C	0.0154404	0.167969	0.037195	6.3e-06
CAG-390 sp003523225	rs62103728	18	71503494	G	T	0.16255	0.0559069	0.0125015	7.7e-06
CAG-390 sp003523225	rs142170405	19	43460008	A	G	0.0364127	0.117281	0.0242997	1.4e-06
CAG-390 sp003523225	rs5752459	22	26977971	T	G	0.0151592	0.190198	0.0374983	3.9e-07
CAG-433	rs185174116	1	7969741	A	T	0.0596416	0.178715	0.0315649	1.5e-08
CAG-433	rs76904272	1	40377261	A	G	0.0611008	0.152466	0.0309743	8.6e-07
CAG-433	rs72749120	1	200939863	A	G	0.0711529	0.128636	0.0285336	6.5e-06
CAG-433	rs28736452	2	134266377	C	T	0.245611	0.077761	0.0171899	6.1e-06
CAG-433	rs115230611	2	150013241	C	T	0.0115869	0.313014	0.0688658	5.5e-06
CAG-433	rs6889254	5	124861902	G	A	0.156468	0.0911631	0.0205689	9.3e-06
CAG-433	rs10072521	5	142248840	A	G	0.14004	0.0941611	0.0212651	9.5e-06
CAG-433	rs181717897	7	16886773	A	G	0.0230485	0.248533	0.0491992	4.4e-07
CAG-433	rs10228628	7	43518141	G	A	0.0439274	-0.158414	0.0357341	9.3e-06
CAG-433	rs174062	7	90360102	C	T	0.157771	-0.0935452	0.0203034	4.1e-06
CAG-433	rs12707194	7	134959703	A	G	0.345878	-0.0699751	0.0155928	7.2e-06
CAG-433	rs674443	11	29460351	A	G	0.16474	0.0898731	0.0201026	7.8e-06
CAG-433	rs11056294	12	7882561	G	A	0.0977437	0.119494	0.0250979	1.9e-06
CAG-433	rs140969351	13	24881314	A	T	0.0172792	0.281521	0.0566916	6.8e-07
CAG-433	rs117934004	13	65761178	T	C	0.0363345	0.178536	0.039693	6.9e-06
CAG-433	rs35763096	15	33710325	A	G	0.369168	-0.0696469	0.0151648	4.4e-06
CAG-433	rs8037071	15	66803291	C	A	0.251148	-0.0875726	0.0172748	4e-07
CAG-433	rs117608528	16	27131844	C	A	0.0154535	0.264247	0.0594704	8.9e-06
CAG-433	rs2852295	18	45579800	G	A	0.378929	0.06819	0.0153469	8.9e-06
CAG-448 sp000433415	rs2055863	2	238605381	T	C	0.278935	0.0457193	0.00981765	3.2e-06
CAG-448 sp000433415	rs35506451	3	39779107	A	G	0.134089	-0.058508	0.0130183	7e-06
CAG-448 sp000433415	rs2037820	3	112838440	T	G	0.237498	-0.0466035	0.0104488	8.2e-06
CAG-448 sp000433415	rs7616384	3	143734353	A	C	0.0514379	-0.0952243	0.0200832	2.1e-06
CAG-448 sp000433415	rs1486284	5	85300550	A	G	0.464532	0.0430128	0.00884988	1.2e-06
CAG-448 sp000433415	rs2518210	6	101907892	A	G	0.0109225	0.232207	0.0422654	3.9e-08
CAG-448 sp000433415	rs6906581	6	150202701	C	G	0.250772	-0.0490018	0.0101494	1.4e-06
CAG-448 sp000433415	rs7870445	9	19702492	C	A	0.152255	-0.0574119	0.0123156	3.1e-06
CAG-448 sp000433415	rs60424621	9	123984867	T	C	0.0268219	0.120635	0.0266917	6.2e-06
CAG-448 sp000433415	rs141789674	11	124830329	C	A	0.011967	0.180292	0.0405222	8.6e-06
CAG-448 sp000433415	rs61912184	12	10673078	C	T	0.0132244	0.173479	0.0387218	7.5e-06
CAG-448 sp000433415	rs79366624	12	101877105	T	C	0.138443	0.0649854	0.0127797	3.7e-07
CAG-448 sp000433415	rs77352294	15	84978492	C	A	0.0868897	0.0821839	0.0156331	1.5e-07
CAG-448 sp000433415	rs7210122	17	74961620	T	C	0.480483	-0.0416923	0.00879435	2.1e-06
CAG-448 sp000433415	rs77025995	18	24339904	A	G	0.0158329	0.168391	0.0352948	1.8e-06
CAG-448 sp000433415	rs8092525	18	46362444	A	G	0.0104818	0.206124	0.0427734	1.4e-06
CAG-448 sp000433415	rs114162847	19	15589630	C	T	0.0497307	-0.0979065	0.0200196	1e-06
CAG-448 sp000433415	rs2159130	19	28461152	T	C	0.11683	0.0625889	0.0135708	4e-06
CAG-448 sp000433415	rs4911283	20	33027809	A	G	0.365738	0.0440362	0.00922552	1.8e-06
CAG-448 sp000433415	rs5998835	22	21643285	C	T	0.0142953	0.165497	0.0371241	8.3e-06
CAG-448 sp003150135	rs2457056	1	47637351	A	C	0.237911	0.0826843	0.0181838	5.4e-06
CAG-448 sp003150135	rs820967	2	57516214	C	G	0.0786158	0.128916	0.0289867	8.7e-06
CAG-448 sp003150135	rs113389172	2	191258350	G	A	0.208503	0.0905159	0.0202408	7.8e-06
CAG-448 sp003150135	rs1922800	2	239529465	A	G	0.0878772	0.124047	0.0277098	7.6e-06
CAG-448 sp003150135	rs146013590	3	24638693	C	T	0.0358465	0.190255	0.0423262	7e-06
CAG-448 sp003150135	rs12636241	3	60091314	C	G	0.0756888	0.169379	0.0297217	1.2e-08
CAG-448 sp003150135	rs144109676	3	138265549	T	C	0.0105379	-0.351133	0.0773086	5.6e-06
CAG-448 sp003150135	rs13177659	5	125001054	A	G	0.445034	-0.072583	0.0158281	4.5e-06
CAG-448 sp003150135	rs80071658	5	180755714	A	G	0.0207071	0.259285	0.055259	2.7e-06
CAG-448 sp003150135	rs61831695	10	3546417	T	C	0.0145476	0.344954	0.0645324	9e-08
CAG-448 sp003150135	rs61846736	10	12052385	A	G	0.481941	0.0706419	0.0159251	9.2e-06
CAG-448 sp003150135	rs678822	10	42666998	G	T	0.471712	0.0791829	0.015792	5.3e-07
CAG-448 sp003150135	rs140328019	13	103871516	A	G	0.0143026	0.310466	0.0667444	3.3e-06
CAG-448 sp003150135	rs28470181	15	37630697	T	C	0.22854	-0.0837234	0.0186152	6.9e-06
CAG-448 sp003150135	rs8029031	15	46403997	T	C	0.432234	0.0747578	0.0158529	2.4e-06
CAG-448 sp003150135	rs888264	18	12750378	C	A	0.384028	0.0744913	0.0162116	4.3e-06
CAG-448 sp003150135	rs77105559	19	15576271	A	G	0.0504124	-0.163437	0.0355175	4.2e-06
CAG-448 sp003150135	rs149411016	20	43019415	C	T	0.0112085	0.370408	0.0749909	7.8e-07
CAG-448 sp003150135	rs56307750	22	43233047	C	T	0.275641	0.0797063	0.0179375	8.8e-06
CAG-448	rs820967	2	57516214	C	G	0.0786158	0.128587	0.0280384	4.5e-06
CAG-448	rs6766789	3	60104287	A	C	0.0830116	0.157922	0.0274842	9.1e-09
CAG-448	rs144109676	3	138265549	T	C	0.0105379	-0.347638	0.0747745	3.3e-06
CAG-448	rs80071658	5	180755714	A	G	0.0207071	0.248167	0.0534496	3.4e-06
CAG-448	rs2518210	6	101907892	A	G	0.0109225	0.328349	0.072942	6.7e-06
CAG-448	rs61831695	10	3546417	T	C	0.0145476	0.346586	0.062415	2.8e-08
CAG-448	rs678822	10	42666998	G	T	0.471712	0.0692998	0.0152739	5.7e-06
CAG-448	rs56008851	10	81781045	G	A	0.0673723	-0.137877	0.0300603	4.5e-06
CAG-448	rs111285223	11	8125865	C	T	0.112296	-0.107486	0.02378	6.2e-06
CAG-448	rs11235714	11	73286876	C	T	0.0694687	0.146602	0.0300756	1.1e-06
CAG-448	rs79366624	12	101877105	T	C	0.138443	0.0984928	0.0220504	7.9e-06
CAG-448	rs140328019	13	103871516	A	G	0.0143026	0.294011	0.0645561	5.3e-06
CAG-448	rs8029031	15	46403997	T	C	0.432234	0.0687343	0.0153338	7.4e-06
CAG-448	rs888265	18	12750500	G	A	0.383789	0.073551	0.0156856	2.7e-06
CAG-448	rs80025782	18	79821741	A	T	0.134492	-0.109465	0.0227311	1.5e-06
CAG-448	rs77105559	19	15576271	A	G	0.0504124	-0.170371	0.0343543	7.1e-07
CAG-448	rs147442884	20	6666124	T	C	0.0168473	0.275454	0.0591035	3.2e-06
CAG-448	rs149411016	20	43019415	C	T	0.0112085	0.356965	0.0725301	8.6e-07
CAG-449	rs116381583	1	63410031	T	C	0.0260672	0.145898	0.0324091	6.7e-06
CAG-449	rs111396089	1	203518098	T	G	0.118967	0.0724211	0.0162898	8.8e-06
CAG-449	rs79827100	2	19509829	T	G	0.0513814	0.107963	0.0231847	3.2e-06
CAG-449	rs874272	2	101253611	C	T	0.1047	0.075793	0.0169392	7.7e-06
CAG-449	rs1530023	2	215501544	A	C	0.183471	0.0618585	0.0133361	3.5e-06
CAG-449	rs114554860	2	216316437	A	G	0.0152511	0.190276	0.0418038	5.3e-06
CAG-449	rs111738579	3	11760913	A	T	0.0235104	0.158066	0.034076	3.5e-06
CAG-449	rs778937	4	62376628	G	C	0.211137	-0.0608686	0.0124586	1e-06
CAG-449	rs74618463	4	79830310	T	C	0.0141082	0.200073	0.0430425	3.3e-06
CAG-449	rs35408398	4	117498306	A	T	0.0225855	0.156984	0.0349153	6.9e-06
CAG-449	rs72728657	4	142797568	T	C	0.0142472	0.195197	0.0431084	6e-06
CAG-449	rs138363248	4	162515596	T	C	0.021816	0.163425	0.0350042	3e-06
CAG-449	rs150951511	5	122526725	C	T	0.0297489	0.140952	0.0301747	3e-06
CAG-449	rs12153949	6	46466075	T	C	0.278535	-0.0533673	0.0117207	5.3e-06
CAG-449	rs4961334	8	141179037	G	C	0.136943	-0.0665759	0.0150602	9.8e-06
CAG-449	rs17441162	9	129326169	A	G	0.0132489	0.19651	0.04447	9.9e-06
CAG-449	rs4750718	10	128735317	A	G	0.232507	0.0570997	0.0124325	4.4e-06
CAG-449	rs118040875	11	4625075	T	G	0.024066	0.157668	0.0333677	2.3e-06
CAG-449	rs961746	11	20139419	A	G	0.433007	0.0484905	0.0108809	8.3e-06
CAG-449	rs139688932	11	28690045	A	C	0.0233165	0.191506	0.0342385	2.2e-08
CAG-449	rs9550215	13	112805591	A	G	0.36545	-0.0493376	0.0107534	4.5e-06
CAG-449	rs76014583	15	57026112	T	C	0.0105272	0.225732	0.0505802	8.1e-06
CAG-449	rs17808031	18	58336864	A	G	0.0617845	0.0952642	0.0212269	7.2e-06
CAG-452 sp000434035	rs112722116	1	9008843	A	G	0.0126925	0.357759	0.0799302	7.6e-06
CAG-452 sp000434035	rs1579597	2	211323161	A	G	0.221867	-0.103418	0.0215032	1.5e-06
CAG-452 sp000434035	rs113732002	2	232982170	C	A	0.0682663	0.202097	0.0356882	1.5e-08
CAG-452 sp000434035	rs9879309	3	140761393	C	A	0.303574	0.0881484	0.0196167	7e-06
CAG-452 sp000434035	rs1491836	7	154564591	G	A	0.304979	-0.0933152	0.0192791	1.3e-06
CAG-452 sp000434035	rs7845569	8	103930955	A	C	0.0669583	0.160715	0.0361333	8.7e-06
CAG-452 sp000434035	rs34575286	9	68743577	T	A	0.317247	0.0930241	0.0193287	1.5e-06
CAG-452 sp000434035	rs138926794	9	90874959	G	C	0.0120168	0.38644	0.0827154	3e-06
CAG-452 sp000434035	rs117186187	10	129381313	A	G	0.0204082	0.295153	0.0636661	3.6e-06
CAG-452 sp000434035	rs72862367	11	10611905	T	A	0.089748	0.15513	0.0314898	8.4e-07
CAG-452 sp000434035	rs1715444	11	118145558	G	T	0.442879	-0.0837411	0.0180142	3.3e-06
CAG-452 sp000434035	rs6538367	12	92959010	A	C	0.0636013	0.174774	0.0366911	1.9e-06
CAG-452 sp000434035	rs12431642	14	22382358	G	A	0.269121	-0.089461	0.0201172	8.7e-06
CAG-452 sp000434035	rs8037071	15	66803291	C	A	0.251148	-0.0972068	0.0208866	3.3e-06
CAG-452 sp000434035	rs143155339	16	62592458	G	A	0.0295963	0.237405	0.0532986	8.4e-06
CAG-452 sp000434035	rs11149701	16	84946735	A	G	0.108286	0.135369	0.0293644	4e-06
CAG-452 sp000434035	rs12937830	17	68338167	C	T	0.075475	0.15813	0.0343259	4.1e-06
CAG-452 sp000434035	rs17797837	18	24268785	T	C	0.138491	0.120186	0.0262205	4.6e-06
CAG-452 sp000434035	rs6566292	18	67538713	G	A	0.368847	-0.0878332	0.0186653	2.5e-06
CAG-452 sp000434035	rs77600851	18	70940747	A	T	0.0581809	-0.17728	0.0384909	4.1e-06
CAG-452	rs75822002	1	175895129	T	C	0.022471	0.280655	0.0620487	6.1e-06
CAG-452	rs1579597	2	211323161	A	G	0.221867	-0.105758	0.0221901	1.9e-06
CAG-452	rs113732002	2	232982170	C	A	0.0682663	0.206204	0.0368283	2.2e-08
CAG-452	rs1491836	7	154564591	G	A	0.304979	-0.0958151	0.0198947	1.5e-06
CAG-452	rs34575286	9	68743577	T	A	0.317247	0.0934879	0.0199459	2.8e-06
CAG-452	rs12335518	9	105433905	C	A	0.00976431	0.434197	0.0935736	3.5e-06
CAG-452	rs143700581	10	16233955	G	A	0.0182402	0.310671	0.0687742	6.3e-06
CAG-452	rs147387898	10	129355730	T	C	0.020299	0.318161	0.0658178	1.3e-06
CAG-452	rs72862367	11	10611905	T	A	0.089748	0.158019	0.032495	1.2e-06
CAG-452	rs1715444	11	118145558	G	T	0.442879	-0.0882212	0.0185892	2.1e-06
CAG-452	rs10507024	12	93017912	A	G	0.0612914	0.189476	0.0385653	9e-07
CAG-452	rs11616248	13	113623723	T	C	0.0953469	-0.139466	0.0314607	9.3e-06
CAG-452	rs8037071	15	66803291	C	A	0.251148	-0.10543	0.0215538	1e-06
CAG-452	rs143155339	16	62592458	G	A	0.0295963	0.256012	0.055001	3.2e-06
CAG-452	rs11149701	16	84946735	A	G	0.108286	0.138393	0.0303024	4.9e-06
CAG-452	rs12937830	17	68338167	C	T	0.075475	0.171505	0.0354243	1.3e-06
CAG-452	rs12962504	18	23104725	A	G	0.114899	0.128343	0.0288723	8.8e-06
CAG-452	rs34905250	18	67554995	A	G	0.372669	-0.0855501	0.0191523	7.9e-06
CAG-465 sp000433135	rs7538105	1	7071276	A	T	0.37677	0.0472405	0.0102766	4.3e-06
CAG-465 sp000433135	rs10187450	2	141931247	G	A	0.0464195	0.106596	0.023585	6.2e-06
CAG-465 sp000433135	rs80223027	2	201886254	T	C	0.0493858	0.10185	0.0226755	7.1e-06
CAG-465 sp000433135	rs13072510	3	32581041	A	G	0.268895	0.0500718	0.011146	7e-06
CAG-465 sp000433135	rs113441737	3	46722730	A	G	0.068306	-0.0880091	0.0195255	6.6e-06
CAG-465 sp000433135	rs77244071	3	115007837	A	G	0.036272	0.152552	0.0266238	1e-08
CAG-465 sp000433135	rs4834755	4	119146089	G	A	0.0472143	0.109182	0.0231276	2.3e-06
CAG-465 sp000433135	rs115771335	5	172129185	T	C	0.011722	0.211903	0.0455675	3.3e-06
CAG-465 sp000433135	rs9349718	6	54537705	T	G	0.0491184	0.111338	0.0226496	8.8e-07
CAG-465 sp000433135	rs34659627	7	155236419	G	C	0.0624348	-0.091	0.0205014	9e-06
CAG-465 sp000433135	rs75419746	8	57063756	T	C	0.0168663	0.174241	0.0383455	5.5e-06
CAG-465 sp000433135	rs4552980	9	75918438	G	A	0.237894	0.0556067	0.0117182	2.1e-06
CAG-465 sp000433135	rs1519423	11	23553838	T	C	0.489345	-0.0444795	0.00997748	8.3e-06
CAG-465 sp000433135	rs150640661	12	77684802	T	C	0.0126326	0.198356	0.0442497	7.4e-06
CAG-465 sp000433135	rs61254002	12	89273229	C	T	0.115444	-0.0705381	0.0155626	5.8e-06
CAG-465 sp000433135	rs8037071	15	66803291	C	A	0.251148	-0.0567707	0.0115609	9.1e-07
CAG-465 sp000433135	rs78003791	16	66070654	A	C	0.0576329	-0.103897	0.0215065	1.4e-06
CAG-465 sp000433135	rs138944693	17	8626394	T	C	0.0203204	-0.157083	0.0349566	7e-06
CAG-465 sp000433135	rs72859865	17	70892568	A	T	0.143457	0.0638666	0.0142435	7.3e-06
CAG-465 sp000433135	rs5768869	22	46515579	G	C	0.270505	-0.0514964	0.0114612	7e-06
CAG-475	rs139783923	1	150412392	A	G	0.0259028	0.213792	0.045467	2.6e-06
CAG-475	rs10181084	2	6294568	T	C	0.0925419	0.12454	0.0250009	6.3e-07
CAG-475	rs76762645	3	146873041	T	C	0.0614139	0.140586	0.0301868	3.2e-06
CAG-475	rs1158673	4	14377024	T	C	0.0772269	0.121745	0.027153	7.3e-06
CAG-475	rs140668348	4	67838367	C	T	0.0189713	0.252582	0.0530574	1.9e-06
CAG-475	rs114900215	4	71082901	C	T	0.0203011	0.272283	0.0506561	7.7e-08
CAG-475	rs13167538	5	179641191	T	C	0.171384	0.0916143	0.0193745	2.3e-06
CAG-475	rs12533035	7	140358576	A	G	0.0344037	0.176471	0.0397109	8.8e-06
CAG-475	rs112455777	8	25654004	G	C	0.0102386	0.323529	0.0721376	7.3e-06
CAG-475	rs71510287	9	89049343	G	A	0.101549	0.108747	0.0238924	5.3e-06
CAG-475	rs61738476	9	124856473	T	C	0.0272972	0.2027	0.0442345	4.6e-06
CAG-475	rs1975417	10	3464499	A	C	0.394741	0.0688068	0.0148063	3.4e-06
CAG-475	rs17012415	12	84788974	G	T	0.0193896	0.244064	0.0525947	3.5e-06
CAG-475	rs77389395	13	71017673	C	T	0.0494866	0.158799	0.0336312	2.3e-06
CAG-475	rs2351243	13	90931840	T	C	0.0408969	0.187212	0.0356821	1.5e-07
CAG-475	rs17605038	17	47224732	A	G	0.120271	0.101779	0.0222164	4.6e-06
CAG-475	rs72874798	18	24515947	T	C	0.0211031	-0.23082	0.0504788	4.8e-06
CAG-475	rs12607917	18	62428753	C	T	0.325267	0.0708525	0.0156095	5.7e-06
CAG-475	rs915564	21	34343837	T	C	0.297523	-0.0757114	0.0157439	1.5e-06
CAG-485 sp002362485	rs144853756	1	192475556	A	G	0.0243757	0.152423	0.0343622	9.2e-06
CAG-485 sp002362485	rs12406291	1	192660597	G	C	0.0317836	0.141576	0.0304003	3.2e-06
CAG-485 sp002362485	rs112653049	3	78247806	T	G	0.0181635	0.176783	0.0394789	7.5e-06
[truncated: 7,240 more rows]
