# Supplementary material for: Mendelian randomization analysis on the dissecting causal relationships between gut microbiota, circulating metabolites, and colorectal cancer: Insights from the latest evidence
Source: Medicine (Baltimore). 2026 Jul 3;105(27):e49390. doi: 10.1097/MD.0000000000049390 (PMC13337104; doi:10.1097/MD.0000000000049390)
Supplement: Supplementary file 3 [file medi-105-e49390-s003.xlsx]

## Sheet: Sheet1
Supplementary Table 4 The instrumental variables for Colotectal cancer used in the MR analysis.
Exposure	SNP	pos.exposure	other_allele.exposure	effect_allele.exposure	beta.exposure	eaf.exposure	se.exposure	p_value
colorectal cancer	rs34248917	5890953	C	T	-0.209316	0.0388838	0.0491263	2.03718e-05
colorectal cancer	rs28391281	37943302	T	C	-0.0987521	0.546229	0.0180745	4.66498e-08
colorectal cancer	rs7531935	91150339	C	T	0.108734	0.155598	0.024615	9.99079e-06
colorectal cancer	rs17470099	101826554	C	T	-0.0979822	0.203108	0.0227971	1.72342e-05
colorectal cancer	rs75518954	164573008	C	T	-0.233367	0.0334702	0.0561051	3.19007e-05
colorectal cancer	rs76259820	182680704	A	T	-0.264314	0.0262463	0.0607311	1.34772e-05
colorectal cancer	rs11118092	206483428	C	T	-0.083276	0.359784	0.0190983	1.29837e-05
colorectal cancer	rs12026659	221976623	G	A	0.100937	0.249598	0.020714	1.09971e-06
colorectal cancer	rs78356696	244211214	C	T	0.180548	0.0422523	0.0428027	2.46332e-05
colorectal cancer	rs11694442	11614683	C	T	-0.0843783	0.302901	0.0200306	2.52581e-05
colorectal cancer	rs7569386	101618146	A	G	0.0809075	0.64636	0.0190369	2.13742e-05
colorectal cancer	rs4954387	136026774	A	G	0.0859521	0.345383	0.0191261	6.99053e-06
colorectal cancer	rs71424213	199056722	T	A	-0.290361	0.0190304	0.0715267	4.91836e-05
colorectal cancer	rs1877714	218270205	A	G	-0.0796749	0.313031	0.0195917	4.76672e-05
colorectal cancer	rs60905656	231590299	C	CAA	0.483881	0.00586484	0.109615	1.01298e-05
colorectal cancer	rs2568875	25497392	A	G	-0.0934937	0.266913	0.0208561	7.36733e-06
colorectal cancer	rs13073114	40874420	C	G	0.0957439	0.206445	0.0219236	1.25866e-05
colorectal cancer	rs4241555	87188071	T	A	0.0752577	0.442723	0.0181687	3.44041e-05
colorectal cancer	rs10642640	104568110	G	GTATA	-0.669309	0.00540688	0.152075	1.07659e-05
colorectal cancer	rs146816263	111289494	C	T	0.153881	0.0602114	0.0370263	3.23884e-05
colorectal cancer	rs113035410	135314487	C	T	-0.180945	0.0504267	0.0436728	3.425e-05
colorectal cancer	rs182818929	136372816	T	G	0.294306	0.0148559	0.0677205	1.38714e-05
colorectal cancer	rs10007081	15509764	G	T	0.0840572	0.732212	0.020585	4.43793e-05
colorectal cancer	rs115559424	25898775	G	A	-0.371232	0.0129516	0.0912012	4.69181e-05
colorectal cancer	rs150699492	37715326	C	T	-0.390641	0.01256	0.0914049	1.92225e-05
colorectal cancer	rs7681829	87298778	A	C	0.0951293	0.355473	0.0186633	3.44858e-07
colorectal cancer	rs6838567	95425339	T	C	0.0817152	0.327773	0.0192238	2.13074e-05
colorectal cancer	rs62312629	116765490	C	A	0.0779494	0.443064	0.0181719	1.7904e-05
colorectal cancer	rs2390034	120623396	C	T	0.0788371	0.5573	0.0185077	2.04701e-05
colorectal cancer	rs80285697	145597484	G	A	0.29316	0.01391	0.070679	3.35738e-05
colorectal cancer	rs13147448	146670949	C	T	-0.114381	0.868403	0.0260922	1.16668e-05
colorectal cancer	rs5344	147544147	A	G	0.221874	0.028271	0.0516323	1.72974e-05
colorectal cancer	rs4690560	177741756	G	A	-0.0831867	0.715387	0.0198064	2.66932e-05
colorectal cancer	rs2735940	1296371	A	G	0.129122	0.529394	0.0181314	1.06782e-12
colorectal cancer	rs2174047	3815183	C	T	0.0815631	0.6984	0.0198211	3.8724e-05
colorectal cancer	rs115635410	30616692	A	T	0.207324	0.0359404	0.0462133	7.2492e-06
colorectal cancer	rs1479613	51544265	C	G	-0.0925437	0.276332	0.0204557	6.06541e-06
colorectal cancer	rs151224415	60514727	C	CA	-0.791619	0.00357951	0.19013	3.13329e-05
colorectal cancer	rs142480583	123280889	C	A	0.502101	0.00483045	0.110217	5.22432e-06
colorectal cancer	rs62385620	168336946	T	A	-0.120768	0.145671	0.0271199	8.4635e-06
colorectal cancer	rs13213216	31359961	C	A	-0.0984521	0.221029	0.0221542	8.83243e-06
colorectal cancer	rs16878812	35601785	A	G	-0.155155	0.0630521	0.0382125	4.90061e-05
colorectal cancer	rs76083288	92286267	G	C	-0.106369	0.154771	0.0259302	4.09336e-05
colorectal cancer	rs2071945	108005358	G	C	-0.0845358	0.374637	0.0190775	9.37217e-06
colorectal cancer	rs113014812	136089131	G	C	-0.336457	0.0191098	0.0754997	8.3347e-06
colorectal cancer	rs199245	143016409	A	G	-0.0825434	0.284128	0.0202464	4.563e-05
colorectal cancer	rs7767143	151774559	A	G	-0.131503	0.113304	0.0293145	7.25922e-06
colorectal cancer	rs7753599	168287148	G	A	-0.0789033	0.417263	0.0186407	2.30749e-05
colorectal cancer	rs56759317	66031	G	A	0.249338	0.034803	0.0591009	2.45556e-05
colorectal cancer	rs184361393	27166008	G	A	0.626567	0.00278881	0.144884	1.52795e-05
colorectal cancer	rs10281460	96485787	A	G	0.0940561	0.784173	0.0224293	2.74739e-05
colorectal cancer	rs116123666	130014037	A	G	0.22565	0.0283903	0.0514084	1.13684e-05
colorectal cancer	rs111740433	157326752	A	G	0.109712	0.128258	0.0267184	4.02152e-05
colorectal cancer	rs74935991	61224219	T	A	-0.865162	0.00373213	0.184818	2.85273e-06
colorectal cancer	rs138845710	73573581	C	T	-0.108246	0.143113	0.026511	4.44498e-05
colorectal cancer	rs16888589	116623363	A	G	0.161126	0.116997	0.0269602	2.2806e-09
colorectal cancer	rs3847137	127402253	C	T	-0.148313	0.568107	0.0181436	2.97372e-16
colorectal cancer	rs7860014	9962204	C	T	-0.18247	0.0498508	0.0433084	2.51687e-05
colorectal cancer	rs7859262	12212956	C	T	-0.0834131	0.687487	0.0193844	1.6843e-05
colorectal cancer	rs61237993	34130437	G	A	0.13141	0.132267	0.0259591	4.14438e-07
colorectal cancer	rs10116961	76933924	G	A	0.0872631	0.28888	0.019766	1.01097e-05
colorectal cancer	rs36216395	87668458	G	A	0.168177	0.0494183	0.041121	4.31738e-05
colorectal cancer	rs932915	97570739	G	A	-0.268384	0.0293438	0.0575747	3.13928e-06
colorectal cancer	rs1556939	107987304	G	C	-0.0907309	0.460312	0.0181772	5.99225e-07
colorectal cancer	rs11255815	8672502	T	C	-0.104726	0.312807	0.0196438	9.75416e-08
colorectal cancer	rs7905484	21333653	T	C	0.142377	0.142594	0.0249613	1.1709e-08
colorectal cancer	rs74386871	45384158	C	T	0.243067	0.0204681	0.0591572	3.97677e-05
colorectal cancer	rs79730774	97002077	G	A	0.450517	0.00705553	0.0972284	3.59377e-06
colorectal cancer	rs35137159	99584492	C	T	0.155739	0.161156	0.023603	4.16006e-11
colorectal cancer	rs41402548	119627594	G	A	0.187125	0.0417113	0.044344	2.44478e-05
colorectal cancer	rs2766063	127331657	G	A	0.0819072	0.427289	0.0181954	6.74621e-06
colorectal cancer	rs10764757	128128637	G	A	-0.0818893	0.362496	0.0189789	1.59775e-05
colorectal cancer	rs12575708	11376428	C	T	0.114951	0.120241	0.026959	2.00863e-05
colorectal cancer	rs12418845	64106201	G	A	0.173589	0.0540651	0.0382238	5.58869e-06
colorectal cancer	rs151300983	68325568	G	A	-0.212511	0.0377879	0.0520174	4.40028e-05
colorectal cancer	rs145191148	75416656	C	A	-0.162104	0.0720383	0.0370351	1.20312e-05
colorectal cancer	rs56380687	97007991	A	G	0.0770435	0.495297	0.0180876	2.04913e-05
colorectal cancer	rs7928118	99142080	G	C	0.0882995	0.273147	0.020047	1.05969e-05
colorectal cancer	rs7933961	111309906	T	A	0.139413	0.232365	0.020967	2.94849e-11
colorectal cancer	rs71061176	4269579	C	CT	0.100227	0.26317	0.0206586	1.22467e-06
colorectal cancer	rs4405367	8788550	G	A	-0.0877783	0.761958	0.0211583	3.34441e-05
colorectal cancer	rs79973455	27465541	G	A	0.231648	0.0277307	0.0515248	6.92931e-06
colorectal cancer	rs864899	50827344	A	G	-0.0912292	0.618875	0.0184402	7.52523e-07
colorectal cancer	rs112980251	54674766	C	T	0.116608	0.114824	0.027643	2.46105e-05
colorectal cancer	rs117227438	70385889	C	T	-0.178253	0.061288	0.0394547	6.24468e-06
colorectal cancer	rs12369392	94768283	G	A	0.255521	0.0191294	0.0586814	1.33447e-05
colorectal cancer	rs860459	100220720	C	T	-0.113411	0.12973	0.0274678	3.64586e-05
colorectal cancer	rs9567921	47815621	A	G	-0.308993	0.0172886	0.0756698	4.43731e-05
colorectal cancer	rs34575846	59176863	T	C	-0.0788518	0.35084	0.0193905	4.772e-05
colorectal cancer	rs4238224	99918480	C	G	-0.26338	0.979382	0.0595831	9.85235e-06
colorectal cancer	rs1957636	54093300	T	C	-0.0811758	0.570586	0.0182079	8.26228e-06
colorectal cancer	rs34188810	72078697	C	T	0.180631	0.0439715	0.0428344	2.47605e-05
colorectal cancer	rs57377837	95937091	G	A	0.102544	0.197169	0.0223577	4.50671e-06
colorectal cancer	rs7172464	32007343	T	C	-0.0824134	0.282162	0.0202855	4.8511e-05
colorectal cancer	rs16969681	32700910	C	T	0.217979	0.0828883	0.0309985	2.03751e-12
colorectal cancer	rs17582478	43979008	A	G	0.108084	0.130149	0.0263299	4.04315e-05
colorectal cancer	rs7178114	55706958	G	C	0.221582	0.96385	0.0512797	1.55289e-05
colorectal cancer	rs62021183	84997783	C	T	-0.248149	0.0406544	0.0480686	2.43815e-07
colorectal cancer	rs377282598	91093049	T	G	0.074773	0.468505	0.018071	3.5076e-05
colorectal cancer	rs71381167	10659623	A	T	-0.147356	0.0784537	0.0350265	2.58786e-05
colorectal cancer	rs1808535	24610963	G	A	-0.0749876	0.573923	0.0184666	4.89227e-05
colorectal cancer	rs7210549	934377	T	C	0.0749239	0.468417	0.0181806	3.77086e-05
colorectal cancer	rs62069389	1123890	C	T	-0.118444	0.149246	0.0259328	4.93935e-06
colorectal cancer	rs17694530	65722731	T	C	0.0951227	0.235285	0.021043	6.17234e-06
colorectal cancer	rs74860876	75666932	G	A	0.272242	0.0168923	0.0663293	4.05359e-05
colorectal cancer	rs9901521	81124352	T	C	0.187502	0.0454224	0.0417492	7.08402e-06
colorectal cancer	rs12958901	9535145	A	G	-0.167958	0.0660548	0.0377503	8.61986e-06
colorectal cancer	rs67871381	13486753	G	C	0.0888082	0.215866	0.0216848	4.21405e-05
colorectal cancer	rs4939567	48925503	G	A	-0.157615	0.506006	0.0180008	2.02302e-18
colorectal cancer	rs12975964	18655163	G	A	0.437537	0.989616	0.102015	1.79523e-05
colorectal cancer	rs181103143	18693355	C	T	-0.654352	0.00923431	0.11444	1.07875e-08
colorectal cancer	rs61411064	29014720	C	T	0.161946	0.0634886	0.0361316	7.39095e-06
colorectal cancer	rs60507951	33053281	G	A	-0.15983	0.134314	0.0274648	5.90459e-09
colorectal cancer	rs74390626	44623160	C	T	0.507718	0.00412321	0.122577	3.44231e-05
colorectal cancer	rs1777356	5865477	G	A	-0.102448	0.194153	0.0232956	1.09391e-05
colorectal cancer	rs355523	6421177	G	A	-0.110128	0.691932	0.019224	1.01226e-08
colorectal cancer	rs6012504	48646011	C	T	-0.16853	0.0555965	0.0411267	4.17061e-05
colorectal cancer	rs6125923	50159176	C	T	-0.113245	0.175967	0.0242785	3.09485e-06
colorectal cancer	rs6020498	50431216	C	T	-0.0790417	0.394318	0.0185862	2.11208e-05
colorectal cancer	rs28401694	61358988	G	A	0.0883631	0.757615	0.0214534	3.80794e-05
colorectal cancer	rs2427294	62352201	G	A	-0.142433	0.202104	0.023132	7.39469e-10
colorectal cancer	rs2427539	63844528	G	A	-0.0881402	0.525312	0.01808	1.088e-06
colorectal cancer	rs80062901	14485886	G	A	-0.341903	0.0186597	0.077793	1.10754e-05
colorectal cancer	rs76290616	36847607	A	T	0.574409	0.00318801	0.136551	2.59293e-05
colorectal cancer	rs9608164	23589658	T	G	0.100421	0.21995	0.0214467	2.83622e-06
colorectal cancer	rs145845582	43213202	G	A	0.239628	0.0221166	0.0569961	2.61909e-05
colorectal cancer	rs9615868	48327565	T	C	-0.340845	0.0140116	0.0836237	4.5829e-05
