# Supplementary material for: Mendelian randomization analysis on the dissecting causal relationships between gut microbiota, circulating metabolites, and colorectal cancer: Insights from the latest evidence
Source: Medicine (Baltimore). 2026 Jul 3;105(27):e49390. doi: 10.1097/MD.0000000000049390 (PMC13337104; doi:10.1097/MD.0000000000049390)
Supplement: Supplementary file 4 [file medi-105-e49390-s004.xlsx]

## Sheet: Supplementary Table 5
Supplementary Table 5 MR estimates of Gut microbiota on CRC
Exposure	Outcome	Method	nsnp	se	OR	lci95	uci95	p-value	BH_adjusted_p_value
Absiella dolichum	Colorectal cancer	Inverse variance weighted	17	0.109532	0.950038	0.766488	1.17754	0.639835	0.975312
Acetobacteraceae	Colorectal cancer	Inverse variance weighted	14	0.42392	0.695277	0.302907	1.5959	0.391255	0.940861
Acetobacterales	Colorectal cancer	Inverse variance weighted	17	0.366366	1.20613	0.588217	2.47315	0.608961	0.975312
Achromobacter	Colorectal cancer	Inverse variance weighted	11	0.341071	0.675782	0.346323	1.31866	0.250562	0.939601
Acidaminococcus fermentans	Colorectal cancer	Inverse variance weighted	23	0.103744	0.800709	0.65338	0.981259	0.0321647	0.696019
Acidaminococcus sp900315205	Colorectal cancer	Inverse variance weighted	21	0.134539	1.0309	0.791946	1.34196	0.821035	0.986901
Acidobacteriales	Colorectal cancer	Inverse variance weighted	15	0.377319	1.06727	0.509443	2.23592	0.863	0.986901
Actinobacteria	Colorectal cancer	Inverse variance weighted	15	0.167066	1.4351	1.03436	1.9911	0.0305999	0.696019
Actinobacteriota	Colorectal cancer	Inverse variance weighted	13	0.278561	1.57668	0.913329	2.72182	0.102145	0.894711
Actinomycetales	Colorectal cancer	Inverse variance weighted	13	0.137326	1.16943	0.893473	1.53063	0.254385	0.939601
Agathobacter sp000434275	Colorectal cancer	Inverse variance weighted	13	0.0978075	1.00144	0.826741	1.21306	0.988258	0.996764
Akkermansia muciniphila B	Colorectal cancer	Inverse variance weighted	22	0.0412854	0.925442	0.853505	1.00344	0.0605467	0.795517
Aliivibrio	Colorectal cancer	Inverse variance weighted	13	0.179538	1.09402	0.769482	1.55542	0.616736	0.975312
Alistipes	Colorectal cancer	Inverse variance weighted	18	0.0753852	0.932707	0.804592	1.08122	0.355426	0.940861
Alistipes shahii	Colorectal cancer	Inverse variance weighted	16	0.057496	0.913793	0.816406	1.0228	0.11689	0.909872
Alloprevotella	Colorectal cancer	Inverse variance weighted	21	0.0696853	1.16978	1.02044	1.34098	0.0244243	0.696019
Alteromonadaceae	Colorectal cancer	Inverse variance weighted	21	0.307081	1.27075	0.696093	2.31981	0.43523	0.954846
An181	Colorectal cancer	Inverse variance weighted	14	0.15439	1.20387	0.889527	1.62929	0.229458	0.939601
An7	Colorectal cancer	Inverse variance weighted	14	0.177212	1.01278	0.715599	1.43338	0.942864	0.996764
Anaeromassilibacillus sp001305115	Colorectal cancer	Inverse variance weighted	22	0.094888	1.11297	0.92409	1.34046	0.259317	0.939601
Aneurinibacillaceae	Colorectal cancer	Inverse variance weighted	15	0.219131	1.05903	0.689255	1.62718	0.793529	0.986901
Aneurinibacillales	Colorectal cancer	Inverse variance weighted	18	0.213956	0.953649	0.626997	1.45048	0.824454	0.986901
AR31	Colorectal cancer	Inverse variance weighted	13	0.20514	0.781455	0.522739	1.16821	0.229327	0.939601
Atopobiaceae	Colorectal cancer	Inverse variance weighted	21	0.132519	1.36898	1.05583	1.77501	0.0177899	0.696019
Aureimonas	Colorectal cancer	Inverse variance weighted	18	0.207178	1.12138	0.747133	1.68308	0.580303	0.975312
Azorhizobium	Colorectal cancer	Inverse variance weighted	14	0.215915	0.908998	0.59535	1.38789	0.658565	0.975312
Bacillaceae A	Colorectal cancer	Inverse variance weighted	14	0.442945	0.683107	0.286713	1.62754	0.389576	0.940861
Bacillales A	Colorectal cancer	Inverse variance weighted	15	0.408188	2.0897	0.938917	4.65093	0.0709824	0.81804
Bacilli A	Colorectal cancer	Inverse variance weighted	19	0.81145	0.569449	0.116074	2.79367	0.487729	0.960761
Bacillus	Colorectal cancer	Inverse variance weighted	15	0.34367	1.04914	0.53493	2.05765	0.888982	0.986901
Bacillus AY	Colorectal cancer	Inverse variance weighted	20	0.174931	1.05175	0.746461	1.48189	0.77303	0.977229
Bacillus C	Colorectal cancer	Inverse variance weighted	16	0.222048	1.17622	0.761163	1.8176	0.464809	0.960761
Bacillus U	Colorectal cancer	Inverse variance weighted	19	0.135493	1.1959	0.91698	1.55965	0.186721	0.935498
Bacillus velezensis	Colorectal cancer	Inverse variance weighted	13	0.185521	1.25343	0.871328	1.8031	0.223387	0.939601
Bacteroides A	Colorectal cancer	Inverse variance weighted	11	0.0606501	0.912955	0.81063	1.0282	0.133214	0.909872
Bacteroides A plebeius	Colorectal cancer	Inverse variance weighted	21	0.0468815	0.982283	0.896046	1.07682	0.702989	0.975312
Bacteroides A plebeius A	Colorectal cancer	Inverse variance weighted	13	0.0631574	1.03129	0.91121	1.16719	0.625706	0.975312
Bacteroides clarus	Colorectal cancer	Inverse variance weighted	15	0.0621907	0.98195	0.869264	1.10924	0.769612	0.977229
Bacteroides eggerthii	Colorectal cancer	Inverse variance weighted	19	0.0470356	1.07074	0.97644	1.17414	0.146195	0.909872
Bacteroides faecis	Colorectal cancer	Inverse variance weighted	14	0.0572677	1.05231	0.940577	1.17731	0.373325	0.940861
Bacteroides intestinalis A	Colorectal cancer	Inverse variance weighted	17	0.0549603	1.08663	0.975659	1.21022	0.130626	0.909872
Bacteroides sp002160055	Colorectal cancer	Inverse variance weighted	19	0.0727279	1.05229	0.912494	1.21351	0.483379	0.960761
Bacteroides sp003545565	Colorectal cancer	Inverse variance weighted	13	0.089311	0.964629	0.809725	1.14917	0.686789	0.975312
Bacteroides stercoris	Colorectal cancer	Inverse variance weighted	10	0.0603159	1.05322	0.935791	1.18539	0.389936	0.940861
Bacteroides thetaiotaomicron	Colorectal cancer	Inverse variance weighted	12	0.0738483	1.04896	0.907604	1.21232	0.51749	0.960761
Barnesiella	Colorectal cancer	Inverse variance weighted	14	0.0569349	1.04431	0.934044	1.1676	0.446307	0.954846
Barnesiellaceae	Colorectal cancer	Inverse variance weighted	12	0.0673416	1.04494	0.915736	1.19238	0.513865	0.960761
Bifidobacteriaceae	Colorectal cancer	Inverse variance weighted	19	0.0812726	1.02028	0.870037	1.19646	0.804906	0.986901
Bifidobacterium	Colorectal cancer	Inverse variance weighted	16	0.0903221	1.01884	0.853533	1.21615	0.836323	0.986901
Bifidobacterium adolescentis	Colorectal cancer	Inverse variance weighted	22	0.0426335	1.05416	0.969657	1.14604	0.215992	0.939601
Bifidobacterium angulatum	Colorectal cancer	Inverse variance weighted	23	0.0639629	1.13666	1.00273	1.28848	0.04522	0.696019
Bifidobacterium bifidum	Colorectal cancer	Inverse variance weighted	13	0.0743502	1.11493	0.963743	1.28984	0.14339	0.909872
Bifidobacterium breve	Colorectal cancer	Inverse variance weighted	19	0.105124	1.0705	0.871175	1.31544	0.516924	0.960761
Bifidobacterium catenulatum	Colorectal cancer	Inverse variance weighted	12	0.0727152	1.13078	0.980574	1.30399	0.0909872	0.885324
Bifidobacterium infantis	Colorectal cancer	Inverse variance weighted	9	0.171283	1.24956	0.893222	1.74806	0.193348	0.935498
Bifidobacterium kashiwanohense	Colorectal cancer	Inverse variance weighted	12	0.104495	1.14779	0.935221	1.40868	0.187139	0.935498
Bifidobacterium longum	Colorectal cancer	Inverse variance weighted	12	0.0804369	1.21253	1.03567	1.41958	0.0165856	0.696019
Bifidobacterium pseudocatenulatum	Colorectal cancer	Inverse variance weighted	11	0.0810984	1.17887	1.00562	1.38197	0.0424505	0.696019
Bifidobacterium ruminantium	Colorectal cancer	Inverse variance weighted	19	0.0944559	1.16932	0.971693	1.40713	0.0977226	0.885324
Bin127	Colorectal cancer	Inverse variance weighted	14	0.199891	0.756525	0.511297	1.11937	0.162756	0.926647
Blautia A sp000285855	Colorectal cancer	Inverse variance weighted	13	0.150263	0.856921	0.638314	1.1504	0.304143	0.940861
Blautia A sp002159835	Colorectal cancer	Inverse variance weighted	16	0.146792	1.22488	0.918632	1.63322	0.167023	0.926647
Blautia A sp900066145	Colorectal cancer	Inverse variance weighted	19	0.125196	0.922115	0.721466	1.17857	0.517201	0.960761
Blautia A sp900066355	Colorectal cancer	Inverse variance weighted	14	0.119143	0.951152	0.753068	1.20134	0.674233	0.975312
Blautia hansenii	Colorectal cancer	Inverse variance weighted	19	0.092785	1.02811	0.857156	1.23316	0.7651	0.977229
Blautia sp000436935	Colorectal cancer	Inverse variance weighted	27	0.0520726	1.01871	0.919868	1.12817	0.721855	0.975312
Blautia sp001304935	Colorectal cancer	Inverse variance weighted	15	0.0992873	1.00774	0.829535	1.22423	0.93808	0.99487
Borreliaceae	Colorectal cancer	Inverse variance weighted	13	0.228186	0.562486	0.359647	0.879725	0.0116828	0.613994
Borreliales	Colorectal cancer	Inverse variance weighted	14	0.219263	0.666698	0.433799	1.02463	0.0644566	0.802315
Brachyspira	Colorectal cancer	Inverse variance weighted	25	0.100597	0.931186	0.764551	1.13414	0.478496	0.960761
Brachyspiraceae	Colorectal cancer	Inverse variance weighted	25	0.108215	1.0013	0.809934	1.23788	0.990422	0.996764
Brachyspirae	Colorectal cancer	Inverse variance weighted	24	0.124112	0.996105	0.781014	1.27043	0.974914	0.996764
Brachyspirales	Colorectal cancer	Inverse variance weighted	25	0.115599	1.09165	0.870329	1.36925	0.448109	0.954846
Brevibacillaceae	Colorectal cancer	Inverse variance weighted	17	0.331895	0.694043	0.362136	1.33015	0.271153	0.939601
Brevibacillales	Colorectal cancer	Inverse variance weighted	19	0.334014	0.765499	0.397765	1.4732	0.423683	0.948825
Brevibacillus B	Colorectal cancer	Inverse variance weighted	19	0.123018	0.816421	0.641503	1.03903	0.0992012	0.885324
Butyricimonas sp900258545	Colorectal cancer	Inverse variance weighted	15	0.0721714	0.920022	0.798665	1.05982	0.24809	0.939601
CAG-1000	Colorectal cancer	Inverse variance weighted	20	0.0582622	1.02381	0.913324	1.14766	0.686328	0.975312
CAG-1000 sp000434555	Colorectal cancer	Inverse variance weighted	21	0.0519744	1.02989	0.930141	1.14033	0.570959	0.975312
CAG-1031	Colorectal cancer	Inverse variance weighted	18	0.0570184	0.884355	0.790845	0.988921	0.0311309	0.696019
CAG-110	Colorectal cancer	Inverse variance weighted	16	0.0916455	0.889062	0.742886	1.064	0.199467	0.935498
CAG-145	Colorectal cancer	Inverse variance weighted	9	0.124773	0.974628	0.763185	1.24465	0.836813	0.986901
CAG-145 sp000435615	Colorectal cancer	Inverse variance weighted	19	0.0715927	0.93635	0.813762	1.07741	0.358299	0.940861
CAG-145 sp002320005	Colorectal cancer	Inverse variance weighted	10	0.180887	1.45073	1.01768	2.06805	0.0396955	0.696019
CAG-170 sp003516765	Colorectal cancer	Inverse variance weighted	20	0.0588322	0.93482	0.833008	1.04908	0.251942	0.939601
CAG-177	Colorectal cancer	Inverse variance weighted	12	0.049407	1.09644	0.995246	1.20793	0.0623849	0.797515
CAG-177 sp002438685	Colorectal cancer	Inverse variance weighted	18	0.0497378	0.996122	0.903597	1.09812	0.937728	0.99487
CAG-177 sp002451755	Colorectal cancer	Inverse variance weighted	12	0.0607693	0.911743	0.809365	1.02707	0.128396	0.909872
CAG-177 sp003514385	Colorectal cancer	Inverse variance weighted	17	0.0387979	1.0563	0.97895	1.13975	0.158051	0.926647
CAG-177 sp003538135	Colorectal cancer	Inverse variance weighted	21	0.0591945	1.08357	0.964872	1.21687	0.175134	0.926647
CAG-180 sp000432435	Colorectal cancer	Inverse variance weighted	17	0.050362	1.05086	0.952089	1.15989	0.324561	0.940861
CAG-194 sp002441865	Colorectal cancer	Inverse variance weighted	16	0.136968	0.873244	0.667645	1.14216	0.322381	0.940861
CAG-245	Colorectal cancer	Inverse variance weighted	15	0.0610512	1.00006	0.887275	1.12718	0.999213	0.999213
CAG-245 sp000435175	Colorectal cancer	Inverse variance weighted	18	0.0599847	1.01094	0.898803	1.13706	0.856089	0.986901
CAG-269 sp001915995	Colorectal cancer	Inverse variance weighted	12	0.0751013	1.04	0.89765	1.20493	0.601474	0.975312
CAG-269 sp001916065	Colorectal cancer	Inverse variance weighted	15	0.0705487	1.00399	0.87433	1.15287	0.955027	0.996764
CAG-269 sp002372935	Colorectal cancer	Inverse variance weighted	15	0.100096	0.914059	0.751227	1.11219	0.369326	0.940861
CAG-273 sp003507395	Colorectal cancer	Inverse variance weighted	20	0.0619453	0.976594	0.864938	1.10266	0.702205	0.975312
CAG-273 sp003534295	Colorectal cancer	Inverse variance weighted	17	0.0520889	0.923243	0.833637	1.02248	0.125226	0.909872
CAG-274 sp000432155	Colorectal cancer	Inverse variance weighted	18	0.0476449	1.00046	0.911261	1.09839	0.992326	0.996764
CAG-302	Colorectal cancer	Inverse variance weighted	21	0.0426335	1.01309	0.931872	1.10138	0.760389	0.977229
CAG-345	Colorectal cancer	Inverse variance weighted	22	0.0451925	1.00566	0.920409	1.0988	0.90068	0.990011
CAG-345 sp000433315	Colorectal cancer	Inverse variance weighted	25	0.0430923	0.969121	0.890629	1.05453	0.466689	0.960761
CAG-349	Colorectal cancer	Inverse variance weighted	24	0.0396979	1.04617	0.967857	1.13082	0.255529	0.939601
CAG-390 sp003523225	Colorectal cancer	Inverse variance weighted	22	0.098585	1.07916	0.889548	1.30919	0.439653	0.954846
CAG-433	Colorectal cancer	Inverse variance weighted	17	0.0751233	1.01382	0.87501	1.17464	0.855062	0.986901
CAG-448	Colorectal cancer	Inverse variance weighted	18	0.0589202	1.0182	0.907148	1.14284	0.759548	0.977229
CAG-448 sp000433415	Colorectal cancer	Inverse variance weighted	19	0.105661	1.0732	0.872452	1.32015	0.503732	0.960761
CAG-448 sp003150135	Colorectal cancer	Inverse variance weighted	18	0.0573311	1.0167	0.908636	1.13761	0.772727	0.977229
CAG-449	Colorectal cancer	Inverse variance weighted	22	0.0862516	0.954273	0.805849	1.13003	0.587363	0.975312
CAG-452	Colorectal cancer	Inverse variance weighted	18	0.0578253	1.05105	0.938432	1.17719	0.389191	0.940861
CAG-452 sp000434035	Colorectal cancer	Inverse variance weighted	20	0.0483192	1.08943	0.990987	1.19765	0.0762896	0.81804
CAG-465 sp000433135	Colorectal cancer	Inverse variance weighted	20	0.086617	0.987529	0.833335	1.17025	0.884799	0.986901
CAG-475	Colorectal cancer	Inverse variance weighted	19	0.060286	1.08057	0.960145	1.2161	0.198661	0.935498
CAG-485 sp002362485	Colorectal cancer	Inverse variance weighted	19	0.081132	0.930066	0.793328	1.09037	0.371536	0.940861
CAG-485 sp002404675	Colorectal cancer	Inverse variance weighted	18	0.106916	0.933142	0.756727	1.15068	0.51749	0.960761
CAG-488	Colorectal cancer	Inverse variance weighted	30	0.0806472	0.940015	0.802577	1.10099	0.443059	0.954846
CAG-488 sp000434055	Colorectal cancer	Inverse variance weighted	18	0.092072	0.93527	0.780843	1.12024	0.467338	0.960761
CAG-495	Colorectal cancer	Inverse variance weighted	23	0.0306763	1.00101	0.9426	1.06305	0.973677	0.996764
CAG-510 sp002432425	Colorectal cancer	Inverse variance weighted	18	0.167175	0.911661	0.656949	1.26513	0.580104	0.975312
CAG-552	Colorectal cancer	Inverse variance weighted	21	0.0783758	1.01921	0.874076	1.18844	0.808168	0.986901
CAG-590 sp000431135	Colorectal cancer	Inverse variance weighted	26	0.0855669	0.849604	0.718423	1.00474	0.0568099	0.767745
CAG-632	Colorectal cancer	Inverse variance weighted	30	0.0921146	0.962212	0.803269	1.1526	0.675813	0.975312
CAG-698	Colorectal cancer	Inverse variance weighted	25	0.039097	1.02347	0.947967	1.10498	0.553011	0.975312
CAG-776	Colorectal cancer	Inverse variance weighted	21	0.0587555	0.94134	0.838944	1.05623	0.303547	0.940861
CAG-776 sp000438195	Colorectal cancer	Inverse variance weighted	21	0.0647932	0.930269	0.819323	1.05624	0.264602	0.939601
CAG-81 sp000435795	Colorectal cancer	Inverse variance weighted	15	0.0728299	0.925531	0.802411	1.06754	0.287969	0.940861
CAG-822	Colorectal cancer	Inverse variance weighted	22	0.0714715	1.16257	1.01061	1.33739	0.0350612	0.696019
CAG-822 sp000432855	Colorectal cancer	Inverse variance weighted	19	0.0855732	1.13421	0.959074	1.34133	0.141108	0.909872
CAG-826	Colorectal cancer	Inverse variance weighted	22	0.119833	1.04017	0.822435	1.31556	0.742397	0.977229
CAG-83 sp000435555	Colorectal cancer	Inverse variance weighted	14	0.0689354	0.984724	0.860271	1.12718	0.823292	0.986901
CAG-83 sp002392625	Colorectal cancer	Inverse variance weighted	19	0.137301	1.00544	0.768213	1.31591	0.968507	0.996764
CAG-841 sp002479075	Colorectal cancer	Inverse variance weighted	14	0.202019	0.787391	0.529942	1.16991	0.236727	0.939601
CAG-873 sp001701165	Colorectal cancer	Inverse variance weighted	29	0.0400454	1.0019	0.926269	1.08371	0.962186	0.996764
CAG-877	Colorectal cancer	Inverse variance weighted	29	0.0648471	0.991147	0.872849	1.12548	0.890924	0.986901
CAG-877 sp000433455	Colorectal cancer	Inverse variance weighted	25	0.0746629	0.949996	0.820668	1.0997	0.492045	0.960761
CAG-882 sp003486385	Colorectal cancer	Inverse variance weighted	16	0.0645404	0.980394	0.863898	1.1126	0.758995	0.977229
CAG-884	Colorectal cancer	Inverse variance weighted	18	0.0680265	1.07859	0.943956	1.23243	0.266069	0.939601
CAG-884 sp000433875	Colorectal cancer	Inverse variance weighted	21	0.0704988	0.99941	0.87043	1.1475	0.993325	0.996764
CAG-977	Colorectal cancer	Inverse variance weighted	25	0.139407	0.941168	0.716146	1.23689	0.663605	0.975312
Caloranaerobacter	Colorectal cancer	Inverse variance weighted	22	0.151319	1.33823	0.994775	1.80026	0.0541816	0.754337
Caloranaerobacteraceae	Colorectal cancer	Inverse variance weighted	22	0.161826	1.27892	0.931309	1.75628	0.128449	0.909872
Campylobacter D	Colorectal cancer	Inverse variance weighted	20	0.187455	1.18173	0.818378	1.70641	0.37305	0.940861
Cetobacterium A	Colorectal cancer	Inverse variance weighted	28	0.11185	1.03922	0.834637	1.29394	0.730903	0.977229
CHKCI006 sp900018345	Colorectal cancer	Inverse variance weighted	22	0.0877625	1.05684	0.889826	1.25521	0.528736	0.960761
Chloroflexales	Colorectal cancer	Inverse variance weighted	21	0.244545	1.18808	0.735672	1.91869	0.480982	0.960761
Chromatiales	Colorectal cancer	Inverse variance weighted	21	0.276679	0.941116	0.547179	1.61867	0.826379	0.986901
Chromobacteriaceae	Colorectal cancer	Inverse variance weighted	25	0.217294	1.57604	1.02944	2.41285	0.0363009	0.696019
Citrobacter A	Colorectal cancer	Inverse variance weighted	22	0.111682	0.960145	0.771385	1.1951	0.715736	0.975312
Clostridia	Colorectal cancer	Inverse variance weighted	16	0.288098	0.969932	0.551451	1.70599	0.915609	0.994466
Clostridium E sporosphaeroides	Colorectal cancer	Inverse variance weighted	19	0.180826	1.1562	0.81117	1.648	0.422172	0.948825
Clostridium I	Colorectal cancer	Inverse variance weighted	13	0.23265	0.875641	0.554997	1.38153	0.568126	0.975312
Clostridium M clostridioforme	Colorectal cancer	Inverse variance weighted	22	0.102719	0.982654	0.80346	1.20181	0.864737	0.986901
Clostridium M sp001304855	Colorectal cancer	Inverse variance weighted	13	0.135774	0.802824	0.615244	1.0476	0.105763	0.909558
Clostridium P	Colorectal cancer	Inverse variance weighted	19	0.144246	0.927836	0.699337	1.231	0.603587	0.975312
Clostridium S felsineum	Colorectal cancer	Inverse variance weighted	6	0.238154	1.53241	0.960845	2.44397	0.0730872	0.81804
Clostridium saudiense	Colorectal cancer	Inverse variance weighted	16	0.0831027	0.939437	0.798232	1.10562	0.452189	0.954846
Clostridium tertium	Colorectal cancer	Inverse variance weighted	15	0.146437	1.01901	0.764769	1.35778	0.897655	0.990011
Collinsella	Colorectal cancer	Inverse variance weighted	15	0.062231	0.990999	0.877205	1.11955	0.884474	0.986901
Comamonas	Colorectal cancer	Inverse variance weighted	29	0.117671	0.964764	0.766051	1.21502	0.760485	0.977229
Comamonas B	Colorectal cancer	Inverse variance weighted	17	0.203728	1.34017	0.898964	1.99791	0.150665	0.91365
Coprobacillus	Colorectal cancer	Inverse variance weighted	21	0.0744496	0.970432	0.838673	1.12289	0.686845	0.975312
Coprobacillus cateniformis	Colorectal cancer	Inverse variance weighted	22	0.0912019	0.951216	0.795512	1.1374	0.583426	0.975312
Coprobacter secundus	Colorectal cancer	Inverse variance weighted	8	0.117933	1.05734	0.839125	1.33229	0.636395	0.975312
Corynebacterium	Colorectal cancer	Inverse variance weighted	26	0.227182	1.08701	0.696388	1.69674	0.713444	0.975312
Cyanobacteria	Colorectal cancer	Inverse variance weighted	21	0.176609	0.914301	0.64678	1.29248	0.61194	0.975312
Demequina	Colorectal cancer	Inverse variance weighted	17	0.202481	1.17689	0.791373	1.75022	0.421162	0.948825
Demequinaceae	Colorectal cancer	Inverse variance weighted	14	0.221673	1.17341	0.759903	1.81193	0.470663	0.960761
Desulfobacterota A	Colorectal cancer	Inverse variance weighted	16	0.116789	0.88629	0.704957	1.11427	0.301334	0.940861
Desulfovibrio piger	Colorectal cancer	Inverse variance weighted	24	0.0443725	0.960406	0.880409	1.04767	0.362588	0.940861
Desulfovibrionaceae	Colorectal cancer	Inverse variance weighted	19	0.0709168	0.933852	0.812667	1.07311	0.334525	0.940861
Desulfovibrionales	Colorectal cancer	Inverse variance weighted	21	0.0764124	0.942479	0.811387	1.09475	0.438169	0.954846
Desulfovibrionia	Colorectal cancer	Inverse variance weighted	17	0.0891329	0.905647	0.76048	1.07853	0.266188	0.939601
Dialister sp000434475	Colorectal cancer	Inverse variance weighted	26	0.0559444	0.926883	0.830623	1.0343	0.174714	0.926647
Dokdonella	Colorectal cancer	Inverse variance weighted	23	0.173413	1.06387	0.757313	1.49451	0.721079	0.975312
Dorea	Colorectal cancer	Inverse variance weighted	12	0.154876	0.849197	0.626868	1.15038	0.29122	0.940861
Dorea phocaeense	Colorectal cancer	Inverse variance weighted	18	0.127309	1.16163	0.905111	1.49086	0.239244	0.939601
DTU024 sp002411105	Colorectal cancer	Inverse variance weighted	18	0.219462	1.08061	0.702847	1.66142	0.723888	0.975312
Dysgonomonadaceae	Colorectal cancer	Inverse variance weighted	22	0.146725	1.11094	0.833288	1.4811	0.473363	0.960761
Eisenbergiella sp900066775	Colorectal cancer	Inverse variance weighted	15	0.0841201	0.920262	0.780382	1.08522	0.323232	0.940861
Elusimicrobia	Colorectal cancer	Inverse variance weighted	42	0.172451	0.678569	0.48395	0.951453	0.0245396	0.696019
Elusimicrobiaceae	Colorectal cancer	Inverse variance weighted	33	0.108033	0.850733	0.688389	1.05136	0.134558	0.909872
Elusimicrobiota	Colorectal cancer	Inverse variance weighted	79	0.190392	0.685213	0.471803	0.995155	0.047088	0.696019
Emergencia	Colorectal cancer	Inverse variance weighted	14	0.142893	1.00284	0.75788	1.32698	0.984148	0.996764
Endozoicomonadaceae	Colorectal cancer	Inverse variance weighted	15	0.200921	1.04954	0.707897	1.55605	0.809839	0.986901
Enorma massiliensis	Colorectal cancer	Inverse variance weighted	30	0.0826705	0.924401	0.786122	1.087	0.341665	0.940861
Ensifer	Colorectal cancer	Inverse variance weighted	14	0.131169	0.933804	0.722109	1.20756	0.601569	0.975312
Enterobacteriaceae	Colorectal cancer	Inverse variance weighted	19	0.0665257	1.06728	0.936807	1.21592	0.327704	0.940861
Enterococcaceae	Colorectal cancer	Inverse variance weighted	31	0.142294	1.12982	0.854841	1.49324	0.391019	0.940861
Enterococcus	Colorectal cancer	Inverse variance weighted	23	0.180637	0.98992	0.694767	1.41046	0.955275	0.996764
Enterococcus A	Colorectal cancer	Inverse variance weighted	26	0.145646	1.15251	0.866302	1.53328	0.329769	0.940861
Enterococcus B	Colorectal cancer	Inverse variance weighted	31	0.116316	1.05973	0.843691	1.33108	0.617963	0.975312
Enterococcus faecalis	Colorectal cancer	Inverse variance weighted	25	0.127111	0.932096	0.726543	1.1958	0.580117	0.975312
Enteroscipio	Colorectal cancer	Inverse variance weighted	24	0.0755348	1.05482	0.909669	1.22314	0.479807	0.960761
ER4 sp002437735	Colorectal cancer	Inverse variance weighted	12	0.104149	1.09562	0.89332	1.34373	0.380575	0.940861
Eremiobacterota	Colorectal cancer	Inverse variance weighted	21	0.325189	1.19454	0.63153	2.25947	0.584629	0.975312
Erysipelatoclostridiaceae	Colorectal cancer	Inverse variance weighted	15	0.0965158	0.924436	0.765105	1.11695	0.415598	0.948825
Escherichia	Colorectal cancer	Inverse variance weighted	13	0.0489438	1.01459	0.92178	1.11674	0.767323	0.977229
Escherichia flexneri	Colorectal cancer	Inverse variance weighted	23	0.0535377	1.05655	0.951305	1.17345	0.304158	0.940861
Eubacterium callanderi	Colorectal cancer	Inverse variance weighted	17	0.167223	0.863534	0.622209	1.19846	0.380269	0.940861
Eubacterium F sp000434115	Colorectal cancer	Inverse variance weighted	19	0.0494241	1.05637	0.95884	1.16382	0.267175	0.939601
Eubacterium I ramulus A	Colorectal cancer	Inverse variance weighted	22	0.100254	0.839077	0.689388	1.02127	0.0801063	0.823702
Eubacterium Q	Colorectal cancer	Inverse variance weighted	24	0.222797	0.900542	0.58191	1.39365	0.638214	0.975312
Eubacterium R coprostanoligenes	Colorectal cancer	Inverse variance weighted	18	0.114326	1.04259	0.833294	1.30446	0.715234	0.975312
Eubacterium R sp000431535	Colorectal cancer	Inverse variance weighted	31	0.0580404	0.938034	0.83717	1.05105	0.270401	0.939601
Ezakiellaceae	Colorectal cancer	Inverse variance weighted	15	0.113635	0.825642	0.660791	1.03162	0.0917864	0.885324
F0428	Colorectal cancer	Inverse variance weighted	20	0.0937839	1.04762	0.87171	1.25902	0.619883	0.975312
Faecalibacterium prausnitzii E	Colorectal cancer	Inverse variance weighted	14	0.115762	1.09704	0.874346	1.37645	0.423687	0.948825
Faecalibacterium sp002160895	Colorectal cancer	Inverse variance weighted	19	0.152631	0.873898	0.647946	1.17864	0.377172	0.940861
Faecalicatena glycyrrhizinilyticum	Colorectal cancer	Inverse variance weighted	21	0.117074	0.915666	0.727917	1.15184	0.451722	0.954846
Faecalicatena lactaris	Colorectal cancer	Inverse variance weighted	17	0.0637067	0.932369	0.822924	1.05637	0.27168	0.939601
Faecalicatena sp000364245	Colorectal cancer	Inverse variance weighted	13	0.198282	1.46478	0.993094	2.16049	0.0542229	0.754337
Faecalicatena sp001517425	Colorectal cancer	Inverse variance weighted	20	0.142244	1.00704	0.762017	1.33084	0.960681	0.996764
Faecalicatena sp002161355	Colorectal cancer	Inverse variance weighted	10	0.193654	1.30645	0.893822	1.90956	0.167474	0.926647
Faecalicatena sp002397985	Colorectal cancer	Inverse variance weighted	15	0.176329	1.18762	0.840591	1.67793	0.329464	0.940861
Faecalicatena torques	Colorectal cancer	Inverse variance weighted	23	0.068551	0.91913	0.803573	1.05131	0.218645	0.939601
Faecalicoccus	Colorectal cancer	Inverse variance weighted	18	0.0814281	0.918691	0.783171	1.07766	0.297653	0.940861
Faecalicoccus pleomorphus	Colorectal cancer	Inverse variance weighted	18	0.0909396	0.954164	0.798388	1.14034	0.605896	0.975312
Faecalitalea cylindroides	Colorectal cancer	Inverse variance weighted	15	0.105425	1.12761	0.917105	1.38643	0.254623	0.939601
Fervidobacteriaceae	Colorectal cancer	Inverse variance weighted	20	0.197806	0.966703	0.65602	1.42452	0.864068	0.986901
Fibrobacteraceae	Colorectal cancer	Inverse variance weighted	16	0.371409	0.914654	0.441679	1.89412	0.810182	0.986901
Fibrobacterales	Colorectal cancer	Inverse variance weighted	15	0.401402	0.820866	0.373759	1.80282	0.622886	0.975312
Fibrobacteria	Colorectal cancer	Inverse variance weighted	19	0.343892	1.10405	0.562679	2.16628	0.773477	0.977229
Fimbriimonadia	Colorectal cancer	Inverse variance weighted	24	0.227337	0.867608	0.555662	1.35468	0.532176	0.960761
Firmicutes A	Colorectal cancer	Inverse variance weighted	17	0.317883	0.910872	0.488506	1.69842	0.769008	0.977229
Firmicutes E	Colorectal cancer	Inverse variance weighted	19	0.322856	0.971111	0.515761	1.82848	0.927654	0.994466
Firmicutes I	Colorectal cancer	Inverse variance weighted	21	0.929986	0.345999	0.0559056	2.14139	0.253779	0.939601
Flavobacteriales	Colorectal cancer	Inverse variance weighted	25	0.211203	0.916377	0.605751	1.38629	0.679259	0.975312
Flavonifractor sp002159265	Colorectal cancer	Inverse variance weighted	13	0.154718	1.0229	0.755325	1.38526	0.883658	0.986901
Flavonifractor sp900199495	Colorectal cancer	Inverse variance weighted	20	0.112065	1.10327	0.885705	1.37427	0.380507	0.940861
Fournierella massiliensis	Colorectal cancer	Inverse variance weighted	18	0.153542	1.11568	0.825737	1.50743	0.475896	0.960761
Francisellaceae	Colorectal cancer	Inverse variance weighted	11	0.244679	1.03618	0.641448	1.67383	0.884497	0.986901
Francisellales	Colorectal cancer	Inverse variance weighted	10	0.280976	1.06819	0.615852	1.85276	0.81439	0.986901
Fusobacteriaceae	Colorectal cancer	Inverse variance weighted	23	0.176948	1.05265	0.744156	1.48904	0.771825	0.977229
Fusobacterium A	Colorectal cancer	Inverse variance weighted	23	0.141718	0.915683	0.693606	1.20886	0.534234	0.960809
GCA-900066135 sp900066135	Colorectal cancer	Inverse variance weighted	19	0.137926	0.837428	0.639061	1.09737	0.198326	0.935498
GCA-900066495	Colorectal cancer	Inverse variance weighted	18	0.120053	0.987391	0.780365	1.24934	0.915822	0.994466
GCA-900066495 sp900066495	Colorectal cancer	Inverse variance weighted	21	0.117843	0.907426	0.72028	1.1432	0.409741	0.948825
GCA-900066575 sp900066385	Colorectal cancer	Inverse variance weighted	16	0.196537	1.0957	0.745414	1.6106	0.641906	0.975312
GCA-900066755	Colorectal cancer	Inverse variance weighted	25	0.0968524	1.04469	0.864063	1.26308	0.651684	0.975312
GCA-900066755 sp900066755	Colorectal cancer	Inverse variance weighted	19	0.138032	1.02573	0.7826	1.3444	0.853955	0.986901
GCA-900199385 sp900320755	Colorectal cancer	Inverse variance weighted	16	0.189109	1.04368	0.720433	1.51195	0.821156	0.986901
Geminocystis	Colorectal cancer	Inverse variance weighted	13	0.191844	1.1285	0.774817	1.64362	0.528612	0.960761
Gemmatimonadaceae	Colorectal cancer	Inverse variance weighted	20	0.20434	0.713869	0.478279	1.06551	0.0990486	0.885324
Geobacter C	Colorectal cancer	Inverse variance weighted	14	0.219602	0.754727	0.490751	1.1607	0.20005	0.935498
Geobacteraceae	Colorectal cancer	Inverse variance weighted	9	0.360894	1.05268	0.518916	2.13548	0.88688	0.986901
Gillisia	Colorectal cancer	Inverse variance weighted	14	0.186148	1.48824	1.03329	2.14352	0.0326859	0.696019
Gluconobacter	Colorectal cancer	Inverse variance weighted	20	0.183545	1.07604	0.750915	1.54193	0.68969	0.975312
Gordonibacter	Colorectal cancer	Inverse variance weighted	18	0.116874	1.03263	0.82122	1.29847	0.78352	0.983037
Gordonibacter pamelaeae	Colorectal cancer	Inverse variance weighted	19	0.0772055	0.986464	0.847935	1.14762	0.859881	0.986901
Gramella	Colorectal cancer	Inverse variance weighted	20	0.186498	1.09286	0.758255	1.57513	0.63397	0.975312
Haemophilus D sp001679485	Colorectal cancer	Inverse variance weighted	15	0.0661498	0.907471	0.797123	1.0331	0.142164	0.909872
Halarcobacter	Colorectal cancer	Inverse variance weighted	13	0.157545	1.28429	0.943099	1.74891	0.112253	0.909872
Halomonadaceae	Colorectal cancer	Inverse variance weighted	18	0.383221	1.08157	0.510331	2.29224	0.837864	0.986901
Haloplasmatales	Colorectal cancer	Inverse variance weighted	22	0.0748577	0.900269	0.777413	1.04254	0.160471	0.926647
Helicobacter	Colorectal cancer	Inverse variance weighted	18	0.234373	1.37643	0.869468	2.179	0.17282	0.926647
Herbidospora	Colorectal cancer	Inverse variance weighted	24	0.161125	0.857194	0.625067	1.17552	0.338898	0.940861
Herbinix	Colorectal cancer	Inverse variance weighted	18	0.1989	0.836219	0.566256	1.23489	0.36851	0.940861
Holdemania	Colorectal cancer	Inverse variance weighted	19	0.0977818	0.820307	0.67724	0.993596	0.0427954	0.696019
Holdemania massiliensis	Colorectal cancer	Inverse variance weighted	23	0.0941269	1.13002	0.939642	1.35896	0.194083	0.935498
Holdemania sp900120005	Colorectal cancer	Inverse variance weighted	18	0.0722487	0.926241	0.803942	1.06715	0.288913	0.940861
Hungatella sp900155545	Colorectal cancer	Inverse variance weighted	14	0.180576	1.43382	1.00643	2.04269	0.0459888	0.696019
Hydrogenophaga	Colorectal cancer	Inverse variance weighted	11	0.268497	0.785188	0.4639	1.32899	0.367754	0.940861
Hyphomonas	Colorectal cancer	Inverse variance weighted	7	0.496832	1.54481	0.583396	4.0906	0.381384	0.940861
Intestinimonas massiliensis	Colorectal cancer	Inverse variance weighted	17	0.12622	1.05913	0.827008	1.35641	0.648996	0.975312
Jiangellaceae	Colorectal cancer	Inverse variance weighted	16	0.210648	1.02281	0.67684	1.54561	0.914748	0.994466
Johnsonella ignava	Colorectal cancer	Inverse variance weighted	12	0.162879	1.00557	0.730751	1.38375	0.972775	0.996764
K10	Colorectal cancer	Inverse variance weighted	12	0.08828	0.96426	0.811052	1.14641	0.680151	0.975312
K10 sp001941205	Colorectal cancer	Inverse variance weighted	17	0.0869801	1.10287	0.930009	1.30787	0.260263	0.939601
Kandleria vitulina	Colorectal cancer	Inverse variance weighted	16	0.101126	0.870954	0.714357	1.06188	0.17185	0.926647
Kineothrix	Colorectal cancer	Inverse variance weighted	17	0.176505	0.997453	0.705745	1.40973	0.988471	0.996764
KLE1615	Colorectal cancer	Inverse variance weighted	13	0.0960184	1.0191	0.844272	1.23012	0.843824	0.986901
KLE1615 sp900066985	Colorectal cancer	Inverse variance weighted	17	0.0897442	1.0086	0.845913	1.20257	0.924008	0.994466
Klebsiella	Colorectal cancer	Inverse variance weighted	40	0.0557194	1.1051	0.990766	1.23262	0.0728922	0.81804
Klebsiella A	Colorectal cancer	Inverse variance weighted	46	0.0631859	0.918109	0.811166	1.03915	0.176318	0.926647
Klebsiella pneumoniae	Colorectal cancer	Inverse variance weighted	33	0.0608459	1.05668	0.93789	1.19052	0.364857	0.940861
koll11	Colorectal cancer	Inverse variance weighted	14	0.366664	1.59732	0.778538	3.27719	0.201512	0.935498
Lachnoanaerobaculum saburreum	Colorectal cancer	Inverse variance weighted	14	0.173305	0.808905	0.57594	1.1361	0.221066	0.939601
Lachnospira rogosae	Colorectal cancer	Inverse variance weighted	21	0.0596555	0.970199	0.86314	1.09054	0.612052	0.975312
Lachnospira sp000437735	Colorectal cancer	Inverse variance weighted	13	0.0548938	0.980807	0.880759	1.09222	0.724057	0.975312
Lachnospiraceae	Colorectal cancer	Inverse variance weighted	14	0.204564	0.626205	0.419361	0.935072	0.0221277	0.696019
Lachnospirales	Colorectal cancer	Inverse variance weighted	15	0.211606	0.772017	0.509922	1.16882	0.22141	0.939601
Lactobacillus B	Colorectal cancer	Inverse variance weighted	25	0.09503	0.930628	0.772476	1.12116	0.449316	0.954846
Lactobacillus B ruminis	Colorectal cancer	Inverse variance weighted	25	0.0759419	1.00778	0.868409	1.16953	0.91868	0.994466
Lactobacillus B salivarius	Colorectal cancer	Inverse variance weighted	28	0.112825	1.09664	0.879072	1.36805	0.41357	0.948825
Lactococcus lactis	Colorectal cancer	Inverse variance weighted	13	0.101714	0.963436	0.7893	1.17599	0.714206	0.975312
Lawsonibacter sp000492175	Colorectal cancer	Inverse variance weighted	13	0.22962	1.16463	0.74256	1.82661	0.506867	0.960761
Lawsonibacter sp002161175	Colorectal cancer	Inverse variance weighted	14	0.14765	0.945633	0.708011	1.26301	0.704984	0.975312
Lawsonibacter sp900066645	Colorectal cancer	Inverse variance weighted	26	0.105875	0.983971	0.799575	1.21089	0.878696	0.986901
Leclercia	Colorectal cancer	Inverse variance weighted	18	0.162745	0.904611	0.657553	1.24449	0.537898	0.963734
Lentimicrobiaceae	Colorectal cancer	Inverse variance weighted	19	0.221398	0.939171	0.608537	1.44945	0.776825	0.977229
Leptospirae	Colorectal cancer	Inverse variance weighted	27	0.279759	1.1238	0.64946	1.94458	0.676534	0.975312
Leptospirales	Colorectal cancer	Inverse variance weighted	24	0.273255	1.06363	0.622572	1.81714	0.821406	0.986901
Leuconostoc	Colorectal cancer	Inverse variance weighted	18	0.117513	1.03707	0.823719	1.30568	0.756754	0.977229
Leuconostoc mesenteroides	Colorectal cancer	Inverse variance weighted	13	0.12944	1.0201	0.791522	1.3147	0.877787	0.986901
Magnetospirillum A	Colorectal cancer	Inverse variance weighted	11	0.250076	0.955335	0.585176	1.55964	0.855019	0.986901
Marinilabiliaceae	Colorectal cancer	Inverse variance weighted	16	0.216948	1.15227	0.753155	1.76288	0.51356	0.960761
Massiliomicrobiota	Colorectal cancer	Inverse variance weighted	18	0.0683251	0.933788	0.816749	1.0676	0.31603	0.940861
Massiliomicrobiota sp002160815	Colorectal cancer	Inverse variance weighted	27	0.0664696	0.949037	0.833111	1.08109	0.431315	0.954846
Megamonas	Colorectal cancer	Inverse variance weighted	46	0.0504683	0.876549	0.793993	0.967688	0.00903285	0.549557
Megamonas funiformis	Colorectal cancer	Inverse variance weighted	39	0.0556426	0.871458	0.781416	0.971875	0.0134097	0.63428
Megasphaera	Colorectal cancer	Inverse variance weighted	36	0.0527196	0.976038	0.88022	1.08229	0.645484	0.975312
Megasphaera elsdenii	Colorectal cancer	Inverse variance weighted	27	0.0577194	0.98854	0.8828	1.10694	0.841721	0.986901
Megasphaera sp900066485	Colorectal cancer	Inverse variance weighted	18	0.153581	0.987045	0.730476	1.33373	0.932337	0.994466
Merdibacter massiliensis	Colorectal cancer	Inverse variance weighted	12	0.118	1.0788	0.856048	1.35952	0.520348	0.960761
Methanobacterium B	Colorectal cancer	Inverse variance weighted	16	0.164259	1.12724	0.816955	1.55539	0.465884	0.960761
Methanobrevibacter B	Colorectal cancer	Inverse variance weighted	15	0.183355	0.965292	0.673882	1.38272	0.847225	0.986901
Microvirga	Colorectal cancer	Inverse variance weighted	11	0.245252	1.16195	0.718497	1.8791	0.54052	0.964777
Monoglobaceae	Colorectal cancer	Inverse variance weighted	19	0.0747874	1.01498	0.876593	1.17522	0.842385	0.986901
Monoglobus	Colorectal cancer	Inverse variance weighted	23	0.0668528	1.04337	0.915236	1.18945	0.525359	0.960761
Monoglobus pectinilyticus	Colorectal cancer	Inverse variance weighted	26	0.0695021	1.00047	0.873053	1.14647	0.994657	0.996764
Morganella	Colorectal cancer	Inverse variance weighted	39	0.0917419	1.02143	0.853331	1.22265	0.817196	0.986901
Mycobacteriaceae	Colorectal cancer	Inverse variance weighted	20	0.248085	0.894385	0.549984	1.45445	0.652766	0.975312
Mycoplasmataceae	Colorectal cancer	Inverse variance weighted	19	0.224774	0.967759	0.622925	1.50348	0.88408	0.986901
Mycoplasmatales	Colorectal cancer	Inverse variance weighted	16	0.267165	1.19245	0.70636	2.01306	0.510011	0.960761
Mycoplasmoidaceae	Colorectal cancer	Inverse variance weighted	26	0.149945	0.856162	0.638146	1.14866	0.300351	0.940861
Negativibacillus	Colorectal cancer	Inverse variance weighted	11	0.150627	0.825372	0.614375	1.10883	0.202611	0.935498
Negativibacillus massiliensis	Colorectal cancer	Inverse variance weighted	18	0.120658	0.90828	0.716991	1.1506	0.425266	0.948825
Negativibacillus sp000435195	Colorectal cancer	Inverse variance weighted	23	0.0605727	0.89635	0.796007	1.00934	0.0708405	0.81804
NK4A144	Colorectal cancer	Inverse variance weighted	17	0.209353	1.33214	0.883779	2.00796	0.170731	0.926647
Odoribacter laneus	Colorectal cancer	Inverse variance weighted	24	0.0739849	0.891906	0.771511	1.03109	0.122061	0.909872
Olsenella C	Colorectal cancer	Inverse variance weighted	14	0.145696	1.03119	0.775034	1.37202	0.833025	0.986901
Omnitrophota	Colorectal cancer	Inverse variance weighted	20	0.406238	1.80475	0.813991	4.0014	0.146117	0.909872
Paceibacteria	Colorectal cancer	Inverse variance weighted	16	0.424292	1.18202	0.514586	2.71512	0.693494	0.975312
Paenibacillales	Colorectal cancer	Inverse variance weighted	13	0.60079	0.369857	0.113928	1.20071	0.097813	0.885324
Paenibacillus J	Colorectal cancer	Inverse variance weighted	17	0.177542	1.01499	0.716699	1.43744	0.933198	0.994466
Pandoraea	Colorectal cancer	Inverse variance weighted	18	0.204883	1.03694	0.693993	1.54937	0.859462	0.986901
Parabacteroides	Colorectal cancer	Inverse variance weighted	23	0.0621251	1.01944	0.902567	1.15145	0.756638	0.977229
Parabacteroides johnsonii	Colorectal cancer	Inverse variance weighted	21	0.0662255	1.06193	0.932663	1.20912	0.364213	0.940861
Parabacteroides sp000436495	Colorectal cancer	Inverse variance weighted	17	0.0513678	0.982147	0.888078	1.08618	0.725814	0.975312
Parachlamydiales	Colorectal cancer	Inverse variance weighted	11	0.312715	1.00448	0.544191	1.85408	0.988603	0.996764
Paraglaciecola	Colorectal cancer	Inverse variance weighted	14	0.178752	0.936789	0.65991	1.32984	0.714889	0.975312
Paramuribaculum sp001689565	Colorectal cancer	Inverse variance weighted	14	0.097283	0.939408	0.776328	1.13675	0.520542	0.960761
Pararhizobium	Colorectal cancer	Inverse variance weighted	25	0.234441	1.11739	0.705737	1.76915	0.635904	0.975312
Pauljensenia sp000411415	Colorectal cancer	Inverse variance weighted	17	0.0943119	0.870665	0.723721	1.04744	0.141967	0.909872
Peptococcia	Colorectal cancer	Inverse variance weighted	16	0.182619	1.608	1.12419	2.30004	0.00929483	0.549557
Phascolarctobacterium sp003150755	Colorectal cancer	Inverse variance weighted	17	0.0806573	1.24978	1.06703	1.46383	0.00570313	0.539517
Phocea	Colorectal cancer	Inverse variance weighted	14	0.15652	0.821628	0.604565	1.11663	0.209397	0.939601
Phocea massiliensis	Colorectal cancer	Inverse variance weighted	15	0.148454	0.79579	0.594884	1.06455	0.123886	0.909872
Photobacterium	Colorectal cancer	Inverse variance weighted	14	0.247602	1.00281	0.617244	1.62924	0.990944	0.996764
Planococcaceae	Colorectal cancer	Inverse variance weighted	17	0.368617	1.48593	0.721482	3.06035	0.282644	0.940861
Poseidoniaceae	Colorectal cancer	Inverse variance weighted	21	0.242729	1.07174	0.666002	1.72467	0.7753	0.977229
Prevotella bivia	Colorectal cancer	Inverse variance weighted	14	0.0969779	0.958687	0.792734	1.15938	0.663526	0.975312
Prevotella buccae	Colorectal cancer	Inverse variance weighted	20	0.0733897	0.877956	0.76033	1.01378	0.0761411	0.81804
Prevotella sp000434975	Colorectal cancer	Inverse variance weighted	14	0.0536944	1.02416	0.921856	1.13782	0.656586	0.975312
Prevotella sp000436915	Colorectal cancer	Inverse variance weighted	19	0.0731008	0.943116	0.817223	1.0884	0.423036	0.948825
Prevotella sp002437285	Colorectal cancer	Inverse variance weighted	14	0.0800946	0.973697	0.832235	1.1392	0.739284	0.977229
Prevotella sp002437565	Colorectal cancer	Inverse variance weighted	24	0.0703211	0.984178	0.857463	1.12962	0.820587	0.986901
Prevotella sp002933775	Colorectal cancer	Inverse variance weighted	15	0.0862889	0.9638	0.813835	1.1414	0.669156	0.975312
Prevotella sp900317685	Colorectal cancer	Inverse variance weighted	23	0.0735591	0.952918	0.824975	1.1007	0.512071	0.960761
Prevotella sp900318625	Colorectal cancer	Inverse variance weighted	10	0.117228	1.0945	0.869823	1.37722	0.441122	0.954846
Prevotellamassilia	Colorectal cancer	Inverse variance weighted	14	0.0676675	1.05945	0.927856	1.20971	0.393421	0.940861
Prevotellamassilia sp000437675	Colorectal cancer	Inverse variance weighted	17	0.0742499	1.03108	0.891435	1.1926	0.680183	0.975312
Propionibacterium freudenreichii	Colorectal cancer	Inverse variance weighted	19	0.0680845	0.886865	0.776073	1.01347	0.0778262	0.81804
Proteus	Colorectal cancer	Inverse variance weighted	28	0.125775	0.956444	0.747477	1.22383	0.723289	0.975312
Provencibacterium	Colorectal cancer	Inverse variance weighted	20	0.0985076	1.14	0.939843	1.3828	0.18346	0.935498
Provencibacterium massiliense	Colorectal cancer	Inverse variance weighted	18	0.113556	1.08282	0.866754	1.35275	0.483487	0.960761
Providencia	Colorectal cancer	Inverse variance weighted	24	0.150442	0.944135	0.703032	1.26792	0.702377	0.975312
Pseudomonadales	Colorectal cancer	Inverse variance weighted	21	0.40338	1.28852	0.584423	2.8409	0.529726	0.960761
Pseudomonas aeruginosa	Colorectal cancer	Inverse variance weighted	19	0.157789	0.874118	0.641589	1.19092	0.393849	0.940861
Psychroserpens	Colorectal cancer	Inverse variance weighted	17	0.139722	0.639398	0.486225	0.840824	0.00137025	0.324064
QALR01 sp003150035	Colorectal cancer	Inverse variance weighted	8	0.150683	1.06116	0.789803	1.42576	0.693592	0.975312
Raoultella	Colorectal cancer	Inverse variance weighted	28	0.095018	1.08529	0.900874	1.30745	0.389033	0.940861
RC9 sp900317925	Colorectal cancer	Inverse variance weighted	9	0.245311	0.993589	0.614319	1.60701	0.979085	0.996764
Rhodanobacter	Colorectal cancer	Inverse variance weighted	20	0.203942	1.0177	0.682372	1.51781	0.931442	0.994466
Rhodococcus	Colorectal cancer	Inverse variance weighted	26	0.206267	0.971124	0.648181	1.45497	0.887035	0.986901
Rhodovulum	Colorectal cancer	Inverse variance weighted	12	0.243367	1.13587	0.70497	1.83015	0.600635	0.975312
Romboutsia ilealis	Colorectal cancer	Inverse variance weighted	17	0.0941011	0.903143	0.751028	1.08607	0.278982	0.940861
Roseibacillus	Colorectal cancer	Inverse variance weighted	5	0.419449	0.760079	0.334054	1.72942	0.513091	0.960761
Rubneribacter sp002159915	Colorectal cancer	Inverse variance weighted	16	0.132622	1.06061	0.817836	1.37546	0.657252	0.975312
RUG013 sp001486445	Colorectal cancer	Inverse variance weighted	20	0.124193	0.989595	0.775787	1.26233	0.932883	0.994466
RUG147	Colorectal cancer	Inverse variance weighted	6	0.362946	0.743008	0.364794	1.51335	0.413108	0.948825
RUG147 sp900315495	Colorectal cancer	Inverse variance weighted	8	0.363785	0.802933	0.393567	1.6381	0.546286	0.967766
RUG420 sp900317985	Colorectal cancer	Inverse variance weighted	17	0.185251	0.899888	0.625892	1.29383	0.569074	0.975312
RUG472	Colorectal cancer	Inverse variance weighted	18	0.127087	0.774459	0.603698	0.993521	0.0443099	0.696019
RUG472 sp900319345	Colorectal cancer	Inverse variance weighted	16	0.137294	0.804688	0.614838	1.05316	0.113481	0.909872
Ruminococcus	Colorectal cancer	Inverse variance weighted	15	0.17039	0.934079	0.668875	1.30444	0.688993	0.975312
Ruminococcus A sp000432335	Colorectal cancer	Inverse variance weighted	18	0.120273	1.1915	0.941271	1.50824	0.145178	0.909872
Ruminococcus C sp000437255	Colorectal cancer	Inverse variance weighted	22	0.055055	1.06285	0.95413	1.18396	0.268241	0.939601
Ruminococcus D	Colorectal cancer	Inverse variance weighted	20	0.0567955	1.01291	0.906205	1.13218	0.821292	0.986901
Ruminococcus D bicirculans	Colorectal cancer	Inverse variance weighted	22	0.0541885	0.986349	0.886961	1.09687	0.799758	0.986901
Ruminococcus E sp003521625	Colorectal cancer	Inverse variance weighted	17	0.101675	1.10516	0.905477	1.34888	0.325401	0.940861
Ruminococcus E sp900100595	Colorectal cancer	Inverse variance weighted	19	0.191631	0.95515	0.656072	1.39057	0.810755	0.986901
Ruminococcus E sp900314705	Colorectal cancer	Inverse variance weighted	39	0.0591997	0.940439	0.837411	1.05614	0.29959	0.940861
Saccharofermentanaceae	Colorectal cancer	Inverse variance weighted	15	0.38179	0.450137	0.21299	0.951329	0.0365562	0.696019
Saccharomonospora	Colorectal cancer	Inverse variance weighted	27	0.147224	0.736349	0.551778	0.98266	0.0376343	0.696019
SAR324	Colorectal cancer	Inverse variance weighted	15	0.28947	1.16826	0.662423	2.06034	0.591111	0.975312
SM23-33	Colorectal cancer	Inverse variance weighted	24	0.182741	0.995948	0.696121	1.42491	0.982274	0.996764
Sorangium	Colorectal cancer	Inverse variance weighted	21	0.167448	1.06725	0.768653	1.48184	0.697517	0.975312
Spirillospora	Colorectal cancer	Inverse variance weighted	19	0.251193	1.09298	0.668023	1.78826	0.723387	0.975312
Spirochaetia	Colorectal cancer	Inverse variance weighted	40	0.159231	1.15266	0.843649	1.57486	0.372255	0.940861
Sporomusales	Colorectal cancer	Inverse variance weighted	13	0.308274	0.882497	0.482286	1.61481	0.685124	0.975312
Staphylococcus A fleurettii	Colorectal cancer	Inverse variance weighted	18	0.106224	1.07045	0.869255	1.31822	0.521577	0.960761
Staphylococcus aureus	Colorectal cancer	Inverse variance weighted	21	0.142901	1.12592	0.850882	1.48987	0.406554	0.948825
Stappia	Colorectal cancer	Inverse variance weighted	17	0.191285	0.849263	0.583736	1.23557	0.393021	0.940861
Streptacidiphilus	Colorectal cancer	Inverse variance weighted	15	0.259706	1.02191	0.614251	1.70012	0.933494	0.994466
Streptococcus sanguinis	Colorectal cancer	Inverse variance weighted	17	0.113049	0.95811	0.767691	1.19576	0.705035	0.975312
Succiniclasticum	Colorectal cancer	Inverse variance weighted	43	0.0823178	1.06847	0.909268	1.25555	0.421092	0.948825
Succinivibrio	Colorectal cancer	Inverse variance weighted	44	0.0578979	0.931589	0.83165	1.04354	0.220973	0.939601
Succinivibrionaceae	Colorectal cancer	Inverse variance weighted	47	0.0640995	0.812349	0.71644	0.921097	0.001186	0.324064
Syntrophomonadia	Colorectal cancer	Inverse variance weighted	17	0.320275	0.963212	0.51416	1.80445	0.906837	0.992903
Syntrophorhabdaceae	Colorectal cancer	Inverse variance weighted	21	0.176839	1.17711	0.832314	1.66473	0.356491	0.940861
Syntrophorhabdia	Colorectal cancer	Inverse variance weighted	13	0.329199	1.20545	0.632308	2.29809	0.570312	0.975312
Tannerellaceae	Colorectal cancer	Inverse variance weighted	23	0.0613218	1.03318	0.916171	1.16513	0.594551	0.975312
Tepidanaerobacteraceae	Colorectal cancer	Inverse variance weighted	12	0.202937	1.203	0.808205	1.79064	0.362448	0.940861
Terrisporobacter	Colorectal cancer	Inverse variance weighted	17	0.123567	1.10789	0.869591	1.4115	0.407004	0.948825
Terrisporobacter othiniensis	Colorectal cancer	Inverse variance weighted	12	0.143891	0.896627	0.676284	1.18876	0.448261	0.954846
Thermococcaceae	Colorectal cancer	Inverse variance weighted	21	0.180308	1.61115	1.1315	2.29412	0.00816484	0.549557
Thermococci	Colorectal cancer	Inverse variance weighted	20	0.210061	1.06822	0.707704	1.61237	0.753412	0.977229
Thermoplasmatota	Colorectal cancer	Inverse variance weighted	38	0.178185	0.937834	0.661381	1.32984	0.718699	0.975312
Thermoprotei	Colorectal cancer	Inverse variance weighted	13	0.438132	1.69019	0.716127	3.98916	0.230954	0.939601
Thioalkalivibrionaceae	Colorectal cancer	Inverse variance weighted	13	0.253074	0.758236	0.461725	1.24516	0.274133	0.939601
TMED109	Colorectal cancer	Inverse variance weighted	19	0.146765	1.04581	0.784374	1.39438	0.760227	0.977229
Treponema D	Colorectal cancer	Inverse variance weighted	98	0.0865584	0.921943	0.77808	1.09241	0.347769	0.940861
Treponemataceae	Colorectal cancer	Inverse variance weighted	102	0.107486	0.89881	0.728071	1.10959	0.32094	0.940861
Turicibacter	Colorectal cancer	Inverse variance weighted	19	0.0863583	0.931618	0.786553	1.10344	0.412095	0.948825
Turicibacter sp001543345	Colorectal cancer	Inverse variance weighted	21	0.0751645	0.928003	0.800881	1.0753	0.320176	0.940861
Turicibacteraceae	Colorectal cancer	Inverse variance weighted	18	0.0933735	0.919105	0.765392	1.10369	0.366306	0.940861
UBA1033 sp001695555	Colorectal cancer	Inverse variance weighted	17	0.175869	1.26062	0.893062	1.77945	0.187868	0.935498
UBA1066	Colorectal cancer	Inverse variance weighted	20	0.218735	0.995994	0.648733	1.52914	0.985359	0.996764
UBA1066 sp900317515	Colorectal cancer	Inverse variance weighted	13	0.260279	0.783899	0.470659	1.30561	0.349562	0.940861
UBA11471	Colorectal cancer	Inverse variance weighted	17	0.0596197	0.846557	0.753194	0.951492	0.00520584	0.539517
UBA11471 sp000434215	Colorectal cancer	Inverse variance weighted	16	0.0694121	0.824767	0.719857	0.944965	0.00551133	0.539517
UBA1191	Colorectal cancer	Inverse variance weighted	13	0.127078	1.0287	0.801893	1.31965	0.823816	0.986901
UBA11963	Colorectal cancer	Inverse variance weighted	13	0.119016	1.15102	0.911535	1.45342	0.237306	0.939601
UBA11963 sp002362595	Colorectal cancer	Inverse variance weighted	17	0.114507	1.0281	0.821419	1.28678	0.808777	0.986901
UBA1206 sp000433115	Colorectal cancer	Inverse variance weighted	20	0.0760086	0.934997	0.805583	1.0852	0.37655	0.940861
UBA1375 sp002305795	Colorectal cancer	Inverse variance weighted	19	0.126004	0.866924	0.677212	1.10978	0.257077	0.939601
UBA1407	Colorectal cancer	Inverse variance weighted	12	0.242964	1.00588	0.624785	1.61943	0.980752	0.996764
UBA1409	Colorectal cancer	Inverse variance weighted	13	0.130853	0.980103	0.758381	1.26665	0.877931	0.986901
UBA1417 sp003531055	Colorectal cancer	Inverse variance weighted	18	0.081896	0.989977	0.843167	1.16235	0.902103	0.990011
UBA1446 sp002329245	Colorectal cancer	Inverse variance weighted	15	0.158151	0.719979	0.528079	0.981614	0.0377705	0.696019
UBA1448	Colorectal cancer	Inverse variance weighted	12	0.164597	0.953274	0.690415	1.31621	0.77126	0.977229
UBA1448 sp002329405	Colorectal cancer	Inverse variance weighted	13	0.172065	0.99495	0.710128	1.39401	0.976525	0.996764
UBA1611	Colorectal cancer	Inverse variance weighted	12	0.22983	0.99276	0.632716	1.55768	0.974778	0.996764
UBA1777 sp002320035	Colorectal cancer	Inverse variance weighted	15	0.14532	1.17273	0.882063	1.55918	0.272884	0.939601
UBA1777 sp900316255	Colorectal cancer	Inverse variance weighted	15	0.223671	0.782305	0.504642	1.21274	0.272362	0.939601
UBA1777 sp900319275	Colorectal cancer	Inverse variance weighted	9	0.290368	0.887435	0.502308	1.56785	0.680875	0.975312
UBA1777 sp900319835	Colorectal cancer	Inverse variance weighted	16	0.172506	1.26465	0.901843	1.77342	0.173484	0.926647
UBA2658 sp002841545	Colorectal cancer	Inverse variance weighted	10	0.308029	0.801132	0.438031	1.46522	0.471627	0.960761
UBA2821	Colorectal cancer	Inverse variance weighted	29	0.0734685	0.892403	0.772722	1.03062	0.121268	0.909872
UBA2922 sp900313925	Colorectal cancer	Inverse variance weighted	16	0.169033	0.992433	0.712553	1.38225	0.964157	0.996764
UBA3282 sp002493835	Colorectal cancer	Inverse variance weighted	13	0.178288	0.693159	0.488732	0.983093	0.039817	0.696019
UBA3792	Colorectal cancer	Inverse variance weighted	18	0.139938	1.19467	0.90809	1.57168	0.203713	0.935498
UBA3855 sp900316885	Colorectal cancer	Inverse variance weighted	16	0.246025	1.16111	0.71689	1.88059	0.543745	0.966886
UBA5394 sp002409725	Colorectal cancer	Inverse variance weighted	24	0.110555	0.933099	0.751314	1.15887	0.531097	0.960761
UBA6382	Colorectal cancer	Inverse variance weighted	16	0.111705	1.06698	0.857174	1.32813	0.561678	0.975312
UBA6398	Colorectal cancer	Inverse variance weighted	22	0.0597148	1.03874	0.924014	1.16772	0.524405	0.960761
UBA6398 sp002451695	Colorectal cancer	Inverse variance weighted	16	0.101229	0.943955	0.774076	1.15111	0.568833	0.975312
UBA644	Colorectal cancer	Inverse variance weighted	15	0.0942424	1.06082	0.881906	1.27604	0.530967	0.960761
UBA6960	Colorectal cancer	Inverse variance weighted	16	0.197187	1.00715	0.684299	1.48233	0.971172	0.996764
UBA7102 sp002315655	Colorectal cancer	Inverse variance weighted	20	0.141843	0.808327	0.612136	1.0674	0.133572	0.909872
UBA7177	Colorectal cancer	Inverse variance weighted	21	0.139633	1.18301	0.899772	1.55542	0.228733	0.939601
UBA7177 sp002491225	Colorectal cancer	Inverse variance weighted	20	0.15231	1.1569	0.858314	1.55935	0.338626	0.940861
UBA7182	Colorectal cancer	Inverse variance weighted	19	0.143443	1.04229	0.786838	1.38067	0.772788	0.977229
UBA7182 sp002491115	Colorectal cancer	Inverse variance weighted	19	0.206682	0.831052	0.554239	1.24612	0.370575	0.940861
UBA737	Colorectal cancer	Inverse variance weighted	15	0.119683	1.01496	0.802734	1.28329	0.901272	0.990011
UBA737 sp002451855	Colorectal cancer	Inverse variance weighted	18	0.0978673	0.848354	0.700278	1.02774	0.0928768	0.885324
UBA7703	Colorectal cancer	Inverse variance weighted	13	0.178047	1.0843	0.764877	1.53711	0.649434	0.975312
UBA7748 sp900314535	Colorectal cancer	Inverse variance weighted	22	0.120603	0.954309	0.753407	1.20878	0.698173	0.975312
UBA8517	Colorectal cancer	Inverse variance weighted	15	0.171148	0.838232	0.599349	1.17233	0.302525	0.940861
UBA8621	Colorectal cancer	Inverse variance weighted	21	0.160279	0.986286	0.720395	1.35031	0.931341	0.994466
UBA8904	Colorectal cancer	Inverse variance weighted	19	0.186007	0.910216	0.632139	1.31062	0.613033	0.975312
UBA9475 sp002161235	Colorectal cancer	Inverse variance weighted	15	0.14588	0.955293	0.71773	1.27149	0.753884	0.977229
UBA9475 sp002161675	Colorectal cancer	Inverse variance weighted	16	0.163164	1.06797	0.775662	1.47044	0.686914	0.975312
UBP9	Colorectal cancer	Inverse variance weighted	25	0.177177	1.09185	0.771519	1.54518	0.619923	0.975312
UCG-010 sp003150215	Colorectal cancer	Inverse variance weighted	14	0.0913145	1.03702	0.867079	1.24027	0.690561	0.975312
UNC496MF	Colorectal cancer	Inverse variance weighted	17	0.245816	0.950697	0.587218	1.53917	0.83704	0.986901
V9D3004	Colorectal cancer	Inverse variance weighted	18	0.0877946	1.13707	0.957313	1.35057	0.143438	0.909872
Veillonella	Colorectal cancer	Inverse variance weighted	8	0.0844222	0.885278	0.75027	1.04458	0.148912	0.91365
Veillonella rogosae	Colorectal cancer	Inverse variance weighted	17	0.0686106	0.950866	0.831222	1.08773	0.462758	0.960761
Veillonellaceae	Colorectal cancer	Inverse variance weighted	15	0.0848737	1.01318	0.857908	1.19656	0.87739	0.986901
Victivallis sp002998355	Colorectal cancer	Inverse variance weighted	14	0.0594757	1.03122	0.91775	1.15872	0.605239	0.975312
Absiella dolichum	Colorectal cancer	MR Egger	17	0.245724	0.643526	0.397559	1.04167	0.0930168
Acetobacteraceae	Colorectal cancer	MR Egger	14	1.29398	0.896737	0.0709921	11.3271	0.934262
Acetobacterales	Colorectal cancer	MR Egger	17	1.48301	0.407436	0.0222686	7.45463	0.553939
Achromobacter	Colorectal cancer	MR Egger	11	0.879574	1.0765	0.192002	6.03563	0.935045
Acidaminococcus fermentans	Colorectal cancer	MR Egger	23	0.209479	0.867491	0.575377	1.30791	0.504808
Acidaminococcus sp900315205	Colorectal cancer	MR Egger	21	0.299553	0.898331	0.499404	1.61593	0.724348
Acidobacteriales	Colorectal cancer	MR Egger	15	1.1432	0.650512	0.0692066	6.11453	0.712884
Actinobacteria	Colorectal cancer	MR Egger	15	0.405948	2.28553	1.03142	5.06452	0.0626324
Actinobacteriota	Colorectal cancer	MR Egger	13	0.912455	3.28132	0.54872	19.6221	0.219438
Actinomycetales	Colorectal cancer	MR Egger	13	0.320304	1.49796	0.79956	2.80639	0.233182
Agathobacter sp000434275	Colorectal cancer	MR Egger	13	0.217499	1.29876	0.84799	1.98915	0.25464
Akkermansia muciniphila B	Colorectal cancer	MR Egger	22	0.0826465	0.963981	0.81982	1.13349	0.661906
Aliivibrio	Colorectal cancer	MR Egger	13	0.541591	0.803238	0.277864	2.32197	0.693558
Alistipes	Colorectal cancer	MR Egger	18	0.177156	0.953353	0.673683	1.34912	0.790877
Alistipes shahii	Colorectal cancer	MR Egger	16	0.11596	0.815215	0.649479	1.02324	0.099906
Alloprevotella	Colorectal cancer	MR Egger	21	0.14659	1.16224	0.871997	1.54908	0.317947
Alteromonadaceae	Colorectal cancer	MR Egger	21	0.899128	1.02268	0.175544	5.95788	0.980364
An181	Colorectal cancer	MR Egger	14	0.351671	0.565388	0.283791	1.12641	0.130868
An7	Colorectal cancer	MR Egger	14	0.428845	1.27068	0.548271	2.94493	0.586711
Anaeromassilibacillus sp001305115	Colorectal cancer	MR Egger	22	0.204516	1.18364	0.792742	1.76728	0.419462
Aneurinibacillaceae	Colorectal cancer	MR Egger	15	0.593321	1.16715	0.364824	3.734	0.798548
Aneurinibacillales	Colorectal cancer	MR Egger	18	0.530315	0.894509	0.316352	2.52929	0.836153
AR31	Colorectal cancer	MR Egger	13	0.428036	1.17962	0.50979	2.72957	0.706905
Atopobiaceae	Colorectal cancer	MR Egger	21	0.276216	1.15885	0.674382	1.99134	0.599719
Aureimonas	Colorectal cancer	MR Egger	18	0.552894	0.458964	0.155291	1.35647	0.178101
Azorhizobium	Colorectal cancer	MR Egger	14	0.535784	0.934099	0.326832	2.66969	0.900858
Bacillaceae A	Colorectal cancer	MR Egger	14	1.02633	5.19441	0.694877	38.8298	0.134403
Bacillales A	Colorectal cancer	MR Egger	15	0.939989	4.00036	0.633817	25.2484	0.164044
Bacilli A	Colorectal cancer	MR Egger	19	2.12046	1.07015	0.0167678	68.2994	0.974864
Bacillus	Colorectal cancer	MR Egger	15	0.7667	1.74856	0.389092	7.85793	0.479032
Bacillus AY	Colorectal cancer	MR Egger	20	0.386823	0.829881	0.388817	1.77128	0.635571
Bacillus C	Colorectal cancer	MR Egger	16	0.568431	1.19325	0.391627	3.63571	0.760518
Bacillus U	Colorectal cancer	MR Egger	19	0.387407	1.38382	0.647608	2.95697	0.413375
Bacillus velezensis	Colorectal cancer	MR Egger	13	0.458187	1.2422	0.506027	3.04935	0.645221
Bacteroides A	Colorectal cancer	MR Egger	11	0.129772	0.991323	0.76869	1.27844	0.947926
Bacteroides A plebeius	Colorectal cancer	MR Egger	21	0.112953	0.932991	0.747704	1.16419	0.546458
Bacteroides A plebeius A	Colorectal cancer	MR Egger	13	0.177157	0.757063	0.534974	1.07135	0.144489
Bacteroides clarus	Colorectal cancer	MR Egger	15	0.163882	1.06802	0.774608	1.47258	0.694523
Bacteroides eggerthii	Colorectal cancer	MR Egger	19	0.113375	1.0133	0.811393	1.26545	0.908596
Bacteroides faecis	Colorectal cancer	MR Egger	14	0.121227	0.870016	0.68602	1.10336	0.273094
Bacteroides intestinalis A	Colorectal cancer	MR Egger	17	0.143333	1.03724	0.783201	1.37369	0.802102
Bacteroides sp002160055	Colorectal cancer	MR Egger	19	0.202231	0.851055	0.572552	1.26503	0.43616
Bacteroides sp003545565	Colorectal cancer	MR Egger	13	0.176684	1.04788	0.741162	1.48152	0.79615
Bacteroides stercoris	Colorectal cancer	MR Egger	10	0.155218	0.863029	0.636651	1.1699	0.37039
Bacteroides thetaiotaomicron	Colorectal cancer	MR Egger	12	0.173937	1.21671	0.865224	1.71098	0.285773
Barnesiella	Colorectal cancer	MR Egger	14	0.153977	1.03274	0.763705	1.39656	0.83776
Barnesiellaceae	Colorectal cancer	MR Egger	12	0.223709	1.26048	0.813039	1.95416	0.32514
Bifidobacteriaceae	Colorectal cancer	MR Egger	19	0.190024	1.13526	0.782245	1.64757	0.513355
Bifidobacterium	Colorectal cancer	MR Egger	16	0.238917	1.19991	0.751237	1.91654	0.458249
Bifidobacterium adolescentis	Colorectal cancer	MR Egger	22	0.127901	1.13406	0.882603	1.45717	0.33705
Bifidobacterium angulatum	Colorectal cancer	MR Egger	23	0.139088	1.23676	0.941651	1.62434	0.141498
Bifidobacterium bifidum	Colorectal cancer	MR Egger	13	0.226443	1.01304	0.649945	1.57899	0.955388
Bifidobacterium breve	Colorectal cancer	MR Egger	19	0.254269	1.31942	0.801579	2.17182	0.290852
Bifidobacterium catenulatum	Colorectal cancer	MR Egger	12	0.218238	1.25608	0.818933	1.92657	0.320758
Bifidobacterium infantis	Colorectal cancer	MR Egger	9	0.53866	2.49878	0.869385	7.182	0.132899
Bifidobacterium kashiwanohense	Colorectal cancer	MR Egger	12	0.260945	1.73475	1.0402	2.89306	0.0609374
Bifidobacterium longum	Colorectal cancer	MR Egger	12	0.203262	1.29497	0.869441	1.92877	0.232259
Bifidobacterium pseudocatenulatum	Colorectal cancer	MR Egger	11	0.209619	1.28488	0.851984	1.93774	0.262322
Bifidobacterium ruminantium	Colorectal cancer	MR Egger	19	0.272233	1.27015	0.744945	2.16563	0.391967
Bin127	Colorectal cancer	MR Egger	14	0.54153	0.965019	0.333869	2.7893	0.948657
Blautia A sp000285855	Colorectal cancer	MR Egger	13	0.399773	0.79764	0.364346	1.74623	0.583042
Blautia A sp002159835	Colorectal cancer	MR Egger	16	0.325278	1.97122	1.04196	3.72921	0.0557188
Blautia A sp900066145	Colorectal cancer	MR Egger	19	0.220497	0.570289	0.370173	0.878588	0.0208365
Blautia A sp900066355	Colorectal cancer	MR Egger	14	0.297041	1.23339	0.689055	2.20773	0.493557
Blautia hansenii	Colorectal cancer	MR Egger	19	0.198618	1.01951	0.690756	1.50473	0.923636
Blautia sp000436935	Colorectal cancer	MR Egger	27	0.102716	0.969683	0.792859	1.18594	0.766871
Blautia sp001304935	Colorectal cancer	MR Egger	15	0.212694	0.985324	0.649427	1.49495	0.94564
Borreliaceae	Colorectal cancer	MR Egger	13	0.429531	1.35677	0.584632	3.1487	0.492284
Borreliales	Colorectal cancer	MR Egger	14	0.422017	1.37308	0.600437	3.13996	0.466959
Brachyspira	Colorectal cancer	MR Egger	25	0.216826	0.674136	0.440739	1.03113	0.0820177
Brachyspiraceae	Colorectal cancer	MR Egger	25	0.237025	0.850652	0.534555	1.35367	0.501787
Brachyspirae	Colorectal cancer	MR Egger	24	0.264007	0.65925	0.392937	1.10606	0.128794
Brachyspirales	Colorectal cancer	MR Egger	25	0.253761	0.819036	0.498078	1.34682	0.439504
Brevibacillaceae	Colorectal cancer	MR Egger	17	0.693046	1.87183	0.48121	7.28115	0.379985
Brevibacillales	Colorectal cancer	MR Egger	19	0.697785	1.52972	0.389623	6.0059	0.550455
Brevibacillus B	Colorectal cancer	MR Egger	19	0.343093	0.840067	0.428812	1.64574	0.618017
Butyricimonas sp900258545	Colorectal cancer	MR Egger	15	0.19886	0.805019	0.545171	1.18872	0.295226
CAG-1000	Colorectal cancer	MR Egger	20	0.128266	1.00352	0.780447	1.29035	0.978446
CAG-1000 sp000434555	Colorectal cancer	MR Egger	21	0.112778	1.13573	0.910495	1.41669	0.273129
CAG-1031	Colorectal cancer	MR Egger	18	0.134153	0.862771	0.663288	1.12225	0.287489
CAG-110	Colorectal cancer	MR Egger	16	0.210385	0.844839	0.559359	1.27602	0.436274
CAG-145	Colorectal cancer	MR Egger	9	0.243626	0.717714	0.445219	1.15699	0.215569
CAG-145 sp000435615	Colorectal cancer	MR Egger	19	0.153177	0.786655	0.582637	1.06211	0.135634
CAG-145 sp002320005	Colorectal cancer	MR Egger	10	0.522434	0.994563	0.357213	2.76909	0.991929
CAG-170 sp003516765	Colorectal cancer	MR Egger	20	0.204488	1.0608	0.710512	1.5838	0.776141
CAG-177	Colorectal cancer	MR Egger	12	0.111343	1.09254	0.878338	1.35899	0.445116
CAG-177 sp002438685	Colorectal cancer	MR Egger	18	0.101471	1.01408	0.83119	1.23722	0.89209
CAG-177 sp002451755	Colorectal cancer	MR Egger	12	0.135171	0.918052	0.70438	1.19654	0.541229
CAG-177 sp003514385	Colorectal cancer	MR Egger	17	0.0835549	0.982136	0.833774	1.1569	0.832103
CAG-177 sp003538135	Colorectal cancer	MR Egger	21	0.147511	1.12067	0.839297	1.49638	0.449408
CAG-180 sp000432435	Colorectal cancer	MR Egger	17	0.181966	0.949917	0.664956	1.357	0.781524
CAG-194 sp002441865	Colorectal cancer	MR Egger	16	0.359655	0.693762	0.34282	1.40396	0.32659
CAG-245	Colorectal cancer	MR Egger	15	0.130639	0.825665	0.639149	1.06661	0.166314
CAG-245 sp000435175	Colorectal cancer	MR Egger	18	0.152909	0.850488	0.630245	1.1477	0.305283
CAG-269 sp001915995	Colorectal cancer	MR Egger	12	0.165959	1.42387	1.0285	1.97123	0.059091
CAG-269 sp001916065	Colorectal cancer	MR Egger	15	0.159614	1.07253	0.784409	1.46647	0.668101
CAG-269 sp002372935	Colorectal cancer	MR Egger	15	0.325879	0.936111	0.494235	1.77305	0.842588
CAG-273 sp003507395	Colorectal cancer	MR Egger	20	0.144235	1.19484	0.900604	1.5852	0.233009
CAG-273 sp003534295	Colorectal cancer	MR Egger	17	0.129037	0.810163	0.629121	1.0433	0.123603
CAG-274 sp000432155	Colorectal cancer	MR Egger	18	0.119331	0.846866	0.670252	1.07002	0.182714
CAG-302	Colorectal cancer	MR Egger	21	0.104174	1.09995	0.896808	1.34912	0.371909
CAG-345	Colorectal cancer	MR Egger	22	0.0836138	0.887102	0.753008	1.04507	0.167382
CAG-345 sp000433315	Colorectal cancer	MR Egger	25	0.0873004	0.892029	0.751739	1.0585	0.203536
CAG-349	Colorectal cancer	MR Egger	24	0.0872972	1.0671	0.899283	1.26624	0.464774
CAG-390 sp003523225	Colorectal cancer	MR Egger	22	0.221795	1.08389	0.701762	1.6741	0.720261
CAG-433	Colorectal cancer	MR Egger	17	0.188617	0.954693	0.659644	1.38171	0.809155
CAG-448	Colorectal cancer	MR Egger	18	0.120051	0.951913	0.75233	1.20444	0.686878
CAG-448 sp000433415	Colorectal cancer	MR Egger	19	0.208265	0.722467	0.480329	1.08667	0.136966
CAG-448 sp003150135	Colorectal cancer	MR Egger	18	0.125149	0.871476	0.681909	1.11374	0.287937
CAG-449	Colorectal cancer	MR Egger	22	0.185004	1.1158	0.776441	1.60349	0.560302
CAG-452	Colorectal cancer	MR Egger	18	0.146924	0.981764	0.73611	1.3094	0.901877
CAG-452 sp000434035	Colorectal cancer	MR Egger	20	0.131139	0.985267	0.761949	1.27404	0.911136
CAG-465 sp000433135	Colorectal cancer	MR Egger	20	0.205329	1.17209	0.783757	1.75284	0.449359
CAG-475	Colorectal cancer	MR Egger	19	0.139148	1.25752	0.957352	1.65181	0.117963
CAG-485 sp002362485	Colorectal cancer	MR Egger	19	0.182184	0.952502	0.666481	1.36127	0.792599
CAG-485 sp002404675	Colorectal cancer	MR Egger	18	0.26533	0.776497	0.461622	1.30615	0.354576
CAG-488	Colorectal cancer	MR Egger	30	0.178774	0.854224	0.601722	1.21268	0.385635
CAG-488 sp000434055	Colorectal cancer	MR Egger	18	0.222695	0.627788	0.405743	0.971348	0.0528868
CAG-495	Colorectal cancer	MR Egger	23	0.0691935	0.976532	0.852683	1.11837	0.73485
CAG-510 sp002432425	Colorectal cancer	MR Egger	18	0.408134	0.82793	0.372034	1.84249	0.649839
CAG-552	Colorectal cancer	MR Egger	21	0.198486	1.09983	0.74537	1.62286	0.637109
CAG-590 sp000431135	Colorectal cancer	MR Egger	26	0.191741	0.836408	0.574388	1.21796	0.360789
CAG-632	Colorectal cancer	MR Egger	30	0.172279	0.737197	0.525941	1.03331	0.0876509
CAG-698	Colorectal cancer	MR Egger	25	0.0441799	1.0344	0.948594	1.12796	0.451774
CAG-776	Colorectal cancer	MR Egger	21	0.13147	0.93548	0.722978	1.21044	0.617778
CAG-776 sp000438195	Colorectal cancer	MR Egger	21	0.137088	1.00715	0.769847	1.31761	0.959071
CAG-81 sp000435795	Colorectal cancer	MR Egger	15	0.171012	0.833883	0.596399	1.16593	0.307446
CAG-822	Colorectal cancer	MR Egger	22	0.1763	1.23598	0.874868	1.74615	0.243503
CAG-822 sp000432855	Colorectal cancer	MR Egger	19	0.229893	1.19957	0.764427	1.88241	0.439553
CAG-826	Colorectal cancer	MR Egger	22	0.25856	1.1247	0.67756	1.86693	0.654351
CAG-83 sp000435555	Colorectal cancer	MR Egger	14	0.2426	0.957008	0.594854	1.53965	0.859285
CAG-83 sp002392625	Colorectal cancer	MR Egger	19	0.337239	0.800302	0.413228	1.54995	0.517747
CAG-841 sp002479075	Colorectal cancer	MR Egger	14	0.424933	0.878524	0.381982	2.02052	0.765753
CAG-873 sp001701165	Colorectal cancer	MR Egger	29	0.0917083	0.990171	0.827269	1.18515	0.915025
CAG-877	Colorectal cancer	MR Egger	29	0.173867	0.923424	0.656754	1.29838	0.650474
CAG-877 sp000433455	Colorectal cancer	MR Egger	25	0.18172	0.899893	0.630243	1.28491	0.567256
CAG-882 sp003486385	Colorectal cancer	MR Egger	16	0.148533	0.888477	0.664067	1.18872	0.439267
CAG-884	Colorectal cancer	MR Egger	18	0.140297	0.999627	0.759302	1.31602	0.997909
CAG-884 sp000433875	Colorectal cancer	MR Egger	21	0.161234	0.987188	0.719704	1.35408	0.937092
CAG-977	Colorectal cancer	MR Egger	25	0.271193	1.1397	0.669803	1.93926	0.634228
Caloranaerobacter	Colorectal cancer	MR Egger	22	0.491793	1.06196	0.405029	2.7844	0.903929
Caloranaerobacteraceae	Colorectal cancer	MR Egger	22	0.498957	0.914352	0.343869	2.43128	0.859387
Campylobacter D	Colorectal cancer	MR Egger	20	0.367451	1.79133	0.871755	3.68091	0.130039
Cetobacterium A	Colorectal cancer	MR Egger	28	0.295495	1.34008	0.750932	2.39145	0.330991
CHKCI006 sp900018345	Colorectal cancer	MR Egger	22	0.212384	1.19215	0.786225	1.80766	0.417685
Chloroflexales	Colorectal cancer	MR Egger	21	0.616539	1.32573	0.395955	4.43876	0.652622
Chromatiales	Colorectal cancer	MR Egger	21	0.681401	0.978584	0.257382	3.72064	0.974987
Chromobacteriaceae	Colorectal cancer	MR Egger	25	0.495139	1.60428	0.607866	4.234	0.349693
Citrobacter A	Colorectal cancer	MR Egger	22	0.227107	1.03726	0.664613	1.61884	0.873656
Clostridia	Colorectal cancer	MR Egger	16	0.597727	2.69414	0.834882	8.69392	0.11953
Clostridium E sporosphaeroides	Colorectal cancer	MR Egger	19	0.407931	0.729266	0.32783	1.62227	0.449592
Clostridium I	Colorectal cancer	MR Egger	13	0.568853	0.892873	0.292801	2.72275	0.845747
Clostridium M clostridioforme	Colorectal cancer	MR Egger	22	0.204967	1.03381	0.691784	1.54495	0.87274
Clostridium M sp001304855	Colorectal cancer	MR Egger	13	0.297379	0.831356	0.464144	1.48909	0.547198
Clostridium P	Colorectal cancer	MR Egger	19	0.3108	0.544127	0.295898	1.00059	0.0668389
Clostridium S felsineum	Colorectal cancer	MR Egger	6	0.451701	2.31418	0.954777	5.6091	0.136788
Clostridium saudiense	Colorectal cancer	MR Egger	16	0.219671	0.88221	0.573567	1.35694	0.577374
Clostridium tertium	Colorectal cancer	MR Egger	15	0.371773	1.19081	0.574624	2.46776	0.646324
Collinsella	Colorectal cancer	MR Egger	15	0.189846	1.27581	0.879397	1.85091	0.221883
Comamonas	Colorectal cancer	MR Egger	29	0.258339	1.15039	0.693333	1.90874	0.592055
Comamonas B	Colorectal cancer	MR Egger	17	0.394445	2.1566	0.995432	4.67227	0.0703282
Coprobacillus	Colorectal cancer	MR Egger	21	0.162714	1.08628	0.789655	1.49433	0.616873
Coprobacillus cateniformis	Colorectal cancer	MR Egger	22	0.19421	0.986637	0.674283	1.44368	0.94546
Coprobacter secundus	Colorectal cancer	MR Egger	8	0.274598	1.18879	0.694004	2.03632	0.552054
Corynebacterium	Colorectal cancer	MR Egger	26	0.532954	0.985919	0.346882	2.80221	0.978992
Cyanobacteria	Colorectal cancer	MR Egger	21	0.379487	1.06311	0.505303	2.23668	0.873589
Demequina	Colorectal cancer	MR Egger	17	0.510846	1.04128	0.382585	2.83406	0.937929
Demequinaceae	Colorectal cancer	MR Egger	14	0.645015	1.39812	0.394909	4.94986	0.612815
Desulfobacterota A	Colorectal cancer	MR Egger	16	0.344642	0.595903	0.303257	1.17096	0.155294
Desulfovibrio piger	Colorectal cancer	MR Egger	24	0.0956771	1.01053	0.837739	1.21897	0.913784
Desulfovibrionaceae	Colorectal cancer	MR Egger	19	0.186128	0.722851	0.501896	1.04108	0.0992658
Desulfovibrionales	Colorectal cancer	MR Egger	21	0.206008	0.682011	0.455443	1.02129	0.0787732
Desulfovibrionia	Colorectal cancer	MR Egger	17	0.268032	0.675278	0.399328	1.14192	0.163602
Dialister sp000434475	Colorectal cancer	MR Egger	26	0.114345	0.834323	0.66681	1.04392	0.126259
Dokdonella	Colorectal cancer	MR Egger	23	0.505128	1.03848	0.385856	2.79494	0.941119
Dorea	Colorectal cancer	MR Egger	12	0.364773	0.785105	0.384084	1.60483	0.522162
Dorea phocaeense	Colorectal cancer	MR Egger	18	0.352384	1.07188	0.537267	2.13846	0.846321
DTU024 sp002411105	Colorectal cancer	MR Egger	18	0.544092	0.561958	0.193447	1.63247	0.305217
Dysgonomonadaceae	Colorectal cancer	MR Egger	22	0.345883	1.2142	0.616407	2.39172	0.580947
Eisenbergiella sp900066775	Colorectal cancer	MR Egger	15	0.196836	1.01621	0.690927	1.49463	0.936147
Elusimicrobia	Colorectal cancer	MR Egger	42	0.376128	0.671577	0.321314	1.40366	0.296184
Elusimicrobiaceae	Colorectal cancer	MR Egger	33	0.217469	0.897467	0.586009	1.37446	0.622385
Elusimicrobiota	Colorectal cancer	MR Egger	79	0.418527	0.631114	0.277876	1.43339	0.274875
Emergencia	Colorectal cancer	MR Egger	14	0.354986	0.596419	0.297428	1.19597	0.17109
Endozoicomonadaceae	Colorectal cancer	MR Egger	15	0.403283	0.877903	0.398259	1.93521	0.751908
Enorma massiliensis	Colorectal cancer	MR Egger	30	0.171912	0.948981	0.677521	1.32921	0.762915
Ensifer	Colorectal cancer	MR Egger	14	0.342911	0.795038	0.405972	1.55697	0.516236
Enterobacteriaceae	Colorectal cancer	MR Egger	19	0.172564	1.1461	0.817207	1.60735	0.440286
Enterococcaceae	Colorectal cancer	MR Egger	31	0.304205	1.43839	0.792377	2.61109	0.241771
Enterococcus	Colorectal cancer	MR Egger	23	0.363444	1.07041	0.525026	2.18233	0.853289
Enterococcus A	Colorectal cancer	MR Egger	26	0.304245	1.29271	0.712072	2.34682	0.407074
Enterococcus B	Colorectal cancer	MR Egger	31	0.234376	1.04716	0.661469	1.65775	0.84549
Enterococcus faecalis	Colorectal cancer	MR Egger	25	0.281436	0.720314	0.414915	1.2505	0.255686
Enteroscipio	Colorectal cancer	MR Egger	24	0.180953	0.80817	0.566855	1.15221	0.251771
ER4 sp002437735	Colorectal cancer	MR Egger	12	0.304249	1.19341	0.657367	2.16657	0.574002
Eremiobacterota	Colorectal cancer	MR Egger	21	0.820712	1.27508	0.255231	6.37005	0.770368
Erysipelatoclostridiaceae	Colorectal cancer	MR Egger	15	0.23144	1.60988	1.02279	2.53396	0.0602899
Escherichia	Colorectal cancer	MR Egger	13	0.13187	1.08713	0.839522	1.40777	0.539345
Escherichia flexneri	Colorectal cancer	MR Egger	23	0.126407	1.05262	0.821618	1.34856	0.689096
Eubacterium callanderi	Colorectal cancer	MR Egger	17	0.419135	0.616413	0.27108	1.40167	0.266409
Eubacterium F sp000434115	Colorectal cancer	MR Egger	19	0.12045	1.12999	0.892371	1.43088	0.32452
Eubacterium I ramulus A	Colorectal cancer	MR Egger	22	0.234805	0.475552	0.300143	0.753474	0.00486402
Eubacterium Q	Colorectal cancer	MR Egger	24	0.478459	1.23411	0.48315	3.1523	0.664483
Eubacterium R coprostanoligenes	Colorectal cancer	MR Egger	18	0.301432	0.774343	0.428893	1.39803	0.408721
Eubacterium R sp000431535	Colorectal cancer	MR Egger	31	0.127953	1.02181	0.795161	1.31307	0.867257
Ezakiellaceae	Colorectal cancer	MR Egger	15	0.21344	0.968612	0.637479	1.47175	0.883519
F0428	Colorectal cancer	MR Egger	20	0.228166	0.921909	0.58948	1.44181	0.725715
Faecalibacterium prausnitzii E	Colorectal cancer	MR Egger	14	0.308269	1.55815	0.851544	2.85111	0.175807
Faecalibacterium sp002160895	Colorectal cancer	MR Egger	19	0.340994	0.738892	0.378723	1.44159	0.387238
Faecalicatena glycyrrhizinilyticum	Colorectal cancer	MR Egger	21	0.342671	0.970955	0.496034	1.90058	0.932353
Faecalicatena lactaris	Colorectal cancer	MR Egger	17	0.167258	0.988508	0.712209	1.37199	0.945816
Faecalicatena sp000364245	Colorectal cancer	MR Egger	13	0.660349	1.19166	0.326628	4.34765	0.795503
Faecalicatena sp001517425	Colorectal cancer	MR Egger	20	0.415371	0.839158	0.371769	1.89415	0.677901
Faecalicatena sp002161355	Colorectal cancer	MR Egger	10	0.524503	1.07705	0.385272	3.01093	0.890967
Faecalicatena sp002397985	Colorectal cancer	MR Egger	15	0.37473	1.31013	0.628547	2.7308	0.483762
Faecalicatena torques	Colorectal cancer	MR Egger	23	0.161768	1.12152	0.816781	1.53995	0.486168
Faecalicoccus	Colorectal cancer	MR Egger	18	0.16977	1.02704	0.736336	1.43251	0.877086
Faecalicoccus pleomorphus	Colorectal cancer	MR Egger	18	0.182236	0.851033	0.595421	1.21638	0.38919
Faecalitalea cylindroides	Colorectal cancer	MR Egger	15	0.23494	1.17633	0.742239	1.86429	0.501576
Fervidobacteriaceae	Colorectal cancer	MR Egger	20	0.616391	0.807152	0.241142	2.7017	0.73219
Fibrobacteraceae	Colorectal cancer	MR Egger	16	0.906554	0.507651	0.0858798	3.00082	0.466932
Fibrobacterales	Colorectal cancer	MR Egger	15	0.954124	0.400166	0.06167	2.59661	0.354614
Fibrobacteria	Colorectal cancer	MR Egger	19	0.857011	0.524362	0.0977527	2.81276	0.461584
Fimbriimonadia	Colorectal cancer	MR Egger	24	0.557807	0.917069	0.307317	2.73664	0.878077
Firmicutes A	Colorectal cancer	MR Egger	17	0.941712	1.01113	0.159663	6.40336	0.990779
Firmicutes E	Colorectal cancer	MR Egger	19	0.743789	0.739456	0.172102	3.17716	0.689941
Firmicutes I	Colorectal cancer	MR Egger	21	2.34384	1.49995	0.0151692	148.318	0.864498
Flavobacteriales	Colorectal cancer	MR Egger	25	0.437391	1.23064	0.522175	2.90032	0.639632
Flavonifractor sp002159265	Colorectal cancer	MR Egger	13	0.506222	1.02818	0.381209	2.77314	0.95721
Flavonifractor sp900199495	Colorectal cancer	MR Egger	20	0.309732	1.80053	0.981184	3.30406	0.0737589
Fournierella massiliensis	Colorectal cancer	MR Egger	18	0.365294	0.816539	0.399054	1.67079	0.586675
Francisellaceae	Colorectal cancer	MR Egger	11	0.751348	1.53778	0.352642	6.70587	0.580833
Francisellales	Colorectal cancer	MR Egger	10	0.810894	1.63158	0.332936	7.99565	0.562758
Fusobacteriaceae	Colorectal cancer	MR Egger	23	0.344079	1.43216	0.729633	2.8111	0.308404
Fusobacterium A	Colorectal cancer	MR Egger	23	0.3037	1.4069	0.775799	2.5514	0.273655
GCA-900066135 sp900066135	Colorectal cancer	MR Egger	19	0.352925	0.869192	0.435211	1.73593	0.696142
GCA-900066495	Colorectal cancer	MR Egger	18	0.365933	1.03866	0.506972	2.12795	0.918734
GCA-900066495 sp900066495	Colorectal cancer	MR Egger	21	0.325482	1.04726	0.553347	1.98202	0.888681
GCA-900066575 sp900066385	Colorectal cancer	MR Egger	16	0.594577	1.78141	0.555455	5.71317	0.347971
GCA-900066755	Colorectal cancer	MR Egger	25	0.203749	0.687279	0.460997	1.02463	0.0786232
GCA-900066755 sp900066755	Colorectal cancer	MR Egger	19	0.282529	0.602173	0.346121	1.04765	0.0904124
GCA-900199385 sp900320755	Colorectal cancer	MR Egger	16	0.531986	0.962198	0.339179	2.72961	0.943279
Geminocystis	Colorectal cancer	MR Egger	13	0.470895	0.656687	0.260931	1.65269	0.390934
Gemmatimonadaceae	Colorectal cancer	MR Egger	20	0.633181	0.452522	0.130817	1.56536	0.226496
Geobacter C	Colorectal cancer	MR Egger	14	0.514378	0.798691	0.291428	2.1889	0.669874
Geobacteraceae	Colorectal cancer	MR Egger	9	0.735757	1.51231	0.357562	6.3963	0.591524
Gillisia	Colorectal cancer	MR Egger	14	0.865257	4.51502	0.828205	24.6139	0.107027
Gluconobacter	Colorectal cancer	MR Egger	20	0.421985	0.741677	0.32435	1.69596	0.487904
Gordonibacter	Colorectal cancer	MR Egger	18	0.348798	0.974047	0.491674	1.92967	0.940839
Gordonibacter pamelaeae	Colorectal cancer	MR Egger	19	0.178201	1.16478	0.8214	1.6517	0.403934
Gramella	Colorectal cancer	MR Egger	20	0.464946	0.781146	0.314024	1.94313	0.601754
Haemophilus D sp001679485	Colorectal cancer	MR Egger	15	0.147701	0.814476	0.609751	1.08794	0.188061
Halarcobacter	Colorectal cancer	MR Egger	13	0.448201	1.28853	0.535277	3.10178	0.583018
Halomonadaceae	Colorectal cancer	MR Egger	18	0.99044	1.15826	0.166237	8.07023	0.88393
Haloplasmatales	Colorectal cancer	MR Egger	22	0.174343	0.864625	0.614361	1.21684	0.413951
Helicobacter	Colorectal cancer	MR Egger	18	0.510171	1.30577	0.480398	3.54922	0.608176
Herbidospora	Colorectal cancer	MR Egger	24	0.392543	1.37879	0.638793	2.97604	0.421974
Herbinix	Colorectal cancer	MR Egger	18	0.479327	0.678124	0.265031	1.73509	0.429625
Holdemania	Colorectal cancer	MR Egger	19	0.313511	0.797759	0.431525	1.47482	0.480886
Holdemania massiliensis	Colorectal cancer	MR Egger	23	0.258557	0.883589	0.532307	1.46669	0.637118
Holdemania sp900120005	Colorectal cancer	MR Egger	18	0.204234	1.15848	0.776321	1.72876	0.481735
Hungatella sp900155545	Colorectal cancer	MR Egger	14	0.505943	1.22084	0.452888	3.29099	0.700213
Hydrogenophaga	Colorectal cancer	MR Egger	11	0.756366	1.31543	0.2987	5.79294	0.725364
Hyphomonas	Colorectal cancer	MR Egger	7	1.1361	5.49219	0.59248	50.9117	0.194086
Intestinimonas massiliensis	Colorectal cancer	MR Egger	17	0.367834	1.33563	0.649502	2.74659	0.443663
Jiangellaceae	Colorectal cancer	MR Egger	16	0.488339	2.5789	0.990264	6.71609	0.0728005
Johnsonella ignava	Colorectal cancer	MR Egger	12	0.397978	0.95579	0.438123	2.08511	0.91179
K10	Colorectal cancer	MR Egger	12	0.201247	0.90013	0.606736	1.3354	0.612484
K10 sp001941205	Colorectal cancer	MR Egger	17	0.18323	1.20085	0.838533	1.71972	0.333684
Kandleria vitulina	Colorectal cancer	MR Egger	16	0.22323	0.891402	0.575515	1.38067	0.614599
Kineothrix	Colorectal cancer	MR Egger	17	0.470889	1.63375	0.64917	4.11164	0.313711
KLE1615	Colorectal cancer	MR Egger	13	0.183405	1.42405	0.994051	2.04007	0.0801304
KLE1615 sp900066985	Colorectal cancer	MR Egger	17	0.176052	1.49328	1.05751	2.10863	0.0378248
Klebsiella	Colorectal cancer	MR Egger	40	0.114332	1.17435	0.938587	1.46932	0.167951
Klebsiella A	Colorectal cancer	MR Egger	46	0.124604	0.803712	0.629557	1.02604	0.0864522
Klebsiella pneumoniae	Colorectal cancer	MR Egger	33	0.124406	1.12008	0.877716	1.42938	0.369033
koll11	Colorectal cancer	MR Egger	14	0.713898	3.11507	0.768751	12.6226	0.137456
Lachnoanaerobaculum saburreum	Colorectal cancer	MR Egger	14	0.447182	1.00203	0.417091	2.40729	0.996461
Lachnospira rogosae	Colorectal cancer	MR Egger	21	0.173962	0.922584	0.656034	1.29743	0.648492
Lachnospira sp000437735	Colorectal cancer	MR Egger	13	0.131489	0.919404	0.710527	1.18969	0.535862
Lachnospiraceae	Colorectal cancer	MR Egger	14	0.534366	0.509046	0.178606	1.45084	0.230376
Lachnospirales	Colorectal cancer	MR Egger	15	0.602297	0.902048	0.277041	2.93708	0.866736
Lactobacillus B	Colorectal cancer	MR Egger	25	0.170192	0.893664	0.640183	1.24751	0.515445
Lactobacillus B ruminis	Colorectal cancer	MR Egger	25	0.141891	0.851375	0.644676	1.12435	0.268481
Lactobacillus B salivarius	Colorectal cancer	MR Egger	28	0.260772	1.39189	0.834894	2.32049	0.21603
Lactococcus lactis	Colorectal cancer	MR Egger	13	0.208728	1.18367	0.786248	1.78199	0.436291
Lawsonibacter sp000492175	Colorectal cancer	MR Egger	13	0.646537	1.48653	0.418629	5.27857	0.552226
Lawsonibacter sp002161175	Colorectal cancer	MR Egger	14	0.362145	0.858163	0.421993	1.74515	0.68022
Lawsonibacter sp900066645	Colorectal cancer	MR Egger	26	0.269008	1.01836	0.601059	1.72538	0.94664
Leclercia	Colorectal cancer	MR Egger	18	0.333136	0.919027	0.478363	1.76563	0.803132
Lentimicrobiaceae	Colorectal cancer	MR Egger	19	0.67152	0.545415	0.146257	2.03393	0.379277
Leptospirae	Colorectal cancer	MR Egger	27	0.697532	1.52222	0.387907	5.97351	0.552353
Leptospirales	Colorectal cancer	MR Egger	24	0.745456	0.969205	0.224838	4.17793	0.966909
Leuconostoc	Colorectal cancer	MR Egger	18	0.252464	1.3824	0.842817	2.26745	0.217884
Leuconostoc mesenteroides	Colorectal cancer	MR Egger	13	0.280821	1.26109	0.727285	2.18667	0.426329
Magnetospirillum A	Colorectal cancer	MR Egger	11	0.677573	1.4922	0.395426	5.63104	0.569247
Marinilabiliaceae	Colorectal cancer	MR Egger	16	0.529957	0.78241	0.276902	2.21077	0.650471
Massiliomicrobiota	Colorectal cancer	MR Egger	18	0.196577	1.00499	0.68365	1.47738	0.980098
Massiliomicrobiota sp002160815	Colorectal cancer	MR Egger	27	0.173638	1.17769	0.837966	1.65513	0.355249
Megamonas	Colorectal cancer	MR Egger	46	0.0929347	0.804409	0.670455	0.965127	0.0237744
Megamonas funiformis	Colorectal cancer	MR Egger	39	0.103451	0.818128	0.667978	1.00203	0.0599791
Megasphaera	Colorectal cancer	MR Egger	36	0.107243	1.14461	0.927621	1.41236	0.216457
Megasphaera elsdenii	Colorectal cancer	MR Egger	27	0.115824	1.12861	0.899397	1.41623	0.306223
Megasphaera sp900066485	Colorectal cancer	MR Egger	18	0.297199	1.13726	0.635153	2.0363	0.670952
Merdibacter massiliensis	Colorectal cancer	MR Egger	12	0.337398	0.882312	0.455431	1.70931	0.718302
Methanobacterium B	Colorectal cancer	MR Egger	16	0.402098	1.08159	0.491803	2.37868	0.848148
Methanobrevibacter B	Colorectal cancer	MR Egger	15	0.473278	0.443672	0.175469	1.12182	0.109673
Microvirga	Colorectal cancer	MR Egger	11	0.521124	1.40998	0.507718	3.91564	0.526215
Monoglobaceae	Colorectal cancer	MR Egger	19	0.193492	1.11125	0.760513	1.62373	0.592733
Monoglobus	Colorectal cancer	MR Egger	23	0.156541	1.16957	0.860549	1.58956	0.328408
Monoglobus pectinilyticus	Colorectal cancer	MR Egger	26	0.175366	0.992479	0.703796	1.39957	0.966019
Morganella	Colorectal cancer	MR Egger	39	0.170286	1.12768	0.80767	1.57447	0.484839
Mycobacteriaceae	Colorectal cancer	MR Egger	20	0.585974	0.869008	0.27557	2.74041	0.813343
Mycoplasmataceae	Colorectal cancer	MR Egger	19	0.525558	0.600123	0.214228	1.68114	0.344882
Mycoplasmatales	Colorectal cancer	MR Egger	16	0.771335	1.26909	0.279846	5.75527	0.761913
Mycoplasmoidaceae	Colorectal cancer	MR Egger	26	0.332508	1.08859	0.567321	2.08882	0.800676
Negativibacillus	Colorectal cancer	MR Egger	11	0.413683	1.27259	0.56566	2.86302	0.574397
Negativibacillus massiliensis	Colorectal cancer	MR Egger	18	0.284512	1.65604	0.948175	2.89236	0.0952705
Negativibacillus sp000435195	Colorectal cancer	MR Egger	23	0.147305	0.868675	0.650832	1.15943	0.350075
NK4A144	Colorectal cancer	MR Egger	17	0.564173	1.16126	0.384322	3.50884	0.794618
Odoribacter laneus	Colorectal cancer	MR Egger	24	0.149069	0.749768	0.559805	1.00419	0.066348
Olsenella C	Colorectal cancer	MR Egger	14	0.319531	1.15266	0.616185	2.15621	0.664503
Omnitrophota	Colorectal cancer	MR Egger	20	0.915178	4.70385	0.782417	28.2793	0.107906
Paceibacteria	Colorectal cancer	MR Egger	16	0.964818	0.978545	0.147676	6.48412	0.982383
Paenibacillales	Colorectal cancer	MR Egger	13	1.53801	0.720801	0.0353698	14.6892	0.835324
Paenibacillus J	Colorectal cancer	MR Egger	17	0.514368	1.97001	0.718836	5.39894	0.207213
Pandoraea	Colorectal cancer	MR Egger	18	0.542269	1.42621	0.492713	4.12831	0.521967
Parabacteroides	Colorectal cancer	MR Egger	23	0.189547	1.03214	0.711858	1.49653	0.869044
Parabacteroides johnsonii	Colorectal cancer	MR Egger	21	0.171792	1.21746	0.869407	1.70486	0.266272
Parabacteroides sp000436495	Colorectal cancer	MR Egger	17	0.0997845	0.985372	0.81033	1.19823	0.884561
Parachlamydiales	Colorectal cancer	MR Egger	11	0.898413	0.587312	0.100954	3.41675	0.56818
Paraglaciecola	Colorectal cancer	MR Egger	14	0.545655	2.07838	0.713268	6.05613	0.204831
Paramuribaculum sp001689565	Colorectal cancer	MR Egger	14	0.220232	0.621397	0.403556	0.95683	0.0516763
Pararhizobium	Colorectal cancer	MR Egger	25	0.519699	1.41587	0.511266	3.92104	0.510075
Pauljensenia sp000411415	Colorectal cancer	MR Egger	17	0.207598	1.05516	0.702435	1.585	0.799438
Peptococcia	Colorectal cancer	MR Egger	16	0.364061	1.51403	0.741718	3.0905	0.273698
Phascolarctobacterium sp003150755	Colorectal cancer	MR Egger	17	0.184147	1.07866	0.75186	1.54752	0.686734
Phocea	Colorectal cancer	MR Egger	14	0.357501	0.947361	0.470116	1.90909	0.882285
Phocea massiliensis	Colorectal cancer	MR Egger	15	0.317854	1.56938	0.841713	2.9261	0.17975
Photobacterium	Colorectal cancer	MR Egger	14	0.637185	2.35448	0.675323	8.20876	0.203837
Planococcaceae	Colorectal cancer	MR Egger	17	0.872438	3.31118	0.598892	18.307	0.190124
Poseidoniaceae	Colorectal cancer	MR Egger	21	0.542081	1.8225	0.629852	5.27347	0.282015
Prevotella bivia	Colorectal cancer	MR Egger	14	0.208383	0.839597	0.558074	1.26314	0.417871
Prevotella buccae	Colorectal cancer	MR Egger	20	0.170128	0.874105	0.62625	1.22005	0.439295
Prevotella sp000434975	Colorectal cancer	MR Egger	14	0.108642	1.06248	0.858705	1.31462	0.587187
Prevotella sp000436915	Colorectal cancer	MR Egger	19	0.174195	0.733168	0.521106	1.03153	0.0926531
Prevotella sp002437285	Colorectal cancer	MR Egger	14	0.235733	0.923972	0.582101	1.46662	0.743088
Prevotella sp002437565	Colorectal cancer	MR Egger	24	0.16637	0.948295	0.684427	1.31389	0.752658
Prevotella sp002933775	Colorectal cancer	MR Egger	15	0.197194	1.02139	0.693962	1.5033	0.916176
Prevotella sp900317685	Colorectal cancer	MR Egger	23	0.167185	1.16867	0.842134	1.62182	0.361777
Prevotella sp900318625	Colorectal cancer	MR Egger	10	0.320589	2.14925	1.14656	4.02881	0.0440891
Prevotellamassilia	Colorectal cancer	MR Egger	14	0.162056	0.968893	0.70523	1.33113	0.848657
Prevotellamassilia sp000437675	Colorectal cancer	MR Egger	17	0.201453	0.798956	0.538323	1.18578	0.282748
Propionibacterium freudenreichii	Colorectal cancer	MR Egger	19	0.194642	0.852043	0.581807	1.2478	0.422108
Proteus	Colorectal cancer	MR Egger	28	0.260954	1.19281	0.715225	1.9893	0.505233
Provencibacterium	Colorectal cancer	MR Egger	20	0.312571	1.37198	0.7435	2.5317	0.325052
Provencibacterium massiliense	Colorectal cancer	MR Egger	18	0.402477	1.27651	0.580002	2.80944	0.552646
Providencia	Colorectal cancer	MR Egger	24	0.346584	1.29086	0.654428	2.54623	0.46912
Pseudomonadales	Colorectal cancer	MR Egger	21	0.812822	0.965524	0.19628	4.74954	0.966022
Pseudomonas aeruginosa	Colorectal cancer	MR Egger	19	0.304491	0.965966	0.531831	1.75449	0.910792
Psychroserpens	Colorectal cancer	MR Egger	17	0.335051	0.656016	0.340184	1.26507	0.227543
QALR01 sp003150035	Colorectal cancer	MR Egger	8	0.509524	0.503075	0.185318	1.36568	0.226217
Raoultella	Colorectal cancer	MR Egger	28	0.167538	1.05192	0.757483	1.46081	0.76495
RC9 sp900317925	Colorectal cancer	MR Egger	9	0.923358	1.22351	0.200276	7.47455	0.833299
Rhodanobacter	Colorectal cancer	MR Egger	20	0.519194	0.613367	0.221704	1.69694	0.358942
Rhodococcus	Colorectal cancer	MR Egger	26	0.404852	0.727703	0.329107	1.60906	0.440059
Rhodovulum	Colorectal cancer	MR Egger	12	0.692714	2.40828	0.619523	9.36177	0.233251
Romboutsia ilealis	Colorectal cancer	MR Egger	17	0.24016	0.996112	0.622128	1.59491	0.987272
Roseibacillus	Colorectal cancer	MR Egger	5	1.01828	0.911163	0.123828	6.70461	0.932963
Rubneribacter sp002159915	Colorectal cancer	MR Egger	16	0.30585	1.25107	0.686966	2.27837	0.476025
RUG013 sp001486445	Colorectal cancer	MR Egger	20	0.277033	1.25071	0.726673	2.15264	0.429915
RUG147	Colorectal cancer	MR Egger	6	0.747714	0.176599	0.040787	0.764638	0.0812349
RUG147 sp900315495	Colorectal cancer	MR Egger	8	0.760424	0.111922	0.0252134	0.496825	0.0280612
RUG420 sp900317985	Colorectal cancer	MR Egger	17	0.449725	0.418848	0.173477	1.01128	0.0720674
RUG472	Colorectal cancer	MR Egger	18	0.299262	0.914103	0.508461	1.64336	0.767956
RUG472 sp900319345	Colorectal cancer	MR Egger	16	0.314831	0.840438	0.453436	1.55774	0.589556
Ruminococcus	Colorectal cancer	MR Egger	15	0.393054	0.771227	0.356951	1.66631	0.520212
Ruminococcus A sp000432335	Colorectal cancer	MR Egger	18	0.298888	1.54975	0.862668	2.78408	0.162093
Ruminococcus C sp000437255	Colorectal cancer	MR Egger	22	0.127916	1.18017	0.918458	1.51645	0.210058
Ruminococcus D	Colorectal cancer	MR Egger	20	0.177512	0.864166	0.610233	1.22377	0.421597
Ruminococcus D bicirculans	Colorectal cancer	MR Egger	22	0.166066	0.924399	0.667577	1.28002	0.64107
Ruminococcus E sp003521625	Colorectal cancer	MR Egger	17	0.209623	0.937536	0.621661	1.41391	0.762545
Ruminococcus E sp900100595	Colorectal cancer	MR Egger	19	0.533505	0.79723	0.280191	2.26836	0.676338
Ruminococcus E sp900314705	Colorectal cancer	MR Egger	39	0.12238	0.936364	0.73667	1.19019	0.594299
Saccharofermentanaceae	Colorectal cancer	MR Egger	15	0.905565	0.796855	0.135066	4.70123	0.805917
Saccharomonospora	Colorectal cancer	MR Egger	27	0.422391	0.746647	0.326264	1.70868	0.495507
SAR324	Colorectal cancer	MR Egger	15	0.649104	0.597909	0.167535	2.13385	0.442378
SM23-33	Colorectal cancer	MR Egger	24	0.476601	2.18885	0.860054	5.57068	0.114459
Sorangium	Colorectal cancer	MR Egger	21	0.366865	1.3519	0.658662	2.77476	0.421353
Spirillospora	Colorectal cancer	MR Egger	19	0.653766	1.65108	0.458428	5.94655	0.453611
Spirochaetia	Colorectal cancer	MR Egger	40	0.300571	1.40892	0.781688	2.53943	0.26119
Sporomusales	Colorectal cancer	MR Egger	13	0.631053	1.01303	0.294074	3.48966	0.984005
Staphylococcus A fleurettii	Colorectal cancer	MR Egger	18	0.261232	1.56156	0.935822	2.60569	0.107324
Staphylococcus aureus	Colorectal cancer	MR Egger	21	0.379276	0.984225	0.468002	2.06986	0.966997
Stappia	Colorectal cancer	MR Egger	17	0.369782	0.759002	0.367687	1.56678	0.467367
Streptacidiphilus	Colorectal cancer	MR Egger	15	0.923967	1.73126	0.283051	10.5891	0.562698
Streptococcus sanguinis	Colorectal cancer	MR Egger	17	0.242677	0.895656	0.556634	1.44116	0.65626
Succiniclasticum	Colorectal cancer	MR Egger	43	0.164974	0.859464	0.622013	1.18756	0.363985
Succinivibrio	Colorectal cancer	MR Egger	44	0.134808	0.766392	0.588438	0.998164	0.0550262
Succinivibrionaceae	Colorectal cancer	MR Egger	47	0.130624	0.756429	0.58557	0.977142	0.038067
Syntrophomonadia	Colorectal cancer	MR Egger	17	0.670809	1.61456	0.433561	6.01254	0.486097
Syntrophorhabdaceae	Colorectal cancer	MR Egger	21	0.396283	0.966906	0.444694	2.10236	0.933209
Syntrophorhabdia	Colorectal cancer	MR Egger	13	0.89084	1.73316	0.302372	9.93432	0.549578
Tannerellaceae	Colorectal cancer	MR Egger	23	0.172989	0.780498	0.556059	1.09553	0.166692
Tepidanaerobacteraceae	Colorectal cancer	MR Egger	12	0.443131	0.977153	0.409979	2.32897	0.959431
Terrisporobacter	Colorectal cancer	MR Egger	17	0.309634	1.12666	0.614085	2.06709	0.705519
Terrisporobacter othiniensis	Colorectal cancer	MR Egger	12	0.322393	1.11696	0.59376	2.10118	0.738634
Thermococcaceae	Colorectal cancer	MR Egger	21	0.389454	0.976639	0.455223	2.09529	0.952236
Thermococci	Colorectal cancer	MR Egger	20	0.545297	1.37421	0.47194	4.00146	0.567164
Thermoplasmatota	Colorectal cancer	MR Egger	38	0.33051	0.739837	0.38708	1.41407	0.367992
Thermoprotei	Colorectal cancer	MR Egger	13	1.03624	2.28407	0.299672	17.409	0.442272
Thioalkalivibrionaceae	Colorectal cancer	MR Egger	13	0.477909	0.607166	0.23796	1.54921	0.318871
TMED109	Colorectal cancer	MR Egger	19	0.426835	1.87935	0.814103	4.33849	0.157655
Treponema D	Colorectal cancer	MR Egger	98	0.191952	0.811445	0.557014	1.18209	0.279103
Treponemataceae	Colorectal cancer	MR Egger	102	0.226569	0.935661	0.600149	1.45874	0.769734
Turicibacter	Colorectal cancer	MR Egger	19	0.231391	1.04753	0.665586	1.64866	0.84332
Turicibacter sp001543345	Colorectal cancer	MR Egger	21	0.187768	0.932078	0.645091	1.34674	0.712102
Turicibacteraceae	Colorectal cancer	MR Egger	18	0.22053	1.00742	0.653869	1.55213	0.97368
UBA1033 sp001695555	Colorectal cancer	MR Egger	17	0.40164	0.987185	0.449279	2.16911	0.974806
UBA1066	Colorectal cancer	MR Egger	20	0.518566	2.11824	0.766591	5.85313	0.16497
UBA1066 sp900317515	Colorectal cancer	MR Egger	13	0.637236	0.685506	0.1966	2.39022	0.56546
UBA11471	Colorectal cancer	MR Egger	17	0.136203	0.921858	0.705872	1.20393	0.559169
UBA11471 sp000434215	Colorectal cancer	MR Egger	16	0.163297	0.912154	0.662319	1.25623	0.582297
UBA1191	Colorectal cancer	MR Egger	13	0.253135	1.12881	0.687302	1.85393	0.64156
UBA11963	Colorectal cancer	MR Egger	13	0.260198	0.797007	0.478605	1.32723	0.401843
UBA11963 sp002362595	Colorectal cancer	MR Egger	17	0.274921	0.751967	0.438714	1.28889	0.316214
UBA1206 sp000433115	Colorectal cancer	MR Egger	20	0.188963	0.718204	0.495906	1.04015	0.09685
UBA1375 sp002305795	Colorectal cancer	MR Egger	19	0.249911	0.808312	0.49528	1.31919	0.406309
UBA1407	Colorectal cancer	MR Egger	12	0.506776	0.861277	0.318982	2.32552	0.774262
UBA1409	Colorectal cancer	MR Egger	13	0.322249	1.11058	0.590537	2.0886	0.750927
UBA1417 sp003531055	Colorectal cancer	MR Egger	18	0.19231	1.13621	0.779404	1.65637	0.516119
UBA1446 sp002329245	Colorectal cancer	MR Egger	15	0.370003	1.09198	0.528763	2.2551	0.815736
UBA1448	Colorectal cancer	MR Egger	12	0.54629	0.48328	0.165648	1.40997	0.212709
UBA1448 sp002329405	Colorectal cancer	MR Egger	13	0.456081	0.430754	0.1762	1.05306	0.0918548
UBA1611	Colorectal cancer	MR Egger	12	0.704998	0.647316	0.162558	2.57764	0.55108
UBA1777 sp002320035	Colorectal cancer	MR Egger	15	0.299784	1.41641	0.787059	2.549	0.26642
UBA1777 sp900316255	Colorectal cancer	MR Egger	15	0.522177	0.810524	0.291259	2.25555	0.693997
UBA1777 sp900319275	Colorectal cancer	MR Egger	9	0.520244	0.398571	0.143769	1.10496	0.120361
UBA1777 sp900319835	Colorectal cancer	MR Egger	16	0.438337	0.530397	0.224637	1.25234	0.170007
UBA2658 sp002841545	Colorectal cancer	MR Egger	10	0.776848	1.24969	0.272606	5.72887	0.781463
UBA2821	Colorectal cancer	MR Egger	29	0.185509	1.02128	0.709966	1.46911	0.910461
UBA2922 sp900313925	Colorectal cancer	MR Egger	16	0.491858	1.45414	0.554533	3.81315	0.459155
UBA3282 sp002493835	Colorectal cancer	MR Egger	13	0.460465	0.820735	0.332849	2.02376	0.67618
UBA3792	Colorectal cancer	MR Egger	18	0.360739	0.961386	0.474057	1.94969	0.914431
UBA3855 sp900316885	Colorectal cancer	MR Egger	16	0.746184	8.04788	1.8643	34.7413	0.0143272
UBA5394 sp002409725	Colorectal cancer	MR Egger	24	0.241207	0.780565	0.486507	1.25236	0.315545
UBA6382	Colorectal cancer	MR Egger	16	0.259839	1.44525	0.868488	2.40505	0.17825
UBA6398	Colorectal cancer	MR Egger	22	0.152731	0.821272	0.608807	1.10788	0.21204
UBA6398 sp002451695	Colorectal cancer	MR Egger	16	0.226601	1.17505	0.753653	1.83208	0.488228
UBA644	Colorectal cancer	MR Egger	15	0.222135	0.865288	0.559855	1.33735	0.526153
UBA6960	Colorectal cancer	MR Egger	16	0.541548	0.944956	0.326916	2.73141	0.918219
UBA7102 sp002315655	Colorectal cancer	MR Egger	20	0.368554	0.855424	0.415396	1.76157	0.676802
UBA7177	Colorectal cancer	MR Egger	21	0.361925	0.805151	0.396096	1.63664	0.55637
UBA7177 sp002491225	Colorectal cancer	MR Egger	20	0.401621	0.816993	0.371836	1.79508	0.620875
UBA7182	Colorectal cancer	MR Egger	19	0.352866	1.09765	0.549664	2.19194	0.794923
UBA7182 sp002491115	Colorectal cancer	MR Egger	19	0.503169	1.34316	0.500982	3.60109	0.565356
UBA737	Colorectal cancer	MR Egger	15	0.258282	1.57601	0.949959	2.61465	0.101684
UBA737 sp002451855	Colorectal cancer	MR Egger	18	0.210152	0.748823	0.496014	1.13048	0.187655
UBA7703	Colorectal cancer	MR Egger	13	0.462584	1.29827	0.524333	3.21459	0.583873
UBA7748 sp900314535	Colorectal cancer	MR Egger	22	0.220331	0.85679	0.556321	1.31954	0.491073
UBA8517	Colorectal cancer	MR Egger	15	0.381502	1.11195	0.526434	2.34869	0.785274
UBA8621	Colorectal cancer	MR Egger	21	0.360996	0.708279	0.349075	1.43711	0.351346
UBA8904	Colorectal cancer	MR Egger	19	0.483252	0.924148	0.358417	2.38284	0.87226
UBA9475 sp002161235	Colorectal cancer	MR Egger	15	0.3944	0.803604	0.370956	1.74085	0.588728
UBA9475 sp002161675	Colorectal cancer	MR Egger	16	0.365077	1.07104	0.523655	2.19061	0.853584
UBP9	Colorectal cancer	MR Egger	25	0.505727	0.8654	0.321169	2.33185	0.77755
UCG-010 sp003150215	Colorectal cancer	MR Egger	14	0.196885	0.972215	0.660953	1.43006	0.888572
UNC496MF	Colorectal cancer	MR Egger	17	0.621817	1.56655	0.463065	5.29962	0.481474
V9D3004	Colorectal cancer	MR Egger	18	0.182767	1.09594	0.765968	1.56805	0.623032
Veillonella	Colorectal cancer	MR Egger	8	0.253734	0.897997	0.546125	1.47658	0.686331
Veillonella rogosae	Colorectal cancer	MR Egger	17	0.137895	0.778736	0.594308	1.0204	0.0897964
Veillonellaceae	Colorectal cancer	MR Egger	15	0.232332	1.24771	0.791316	1.96734	0.358184
Victivallis sp002998355	Colorectal cancer	MR Egger	14	0.143148	0.899833	0.679691	1.19127	0.475096
Absiella dolichum	Colorectal cancer	Simple mode	17	0.30816	0.907474	0.496047	1.66014	0.756784
Acetobacteraceae	Colorectal cancer	Simple mode	14	0.831337	0.890345	0.174546	4.54157	0.89103
Acetobacterales	Colorectal cancer	Simple mode	17	0.912225	1.00891	0.168792	6.03053	0.992359
Achromobacter	Colorectal cancer	Simple mode	11	0.622558	0.523652	0.154565	1.77409	0.323211
Acidaminococcus fermentans	Colorectal cancer	Simple mode	23	0.235341	0.931867	0.587527	1.47802	0.767113
Acidaminococcus sp900315205	Colorectal cancer	Simple mode	21	0.332905	1.23043	0.640742	2.36282	0.540393
Acidobacteriales	Colorectal cancer	Simple mode	15	0.855781	0.539442	0.100807	2.88669	0.482637
Actinobacteria	Colorectal cancer	Simple mode	15	0.464007	1.30332	0.524905	3.23611	0.577096
Actinobacteriota	Colorectal cancer	Simple mode	13	0.469997	0.810371	0.322563	2.03589	0.662575
Actinomycetales	Colorectal cancer	Simple mode	13	0.34838	1.15711	0.584559	2.29046	0.68271
Agathobacter sp000434275	Colorectal cancer	Simple mode	13	0.1793	0.938098	0.660123	1.33313	0.727735
Akkermansia muciniphila B	Colorectal cancer	Simple mode	22	0.106315	0.849652	0.689833	1.0465	0.140326
Aliivibrio	Colorectal cancer	Simple mode	13	0.409931	1.39416	0.624269	3.11352	0.433376
Alistipes	Colorectal cancer	Simple mode	18	0.159834	0.879943	0.643281	1.20367	0.434637
Alistipes shahii	Colorectal cancer	Simple mode	16	0.137782	0.986929	0.753361	1.29291	0.925186
Alloprevotella	Colorectal cancer	Simple mode	21	0.156688	1.17843	0.866817	1.60206	0.307222
Alteromonadaceae	Colorectal cancer	Simple mode	21	0.826032	0.880273	0.174375	4.44375	0.878857
An181	Colorectal cancer	Simple mode	14	0.264918	1.27275	0.757254	2.13918	0.379179
An7	Colorectal cancer	Simple mode	14	0.369651	0.770505	0.373355	1.59012	0.493079
Anaeromassilibacillus sp001305115	Colorectal cancer	Simple mode	22	0.266716	1.19126	0.706273	2.00927	0.518842
Aneurinibacillaceae	Colorectal cancer	Simple mode	15	0.537534	0.820793	0.286204	2.35392	0.718824
Aneurinibacillales	Colorectal cancer	Simple mode	18	0.45421	0.832123	0.34163	2.02684	0.690814
AR31	Colorectal cancer	Simple mode	13	0.490214	0.62336	0.238485	1.62936	0.354008
Atopobiaceae	Colorectal cancer	Simple mode	21	0.342546	1.02944	0.526039	2.01456	0.933347
Aureimonas	Colorectal cancer	Simple mode	18	0.585754	2.15027	0.682164	6.77791	0.20861
Azorhizobium	Colorectal cancer	Simple mode	14	0.494403	0.789143	0.299441	2.0797	0.639912
Bacillaceae A	Colorectal cancer	Simple mode	14	0.781522	1.24279	0.268628	5.74964	0.785296
Bacillales A	Colorectal cancer	Simple mode	15	0.993516	1.33242	0.190083	9.33982	0.776914
Bacilli A	Colorectal cancer	Simple mode	19	1.4263	1.36405	0.0833182	22.3318	0.830136
Bacillus	Colorectal cancer	Simple mode	15	0.882415	1.05861	0.187763	5.96849	0.949446
Bacillus AY	Colorectal cancer	Simple mode	20	0.449297	0.955397	0.396036	2.3048	0.920174
Bacillus C	Colorectal cancer	Simple mode	16	0.5631	1.26224	0.418621	3.80594	0.685034
Bacillus U	Colorectal cancer	Simple mode	19	0.3384	0.848877	0.437314	1.64777	0.634109
Bacillus velezensis	Colorectal cancer	Simple mode	13	0.491601	1.85472	0.707652	4.86113	0.232817
Bacteroides A	Colorectal cancer	Simple mode	11	0.12101	0.901703	0.711308	1.14306	0.412541
Bacteroides A plebeius	Colorectal cancer	Simple mode	21	0.126312	0.980384	0.76538	1.25578	0.87694
Bacteroides A plebeius A	Colorectal cancer	Simple mode	13	0.140705	1.01642	0.771439	1.33919	0.909776
Bacteroides clarus	Colorectal cancer	Simple mode	15	0.153208	1.00345	0.743157	1.3549	0.982407
Bacteroides eggerthii	Colorectal cancer	Simple mode	19	0.116286	1.02364	0.815013	1.28568	0.842983
Bacteroides faecis	Colorectal cancer	Simple mode	14	0.129676	1.04062	0.807071	1.34177	0.763645
Bacteroides intestinalis A	Colorectal cancer	Simple mode	17	0.133958	1.13631	0.873912	1.47748	0.354325
Bacteroides sp002160055	Colorectal cancer	Simple mode	19	0.211754	0.933946	0.616699	1.41439	0.750627
Bacteroides sp003545565	Colorectal cancer	Simple mode	13	0.209824	1.05454	0.698966	1.59099	0.804491
Bacteroides stercoris	Colorectal cancer	Simple mode	10	0.11785	1.01006	0.801738	1.27252	0.934146
Bacteroides thetaiotaomicron	Colorectal cancer	Simple mode	12	0.160941	1.02385	0.746864	1.40357	0.886203
Barnesiella	Colorectal cancer	Simple mode	14	0.114187	1.05179	0.840879	1.31561	0.665583
Barnesiellaceae	Colorectal cancer	Simple mode	12	0.122069	0.938014	0.738418	1.19156	0.610531
Bifidobacteriaceae	Colorectal cancer	Simple mode	19	0.194619	0.971062	0.663107	1.42203	0.881744
Bifidobacterium	Colorectal cancer	Simple mode	16	0.166928	0.800862	0.577385	1.11083	0.203286
Bifidobacterium adolescentis	Colorectal cancer	Simple mode	22	0.0955675	1.03161	0.855399	1.24413	0.747884
Bifidobacterium angulatum	Colorectal cancer	Simple mode	23	0.167632	0.93603	0.673905	1.30011	0.697111
Bifidobacterium bifidum	Colorectal cancer	Simple mode	13	0.154556	1.04986	0.775482	1.42132	0.758296
Bifidobacterium breve	Colorectal cancer	Simple mode	19	0.243907	0.862201	0.534553	1.39068	0.550857
Bifidobacterium catenulatum	Colorectal cancer	Simple mode	12	0.127674	0.996149	0.775614	1.27939	0.976433
Bifidobacterium infantis	Colorectal cancer	Simple mode	9	0.35445	1.07375	0.536029	2.15088	0.845903
Bifidobacterium kashiwanohense	Colorectal cancer	Simple mode	12	0.180194	1.05225	0.739157	1.49798	0.782679
Bifidobacterium longum	Colorectal cancer	Simple mode	12	0.159197	1.08105	0.791287	1.47692	0.634083
Bifidobacterium pseudocatenulatum	Colorectal cancer	Simple mode	11	0.161594	1.10407	0.804347	1.51547	0.553787
Bifidobacterium ruminantium	Colorectal cancer	Simple mode	19	0.235116	0.85189	0.537339	1.35057	0.504055
Bin127	Colorectal cancer	Simple mode	14	0.411765	0.784445	0.349994	1.75818	0.565562
Blautia A sp000285855	Colorectal cancer	Simple mode	13	0.328885	0.907703	0.476421	1.7294	0.77345
Blautia A sp002159835	Colorectal cancer	Simple mode	16	0.314554	1.80197	0.972735	3.33812	0.0808186
Blautia A sp900066145	Colorectal cancer	Simple mode	19	0.339605	1.32293	0.679924	2.57404	0.420698
Blautia A sp900066355	Colorectal cancer	Simple mode	14	0.309597	0.764131	0.416517	1.40185	0.400647
Blautia hansenii	Colorectal cancer	Simple mode	19	0.241582	0.918441	0.572022	1.47465	0.728802
Blautia sp000436935	Colorectal cancer	Simple mode	27	0.132589	0.986782	0.760956	1.27963	0.920831
Blautia sp001304935	Colorectal cancer	Simple mode	15	0.229814	1.10613	0.70499	1.73551	0.667434
Borreliaceae	Colorectal cancer	Simple mode	13	0.556799	0.993356	0.33354	2.95843	0.990644
Borreliales	Colorectal cancer	Simple mode	14	0.50556	1.11987	0.415744	3.01655	0.826287
Brachyspira	Colorectal cancer	Simple mode	25	0.261145	0.971062	0.582044	1.62009	0.911405
Brachyspiraceae	Colorectal cancer	Simple mode	25	0.278854	0.960822	0.55626	1.65962	0.887233
Brachyspirae	Colorectal cancer	Simple mode	24	0.33016	0.923871	0.483697	1.76461	0.812585
Brachyspirales	Colorectal cancer	Simple mode	25	0.321246	0.953778	0.508156	1.79018	0.884113
Brevibacillaceae	Colorectal cancer	Simple mode	17	0.591111	0.656414	0.206069	2.09094	0.486624
Brevibacillales	Colorectal cancer	Simple mode	19	0.632124	0.987148	0.285961	3.40767	0.983899
Brevibacillus B	Colorectal cancer	Simple mode	19	0.230532	0.876828	0.558062	1.37768	0.575606
Butyricimonas sp900258545	Colorectal cancer	Simple mode	15	0.167006	0.893218	0.643872	1.23913	0.50995
CAG-1000	Colorectal cancer	Simple mode	20	0.155741	0.973564	0.717455	1.3211	0.865234
CAG-1000 sp000434555	Colorectal cancer	Simple mode	21	0.14397	1.07425	0.810136	1.42448	0.624252
CAG-1031	Colorectal cancer	Simple mode	18	0.138451	0.839827	0.640233	1.10164	0.224409
CAG-110	Colorectal cancer	Simple mode	16	0.167665	1.11756	0.80455	1.55236	0.51743
CAG-145	Colorectal cancer	Simple mode	9	0.312747	1.30173	0.705189	2.4029	0.423632
CAG-145 sp000435615	Colorectal cancer	Simple mode	19	0.20715	0.742067	0.49444	1.11371	0.167006
CAG-145 sp002320005	Colorectal cancer	Simple mode	10	0.354183	1.06303	0.530958	2.1283	0.866799
CAG-170 sp003516765	Colorectal cancer	Simple mode	20	0.143972	0.845148	0.637355	1.12069	0.257025
CAG-177	Colorectal cancer	Simple mode	12	0.113813	1.04658	0.837324	1.30813	0.696795
CAG-177 sp002438685	Colorectal cancer	Simple mode	18	0.134812	1.05189	0.807633	1.37001	0.712138
CAG-177 sp002451755	Colorectal cancer	Simple mode	12	0.147103	1.04923	0.786419	1.39987	0.750039
CAG-177 sp003514385	Colorectal cancer	Simple mode	17	0.0935703	1.09473	0.911293	1.31509	0.347807
CAG-177 sp003538135	Colorectal cancer	Simple mode	21	0.147171	1.07977	0.809198	1.4408	0.607772
CAG-180 sp000432435	Colorectal cancer	Simple mode	17	0.101324	1.09186	0.895195	1.33172	0.398586
CAG-194 sp002441865	Colorectal cancer	Simple mode	16	0.38149	1.37689	0.65188	2.90823	0.41499
CAG-245	Colorectal cancer	Simple mode	15	0.130887	0.975068	0.754435	1.26023	0.849808
CAG-245 sp000435175	Colorectal cancer	Simple mode	18	0.141384	0.863174	0.65426	1.1388	0.312587
CAG-269 sp001915995	Colorectal cancer	Simple mode	12	0.159731	1.17415	0.858535	1.6058	0.336447
CAG-269 sp001916065	Colorectal cancer	Simple mode	15	0.161101	1.05968	0.77276	1.45314	0.724334
CAG-269 sp002372935	Colorectal cancer	Simple mode	15	0.218188	0.906924	0.591351	1.3909	0.661173
CAG-273 sp003507395	Colorectal cancer	Simple mode	20	0.114224	1.11214	0.889055	1.39119	0.363797
CAG-273 sp003534295	Colorectal cancer	Simple mode	17	0.115031	0.864272	0.689818	1.08285	0.222914
CAG-274 sp000432155	Colorectal cancer	Simple mode	18	0.111829	0.920429	0.739263	1.14599	0.46854
CAG-302	Colorectal cancer	Simple mode	21	0.113825	0.94895	0.759196	1.18613	0.650234
CAG-345	Colorectal cancer	Simple mode	22	0.118454	0.987548	0.782939	1.24563	0.916764
CAG-345 sp000433315	Colorectal cancer	Simple mode	25	0.126619	0.983433	0.767299	1.26045	0.896133
CAG-349	Colorectal cancer	Simple mode	24	0.0986011	1.03194	0.850599	1.25195	0.752685
CAG-390 sp003523225	Colorectal cancer	Simple mode	22	0.220479	1.01594	0.659468	1.56511	0.94349
CAG-433	Colorectal cancer	Simple mode	17	0.159089	1.11711	0.817856	1.52586	0.496344
CAG-448	Colorectal cancer	Simple mode	18	0.144104	1.02716	0.774413	1.36239	0.854692
CAG-448 sp000433415	Colorectal cancer	Simple mode	19	0.289962	1.2391	0.701917	2.18739	0.469226
CAG-448 sp003150135	Colorectal cancer	Simple mode	18	0.133399	1.01592	0.782182	1.3195	0.907142
CAG-449	Colorectal cancer	Simple mode	22	0.2242	0.857405	0.552513	1.33054	0.500097
CAG-452	Colorectal cancer	Simple mode	18	0.149769	1.1694	0.871922	1.56837	0.310705
CAG-452 sp000434035	Colorectal cancer	Simple mode	20	0.129374	1.07809	0.836626	1.38925	0.567927
CAG-465 sp000433135	Colorectal cancer	Simple mode	20	0.240963	0.820621	0.511718	1.316	0.422144
CAG-475	Colorectal cancer	Simple mode	19	0.164628	1.21045	0.876624	1.67141	0.261143
CAG-485 sp002362485	Colorectal cancer	Simple mode	19	0.217482	1.01542	0.66301	1.55514	0.944692
CAG-485 sp002404675	Colorectal cancer	Simple mode	18	0.254258	1.0363	0.62959	1.70575	0.890113
CAG-488	Colorectal cancer	Simple mode	30	0.217917	1.08463	0.707599	1.66256	0.712007
CAG-488 sp000434055	Colorectal cancer	Simple mode	18	0.266911	1.14206	0.676845	1.92703	0.625092
CAG-495	Colorectal cancer	Simple mode	23	0.085071	0.99961	0.84609	1.18098	0.996379
CAG-510 sp002432425	Colorectal cancer	Simple mode	18	0.350233	1.00687	0.506815	2.00032	0.984629
CAG-552	Colorectal cancer	Simple mode	21	0.216136	1.29042	0.844801	1.97111	0.251969
CAG-590 sp000431135	Colorectal cancer	Simple mode	26	0.266997	0.918341	0.544166	1.5498	0.752336
CAG-632	Colorectal cancer	Simple mode	30	0.267624	0.904998	0.535601	1.52916	0.711866
CAG-698	Colorectal cancer	Simple mode	25	0.179872	1.09562	0.770103	1.55872	0.616308
CAG-776	Colorectal cancer	Simple mode	21	0.155909	0.804708	0.592824	1.09232	0.178732
CAG-776 sp000438195	Colorectal cancer	Simple mode	21	0.169652	0.80522	0.577436	1.12286	0.216241
CAG-81 sp000435795	Colorectal cancer	Simple mode	15	0.128292	1.11362	0.866028	1.43199	0.415664
CAG-822	Colorectal cancer	Simple mode	22	0.208612	1.03616	0.68842	1.55956	0.866413
CAG-822 sp000432855	Colorectal cancer	Simple mode	19	0.227486	1.14396	0.732436	1.78669	0.561728
CAG-826	Colorectal cancer	Simple mode	22	0.293665	1.23128	0.692442	2.18941	0.486446
CAG-83 sp000435555	Colorectal cancer	Simple mode	14	0.128441	1.04248	0.810469	1.34091	0.751162
CAG-83 sp002392625	Colorectal cancer	Simple mode	19	0.302006	0.959608	0.53091	1.73447	0.892925
CAG-841 sp002479075	Colorectal cancer	Simple mode	14	0.310078	1.02533	0.558365	1.88281	0.936943
CAG-873 sp001701165	Colorectal cancer	Simple mode	29	0.121577	1.06296	0.837581	1.34898	0.619463
CAG-877	Colorectal cancer	Simple mode	29	0.177092	0.999413	0.70632	1.41413	0.997376
CAG-877 sp000433455	Colorectal cancer	Simple mode	25	0.180805	0.941885	0.660836	1.34246	0.743412
CAG-882 sp003486385	Colorectal cancer	Simple mode	16	0.166322	1.09832	0.792781	1.52162	0.581183
CAG-884	Colorectal cancer	Simple mode	18	0.155486	1.11544	0.822422	1.51286	0.491789
CAG-884 sp000433875	Colorectal cancer	Simple mode	21	0.185307	1.09537	0.76177	1.57506	0.628377
CAG-977	Colorectal cancer	Simple mode	25	0.312745	1.0912	0.591143	2.01428	0.782572
Caloranaerobacter	Colorectal cancer	Simple mode	22	0.357419	1.44846	0.718893	2.91841	0.311715
Caloranaerobacteraceae	Colorectal cancer	Simple mode	22	0.338379	1.67317	0.861999	3.24769	0.14314
Campylobacter D	Colorectal cancer	Simple mode	20	0.480316	0.968389	0.377743	2.48258	0.947379
Cetobacterium A	Colorectal cancer	Simple mode	28	0.375557	1.66346	0.796768	3.47291	0.18663
CHKCI006 sp900018345	Colorectal cancer	Simple mode	22	0.242225	1.01332	0.630317	1.62904	0.956962
Chloroflexales	Colorectal cancer	Simple mode	21	0.699302	2.16304	0.549297	8.51771	0.28301
Chromatiales	Colorectal cancer	Simple mode	21	0.702582	1.12052	0.282727	4.44086	0.872964
Chromobacteriaceae	Colorectal cancer	Simple mode	25	0.526449	1.36586	0.486724	3.8329	0.559231
Citrobacter A	Colorectal cancer	Simple mode	22	0.306585	0.787877	0.432004	1.43691	0.445453
Clostridia	Colorectal cancer	Simple mode	16	0.544639	1.62043	0.557216	4.71232	0.389468
Clostridium E sporosphaeroides	Colorectal cancer	Simple mode	19	0.382109	1.74351	0.824456	3.68708	0.162935
Clostridium I	Colorectal cancer	Simple mode	13	0.601676	1.60937	0.49488	5.23376	0.444372
Clostridium M clostridioforme	Colorectal cancer	Simple mode	22	0.300028	0.763702	0.424165	1.37503	0.3791
Clostridium M sp001304855	Colorectal cancer	Simple mode	13	0.311952	0.890171	0.482986	1.64063	0.715691
Clostridium P	Colorectal cancer	Simple mode	19	0.295147	0.968766	0.543231	1.72764	0.915572
Clostridium S felsineum	Colorectal cancer	Simple mode	6	0.424102	1.71052	0.744945	3.92762	0.261384
Clostridium saudiense	Colorectal cancer	Simple mode	16	0.17543	0.980098	0.694929	1.38229	0.910288
Clostridium tertium	Colorectal cancer	Simple mode	15	0.384429	0.670001	0.315386	1.42334	0.315187
Collinsella	Colorectal cancer	Simple mode	15	0.156335	1.11985	0.824297	1.52136	0.480969
Comamonas	Colorectal cancer	Simple mode	29	0.348547	0.730169	0.368752	1.44581	0.374615
Comamonas B	Colorectal cancer	Simple mode	17	0.508368	0.933256	0.344563	2.52774	0.893612
Coprobacillus	Colorectal cancer	Simple mode	21	0.161313	0.892725	0.650736	1.2247	0.489881
Coprobacillus cateniformis	Colorectal cancer	Simple mode	22	0.198442	0.95306	0.645957	1.40617	0.810919
Coprobacter secundus	Colorectal cancer	Simple mode	8	0.26015	1.03356	0.620714	1.72099	0.902601
Corynebacterium	Colorectal cancer	Simple mode	26	0.626957	1.08213	0.316666	3.6979	0.900825
Cyanobacteria	Colorectal cancer	Simple mode	21	0.429463	1.40149	0.603981	3.25204	0.441113
Demequina	Colorectal cancer	Simple mode	17	0.497108	0.96666	0.36486	2.56107	0.946462
Demequinaceae	Colorectal cancer	Simple mode	14	0.547626	0.724673	0.247738	2.11978	0.566571
Desulfobacterota A	Colorectal cancer	Simple mode	16	0.261836	0.788329	0.471876	1.317	0.378054
Desulfovibrio piger	Colorectal cancer	Simple mode	24	0.113905	0.898804	0.718964	1.12363	0.358664
Desulfovibrionaceae	Colorectal cancer	Simple mode	19	0.17723	0.839627	0.593232	1.18836	0.337072
Desulfovibrionales	Colorectal cancer	Simple mode	21	0.203713	0.799712	0.536451	1.19217	0.285608
Desulfovibrionia	Colorectal cancer	Simple mode	17	0.213994	0.840995	0.552889	1.27923	0.430254
Dialister sp000434475	Colorectal cancer	Simple mode	26	0.15318	0.992424	0.735035	1.33994	0.960798
Dokdonella	Colorectal cancer	Simple mode	23	0.448945	0.733463	0.304249	1.76819	0.497127
Dorea	Colorectal cancer	Simple mode	12	0.334976	0.713863	0.370235	1.37642	0.335924
Dorea phocaeense	Colorectal cancer	Simple mode	18	0.331121	0.973068	0.508496	1.86208	0.935251
DTU024 sp002411105	Colorectal cancer	Simple mode	18	0.502011	0.891897	0.333422	2.3858	0.822448
Dysgonomonadaceae	Colorectal cancer	Simple mode	22	0.413082	0.867995	0.386273	1.95047	0.735221
Eisenbergiella sp900066775	Colorectal cancer	Simple mode	15	0.191154	1.01907	0.700636	1.48224	0.922663
Elusimicrobia	Colorectal cancer	Simple mode	42	0.573819	0.891014	0.289361	2.74365	0.841614
Elusimicrobiaceae	Colorectal cancer	Simple mode	33	0.36976	0.529916	0.256721	1.09384	0.0955652
Elusimicrobiota	Colorectal cancer	Simple mode	79	0.72076	0.630467	0.153511	2.58932	0.52404
Emergencia	Colorectal cancer	Simple mode	14	0.332718	0.863621	0.449892	1.65782	0.666686
Endozoicomonadaceae	Colorectal cancer	Simple mode	15	0.473618	1.50621	0.595297	3.81098	0.401712
Enorma massiliensis	Colorectal cancer	Simple mode	30	0.227506	0.889906	0.569753	1.38996	0.612055
Ensifer	Colorectal cancer	Simple mode	14	0.381586	0.586814	0.277772	1.23969	0.185827
Enterobacteriaceae	Colorectal cancer	Simple mode	19	0.153899	0.936607	0.692717	1.26636	0.675482
Enterococcaceae	Colorectal cancer	Simple mode	31	0.434038	0.962531	0.411106	2.2536	0.930474
Enterococcus	Colorectal cancer	Simple mode	23	0.423175	0.859101	0.374827	1.96906	0.723107
Enterococcus A	Colorectal cancer	Simple mode	26	0.444037	1.64015	0.686928	3.91611	0.275753
Enterococcus B	Colorectal cancer	Simple mode	31	0.401616	1.08044	0.491741	2.3739	0.848542
Enterococcus faecalis	Colorectal cancer	Simple mode	25	0.331264	1.04976	0.54842	2.00941	0.88467
Enteroscipio	Colorectal cancer	Simple mode	24	0.211291	0.865016	0.571701	1.30882	0.499391
ER4 sp002437735	Colorectal cancer	Simple mode	12	0.220836	0.947997	0.614932	1.46146	0.813363
Eremiobacterota	Colorectal cancer	Simple mode	21	0.76556	1.18854	0.265067	5.32932	0.823786
Erysipelatoclostridiaceae	Colorectal cancer	Simple mode	15	0.228931	1.09178	0.697054	1.71004	0.707052
Escherichia	Colorectal cancer	Simple mode	13	0.107767	0.908969	0.735895	1.12275	0.393204
Escherichia flexneri	Colorectal cancer	Simple mode	23	0.123344	1.00663	0.790452	1.28192	0.957787
Eubacterium callanderi	Colorectal cancer	Simple mode	17	0.396389	0.940781	0.432589	2.04598	0.879535
Eubacterium F sp000434115	Colorectal cancer	Simple mode	19	0.1194	1.07018	0.846882	1.35236	0.576993
Eubacterium I ramulus A	Colorectal cancer	Simple mode	22	0.264164	0.700557	0.417429	1.17572	0.192277
Eubacterium Q	Colorectal cancer	Simple mode	24	0.576895	1.09711	0.354151	3.39871	0.873766
Eubacterium R coprostanoligenes	Colorectal cancer	Simple mode	18	0.275919	0.874439	0.50917	1.50175	0.632982
Eubacterium R sp000431535	Colorectal cancer	Simple mode	31	0.158051	0.949827	0.6968	1.29473	0.74692
Ezakiellaceae	Colorectal cancer	Simple mode	15	0.268343	0.937061	0.553796	1.58557	0.812098
F0428	Colorectal cancer	Simple mode	20	0.264859	1.08413	0.645102	1.82194	0.763693
Faecalibacterium prausnitzii E	Colorectal cancer	Simple mode	14	0.27073	0.950893	0.559348	1.61652	0.855323
Faecalibacterium sp002160895	Colorectal cancer	Simple mode	19	0.350608	0.701333	0.352761	1.39434	0.325005
Faecalicatena glycyrrhizinilyticum	Colorectal cancer	Simple mode	21	0.24497	1.03444	0.640007	1.67198	0.891433
Faecalicatena lactaris	Colorectal cancer	Simple mode	17	0.160189	1.02501	0.748814	1.40309	0.879357
Faecalicatena sp000364245	Colorectal cancer	Simple mode	13	0.412189	1.46783	0.654354	3.29259	0.370162
Faecalicatena sp001517425	Colorectal cancer	Simple mode	20	0.385452	0.923237	0.43372	1.96525	0.838051
Faecalicatena sp002161355	Colorectal cancer	Simple mode	10	0.405387	2.02801	0.916217	4.48893	0.115098
Faecalicatena sp002397985	Colorectal cancer	Simple mode	15	0.389135	1.32332	0.6172	2.83729	0.483425
Faecalicatena torques	Colorectal cancer	Simple mode	23	0.141785	0.928012	0.702852	1.2253	0.603518
Faecalicoccus	Colorectal cancer	Simple mode	18	0.212488	0.878653	0.579354	1.33257	0.550701
Faecalicoccus pleomorphus	Colorectal cancer	Simple mode	18	0.234923	0.840201	0.530167	1.33154	0.468714
Faecalitalea cylindroides	Colorectal cancer	Simple mode	15	0.247099	1.02645	0.632414	1.66598	0.917369
Fervidobacteriaceae	Colorectal cancer	Simple mode	20	0.504116	1.62619	0.605425	4.36802	0.346889
Fibrobacteraceae	Colorectal cancer	Simple mode	16	0.908459	0.917226	0.15459	5.44217	0.925488
Fibrobacterales	Colorectal cancer	Simple mode	15	0.950493	0.529175	0.0821342	3.40938	0.514015
Fibrobacteria	Colorectal cancer	Simple mode	19	0.87805	1.0047	0.179733	5.61629	0.995794
Fimbriimonadia	Colorectal cancer	Simple mode	24	0.555385	1.11855	0.376618	3.32206	0.841912
Firmicutes A	Colorectal cancer	Simple mode	17	0.672807	1.80404	0.482548	6.7445	0.393484
Firmicutes E	Colorectal cancer	Simple mode	19	0.841176	2.02558	0.389516	10.5335	0.412403
Firmicutes I	Colorectal cancer	Simple mode	21	1.74026	1.08427	0.0357933	32.8454	0.963379
Flavobacteriales	Colorectal cancer	Simple mode	25	0.538045	0.612849	0.213482	1.75933	0.371856
Flavonifractor sp002159265	Colorectal cancer	Simple mode	13	0.341979	1.45185	0.742717	2.83806	0.297016
Flavonifractor sp900199495	Colorectal cancer	Simple mode	20	0.306163	1.1887	0.65232	2.16612	0.578952
Fournierella massiliensis	Colorectal cancer	Simple mode	18	0.431592	1.33076	0.571114	3.10085	0.516788
Francisellaceae	Colorectal cancer	Simple mode	11	0.499864	1.44647	0.54302	3.85303	0.477214
Francisellales	Colorectal cancer	Simple mode	10	0.519418	0.921052	0.332771	2.54931	0.877693
Fusobacteriaceae	Colorectal cancer	Simple mode	23	0.418846	1.52148	0.669479	3.45776	0.327238
Fusobacterium A	Colorectal cancer	Simple mode	23	0.39418	1.32639	0.612547	2.87213	0.481171
GCA-900066135 sp900066135	Colorectal cancer	Simple mode	19	0.336677	1.04271	0.538986	2.01719	0.90252
GCA-900066495	Colorectal cancer	Simple mode	18	0.21231	0.896046	0.591028	1.35848	0.61182
GCA-900066495 sp900066495	Colorectal cancer	Simple mode	21	0.220407	0.927438	0.602103	1.42856	0.736086
GCA-900066575 sp900066385	Colorectal cancer	Simple mode	16	0.352596	1.64212	0.822752	3.27748	0.179904
GCA-900066755	Colorectal cancer	Simple mode	25	0.300528	0.776411	0.430802	1.39928	0.408048
GCA-900066755 sp900066755	Colorectal cancer	Simple mode	19	0.408503	1.86771	0.838656	4.15943	0.143581
GCA-900199385 sp900320755	Colorectal cancer	Simple mode	16	0.489276	0.570897	0.218815	1.48949	0.269884
Geminocystis	Colorectal cancer	Simple mode	13	0.397686	0.855996	0.392604	1.86633	0.70266
Gemmatimonadaceae	Colorectal cancer	Simple mode	20	0.600254	0.378844	0.116819	1.22859	0.122353
Geobacter C	Colorectal cancer	Simple mode	14	0.46698	0.943792	0.377898	2.3571	0.903305
Geobacteraceae	Colorectal cancer	Simple mode	9	0.715472	1.03371	0.254318	4.20167	0.964174
Gillisia	Colorectal cancer	Simple mode	14	0.470882	0.919464	0.365352	2.31397	0.861225
Gluconobacter	Colorectal cancer	Simple mode	20	0.441764	0.86892	0.365547	2.06546	0.753915
Gordonibacter	Colorectal cancer	Simple mode	18	0.220595	1.05945	0.687556	1.63251	0.796614
Gordonibacter pamelaeae	Colorectal cancer	Simple mode	19	0.193354	0.984183	0.673735	1.43768	0.935192
Gramella	Colorectal cancer	Simple mode	20	0.371237	1.27149	0.614202	2.63219	0.525367
Haemophilus D sp001679485	Colorectal cancer	Simple mode	15	0.147719	0.892608	0.668221	1.19234	0.454624
Halarcobacter	Colorectal cancer	Simple mode	13	0.405671	1.02699	0.463718	2.27448	0.948732
Halomonadaceae	Colorectal cancer	Simple mode	18	0.810144	0.961652	0.196521	4.70572	0.962067
Haloplasmatales	Colorectal cancer	Simple mode	22	0.156354	1.01622	0.747992	1.38064	0.919008
Helicobacter	Colorectal cancer	Simple mode	18	0.505382	0.82212	0.305313	2.21373	0.703146
Herbidospora	Colorectal cancer	Simple mode	24	0.483262	1.18428	0.459296	3.05361	0.729539
Herbinix	Colorectal cancer	Simple mode	18	0.389208	0.771408	0.359736	1.65419	0.513826
Holdemania	Colorectal cancer	Simple mode	19	0.223623	0.679704	0.438499	1.05359	0.101369
Holdemania massiliensis	Colorectal cancer	Simple mode	23	0.18376	0.956052	0.666902	1.37057	0.809053
Holdemania sp900120005	Colorectal cancer	Simple mode	18	0.153335	1.02517	0.759058	1.38458	0.87312
Hungatella sp900155545	Colorectal cancer	Simple mode	14	0.418869	1.39004	0.611617	3.15919	0.44582
Hydrogenophaga	Colorectal cancer	Simple mode	11	0.566767	0.641959	0.211381	1.94961	0.452313
Hyphomonas	Colorectal cancer	Simple mode	7	0.772291	1.07136	0.235803	4.86771	0.931782
Intestinimonas massiliensis	Colorectal cancer	Simple mode	17	0.314847	1.44979	0.782174	2.68726	0.255367
Jiangellaceae	Colorectal cancer	Simple mode	16	0.488561	0.762705	0.292742	1.98714	0.587442
Johnsonella ignava	Colorectal cancer	Simple mode	12	0.405854	0.712341	0.321527	1.57818	0.42107
K10	Colorectal cancer	Simple mode	12	0.180987	0.896399	0.628697	1.27809	0.557905
K10 sp001941205	Colorectal cancer	Simple mode	17	0.187338	1.20325	0.833472	1.73709	0.338017
Kandleria vitulina	Colorectal cancer	Simple mode	16	0.228341	0.708706	0.453	1.10875	0.152352
Kineothrix	Colorectal cancer	Simple mode	17	0.453329	0.666237	0.273998	1.61998	0.383619
KLE1615	Colorectal cancer	Simple mode	13	0.1828	1.03371	0.722428	1.47911	0.859121
KLE1615 sp900066985	Colorectal cancer	Simple mode	17	0.208496	1.05307	0.699814	1.58465	0.807275
Klebsiella	Colorectal cancer	Simple mode	40	0.166483	1.00034	0.72183	1.38631	0.998375
Klebsiella A	Colorectal cancer	Simple mode	46	0.213382	1.00749	0.663142	1.53065	0.972254
Klebsiella pneumoniae	Colorectal cancer	Simple mode	33	0.175562	1.13126	0.801899	1.59589	0.48746
koll11	Colorectal cancer	Simple mode	14	1.00923	0.786825	0.108844	5.68789	0.815928
Lachnoanaerobaculum saburreum	Colorectal cancer	Simple mode	14	0.380077	1.09579	0.520236	2.30811	0.813554
Lachnospira rogosae	Colorectal cancer	Simple mode	21	0.121724	1.08155	0.851989	1.37297	0.526852
Lachnospira sp000437735	Colorectal cancer	Simple mode	13	0.129678	1.01727	0.788953	1.31165	0.897155
Lachnospiraceae	Colorectal cancer	Simple mode	14	0.338181	0.453814	0.23389	0.880528	0.0361414
Lachnospirales	Colorectal cancer	Simple mode	15	0.434649	0.611135	0.260709	1.43258	0.276265
Lactobacillus B	Colorectal cancer	Simple mode	25	0.191902	1.08906	0.747659	1.58637	0.660593
Lactobacillus B ruminis	Colorectal cancer	Simple mode	25	0.15805	1.13818	0.834979	1.55148	0.420891
Lactobacillus B salivarius	Colorectal cancer	Simple mode	28	0.278207	1.18003	0.684038	2.03568	0.556774
Lactococcus lactis	Colorectal cancer	Simple mode	13	0.22328	1.01306	0.653996	1.56926	0.95462
Lawsonibacter sp000492175	Colorectal cancer	Simple mode	13	0.452172	1.56938	0.646892	3.80737	0.338583
Lawsonibacter sp002161175	Colorectal cancer	Simple mode	14	0.298516	0.862675	0.480557	1.54864	0.628971
Lawsonibacter sp900066645	Colorectal cancer	Simple mode	26	0.25881	1.17381	0.706799	1.94941	0.541378
Leclercia	Colorectal cancer	Simple mode	18	0.450646	1.42628	0.589669	3.44987	0.441594
Lentimicrobiaceae	Colorectal cancer	Simple mode	19	0.629268	1.84333	0.536982	6.32772	0.343988
Leptospirae	Colorectal cancer	Simple mode	27	0.7569	0.853803	0.193674	3.76395	0.836217
Leptospirales	Colorectal cancer	Simple mode	24	0.723445	0.492699	0.119336	2.03419	0.338031
Leuconostoc	Colorectal cancer	Simple mode	18	0.215928	1.20525	0.789361	1.84026	0.399304
Leuconostoc mesenteroides	Colorectal cancer	Simple mode	13	0.174793	0.968734	0.687729	1.36456	0.858828
Magnetospirillum A	Colorectal cancer	Simple mode	11	0.552958	0.591181	0.200001	1.74746	0.364225
Marinilabiliaceae	Colorectal cancer	Simple mode	16	0.506628	1.73525	0.642851	4.68394	0.293821
Massiliomicrobiota	Colorectal cancer	Simple mode	18	0.156074	0.942187	0.69388	1.27935	0.707515
Massiliomicrobiota sp002160815	Colorectal cancer	Simple mode	27	0.207704	1.129	0.751436	1.69627	0.564152
Megamonas	Colorectal cancer	Simple mode	46	0.157726	0.93136	0.683689	1.26875	0.654267
Megamonas funiformis	Colorectal cancer	Simple mode	39	0.15531	0.92686	0.683616	1.25666	0.627625
Megasphaera	Colorectal cancer	Simple mode	36	0.164644	0.987711	0.71529	1.36388	0.94056
Megasphaera elsdenii	Colorectal cancer	Simple mode	27	0.134461	0.96589	0.742116	1.25714	0.798357
Megasphaera sp900066485	Colorectal cancer	Simple mode	18	0.390541	0.796564	0.370497	1.7126	0.567947
Merdibacter massiliensis	Colorectal cancer	Simple mode	12	0.27231	1.26083	0.739368	2.15006	0.412847
Methanobacterium B	Colorectal cancer	Simple mode	16	0.352998	1.06524	0.533298	2.12778	0.860302
Methanobrevibacter B	Colorectal cancer	Simple mode	15	0.446784	0.984457	0.410097	2.36323	0.972525
Microvirga	Colorectal cancer	Simple mode	11	0.501893	1.116	0.417295	2.98457	0.831307
Monoglobaceae	Colorectal cancer	Simple mode	19	0.169674	1.01849	0.730344	1.42032	0.915208
Monoglobus	Colorectal cancer	Simple mode	23	0.174483	1.03154	0.732765	1.45215	0.860361
Monoglobus pectinilyticus	Colorectal cancer	Simple mode	26	0.1877	1.04863	0.725856	1.51495	0.802338
Morganella	Colorectal cancer	Simple mode	39	0.292213	0.86604	0.488428	1.53559	0.625417
Mycobacteriaceae	Colorectal cancer	Simple mode	20	0.573565	0.973736	0.316383	2.99689	0.963474
Mycoplasmataceae	Colorectal cancer	Simple mode	19	0.402599	1.39577	0.634035	3.07264	0.418389
Mycoplasmatales	Colorectal cancer	Simple mode	16	0.513267	1.27312	0.465552	3.48154	0.644794
Mycoplasmoidaceae	Colorectal cancer	Simple mode	26	0.444954	1.02175	0.427164	2.44399	0.961808
Negativibacillus	Colorectal cancer	Simple mode	11	0.234652	0.863896	0.545408	1.36836	0.54692
Negativibacillus massiliensis	Colorectal cancer	Simple mode	18	0.271099	1.23954	0.728613	2.10875	0.439208
Negativibacillus sp000435195	Colorectal cancer	Simple mode	23	0.141929	0.896287	0.678633	1.18375	0.448632
NK4A144	Colorectal cancer	Simple mode	17	0.513956	1.85321	0.676764	5.07473	0.247479
Odoribacter laneus	Colorectal cancer	Simple mode	24	0.220716	0.748908	0.485905	1.15427	0.203128
Olsenella C	Colorectal cancer	Simple mode	14	0.327133	1.23558	0.650742	2.34602	0.529114
Omnitrophota	Colorectal cancer	Simple mode	20	1.00598	2.55595	0.355829	18.3596	0.362606
Paceibacteria	Colorectal cancer	Simple mode	16	1.08302	1.12015	0.134088	9.35759	0.917949
Paenibacillales	Colorectal cancer	Simple mode	13	1.54895	0.160642	0.00771559	3.34464	0.260661
Paenibacillus J	Colorectal cancer	Simple mode	17	0.408667	1.09086	0.48967	2.43014	0.834172
Pandoraea	Colorectal cancer	Simple mode	18	0.54903	1.24137	0.423213	3.64121	0.698612
Parabacteroides	Colorectal cancer	Simple mode	23	0.169681	1.06092	0.760761	1.47951	0.730755
Parabacteroides johnsonii	Colorectal cancer	Simple mode	21	0.168822	1.13971	0.818637	1.58672	0.447616
Parabacteroides sp000436495	Colorectal cancer	Simple mode	17	0.122133	0.837995	0.659599	1.06464	0.167166
Parachlamydiales	Colorectal cancer	Simple mode	11	0.623709	1.56121	0.459779	5.30118	0.49143
Paraglaciecola	Colorectal cancer	Simple mode	14	0.385253	0.801868	0.37685	1.70623	0.576319
Paramuribaculum sp001689565	Colorectal cancer	Simple mode	14	0.236547	0.975594	0.613644	1.55103	0.918401
Pararhizobium	Colorectal cancer	Simple mode	25	0.579576	0.983937	0.315952	3.06417	0.97794
Pauljensenia sp000411415	Colorectal cancer	Simple mode	17	0.231401	1.00293	0.637234	1.5785	0.990062
Peptococcia	Colorectal cancer	Simple mode	16	0.448243	1.34991	0.56073	3.24981	0.51343
Phascolarctobacterium sp003150755	Colorectal cancer	Simple mode	17	0.212783	1.06844	0.704083	1.62134	0.759743
Phocea	Colorectal cancer	Simple mode	14	0.326069	1.00412	0.529943	1.90257	0.990137
Phocea massiliensis	Colorectal cancer	Simple mode	15	0.277232	1.14918	0.667428	1.97867	0.623765
Photobacterium	Colorectal cancer	Simple mode	14	0.603675	1.38363	0.423799	4.51729	0.599744
Planococcaceae	Colorectal cancer	Simple mode	17	0.728205	1.31943	0.316611	5.49853	0.708461
Poseidoniaceae	Colorectal cancer	Simple mode	21	0.730435	0.516848	0.123482	2.16332	0.376973
Prevotella bivia	Colorectal cancer	Simple mode	14	0.207041	1.10915	0.739182	1.66428	0.625203
Prevotella buccae	Colorectal cancer	Simple mode	20	0.188847	0.84992	0.586986	1.23063	0.399928
Prevotella sp000434975	Colorectal cancer	Simple mode	14	0.114545	0.984985	0.786914	1.23291	0.896945
Prevotella sp000436915	Colorectal cancer	Simple mode	19	0.15057	0.938621	0.698751	1.26083	0.678958
Prevotella sp002437285	Colorectal cancer	Simple mode	14	0.174735	0.850706	0.604008	1.19816	0.371649
Prevotella sp002437565	Colorectal cancer	Simple mode	24	0.151037	0.969361	0.720975	1.30332	0.838579
Prevotella sp002933775	Colorectal cancer	Simple mode	15	0.204436	1.06762	0.715153	1.59382	0.753633
Prevotella sp900317685	Colorectal cancer	Simple mode	23	0.201582	0.815115	0.549072	1.21007	0.321556
Prevotella sp900318625	Colorectal cancer	Simple mode	10	0.305062	1.28068	0.704312	2.3287	0.438315
Prevotellamassilia	Colorectal cancer	Simple mode	14	0.130168	1.16465	0.902386	1.50312	0.262646
Prevotellamassilia sp000437675	Colorectal cancer	Simple mode	17	0.200571	0.828313	0.559069	1.22722	0.36162
Propionibacterium freudenreichii	Colorectal cancer	Simple mode	19	0.204137	0.759189	0.508844	1.1327	0.193873
Proteus	Colorectal cancer	Simple mode	28	0.312081	1.15899	0.628681	2.13662	0.640166
Provencibacterium	Colorectal cancer	Simple mode	20	0.265414	1.35165	0.803414	2.274	0.270365
Provencibacterium massiliense	Colorectal cancer	Simple mode	18	0.311739	0.842963	0.457563	1.55298	0.590818
Providencia	Colorectal cancer	Simple mode	24	0.38212	1.06821	0.505114	2.25904	0.864414
Pseudomonadales	Colorectal cancer	Simple mode	21	0.954347	0.529586	0.0815793	3.4379	0.512978
Pseudomonas aeruginosa	Colorectal cancer	Simple mode	19	0.394038	0.750208	0.346553	1.62403	0.475153
Psychroserpens	Colorectal cancer	Simple mode	17	0.303239	0.588152	0.324614	1.06564	0.099209
QALR01 sp003150035	Colorectal cancer	Simple mode	8	0.277747	1.29515	0.751444	2.23225	0.382765
Raoultella	Colorectal cancer	Simple mode	28	0.249291	0.960572	0.58929	1.56578	0.87301
RC9 sp900317925	Colorectal cancer	Simple mode	9	0.396336	1.0715	0.492746	2.33002	0.866006
Rhodanobacter	Colorectal cancer	Simple mode	20	0.561731	0.796846	0.264984	2.39623	0.690525
Rhodococcus	Colorectal cancer	Simple mode	26	0.577126	0.526132	0.16976	1.63063	0.276397
Rhodovulum	Colorectal cancer	Simple mode	12	0.492951	1.66458	0.633428	4.37436	0.323458
Romboutsia ilealis	Colorectal cancer	Simple mode	17	0.219107	1.02718	0.668559	1.57818	0.904104
Roseibacillus	Colorectal cancer	Simple mode	5	0.62095	1.31522	0.389435	4.44183	0.681823
Rubneribacter sp002159915	Colorectal cancer	Simple mode	16	0.305538	1.10092	0.604887	2.0037	0.757352
RUG013 sp001486445	Colorectal cancer	Simple mode	20	0.308316	0.71307	0.389662	1.3049	0.286415
RUG147	Colorectal cancer	Simple mode	6	0.626055	0.806181	0.236333	2.75006	0.744746
RUG147 sp900315495	Colorectal cancer	Simple mode	8	0.720959	0.495658	0.12064	2.03646	0.362727
RUG420 sp900317985	Colorectal cancer	Simple mode	17	0.48994	0.81115	0.310496	2.11907	0.674927
RUG472	Colorectal cancer	Simple mode	18	0.293163	0.786259	0.442609	1.39672	0.423421
RUG472 sp900319345	Colorectal cancer	Simple mode	16	0.319724	0.917499	0.490288	1.71696	0.791363
Ruminococcus	Colorectal cancer	Simple mode	15	0.384231	0.954459	0.449462	2.02685	0.905171
Ruminococcus A sp000432335	Colorectal cancer	Simple mode	18	0.284875	1.29432	0.740545	2.26221	0.377798
Ruminococcus C sp000437255	Colorectal cancer	Simple mode	22	0.139021	1.19916	0.913146	1.57476	0.205532
Ruminococcus D	Colorectal cancer	Simple mode	20	0.152011	1.14583	0.850602	1.54353	0.381709
Ruminococcus D bicirculans	Colorectal cancer	Simple mode	22	0.157425	1.07143	0.786976	1.4587	0.665664
Ruminococcus E sp003521625	Colorectal cancer	Simple mode	17	0.22253	0.881096	0.569642	1.36284	0.577347
Ruminococcus E sp900100595	Colorectal cancer	Simple mode	19	0.420196	0.930093	0.408177	2.11936	0.864994
Ruminococcus E sp900314705	Colorectal cancer	Simple mode	39	0.184192	0.777479	0.541877	1.11552	0.179812
Saccharofermentanaceae	Colorectal cancer	Simple mode	15	0.708738	0.46766	0.116584	1.87594	0.301701
Saccharomonospora	Colorectal cancer	Simple mode	27	0.384628	0.653837	0.307657	1.38954	0.27941
SAR324	Colorectal cancer	Simple mode	15	0.688732	1.36858	0.354821	5.27876	0.655676
SM23-33	Colorectal cancer	Simple mode	24	0.467908	0.989217	0.395366	2.47505	0.981714
Sorangium	Colorectal cancer	Simple mode	21	0.457167	0.738286	0.301353	1.80873	0.514458
Spirillospora	Colorectal cancer	Simple mode	19	0.58254	0.994366	0.317452	3.11469	0.992369
Spirochaetia	Colorectal cancer	Simple mode	40	0.453685	1.03481	0.425282	2.51795	0.94026
Sporomusales	Colorectal cancer	Simple mode	13	0.665434	1.2626	0.34264	4.6526	0.732103
Staphylococcus A fleurettii	Colorectal cancer	Simple mode	18	0.17151	0.961139	0.686742	1.34517	0.819995
Staphylococcus aureus	Colorectal cancer	Simple mode	21	0.425711	1.68788	0.732772	3.88788	0.233101
Stappia	Colorectal cancer	Simple mode	17	0.478748	0.968872	0.379095	2.4762	0.948154
Streptacidiphilus	Colorectal cancer	Simple mode	15	0.631057	0.657647	0.190909	2.26548	0.517414
Streptococcus sanguinis	Colorectal cancer	Simple mode	17	0.293354	0.875211	0.492498	1.55532	0.655667
Succiniclasticum	Colorectal cancer	Simple mode	43	0.241922	0.830305	0.516784	1.33403	0.44638
Succinivibrio	Colorectal cancer	Simple mode	44	0.192434	1.15224	0.790204	1.68014	0.465492
Succinivibrionaceae	Colorectal cancer	Simple mode	47	0.191336	0.634707	0.436219	0.923511	0.0217282
Syntrophomonadia	Colorectal cancer	Simple mode	17	0.790361	0.727704	0.154592	3.4255	0.69288
Syntrophorhabdaceae	Colorectal cancer	Simple mode	21	0.491646	2.17407	0.829421	5.69863	0.129887
Syntrophorhabdia	Colorectal cancer	Simple mode	13	0.710917	2.99432	0.743283	12.0627	0.148857
Tannerellaceae	Colorectal cancer	Simple mode	23	0.151664	0.983396	0.730515	1.32382	0.913096
Tepidanaerobacteraceae	Colorectal cancer	Simple mode	12	0.528193	0.691679	0.245639	1.94765	0.499718
Terrisporobacter	Colorectal cancer	Simple mode	17	0.192152	1.16524	0.799564	1.69816	0.437756
Terrisporobacter othiniensis	Colorectal cancer	Simple mode	12	0.225432	0.895214	0.575486	1.39257	0.633059
Thermococcaceae	Colorectal cancer	Simple mode	21	0.464459	1.87496	0.754461	4.65959	0.191035
Thermococci	Colorectal cancer	Simple mode	20	0.546843	1.12623	0.385607	3.28935	0.830226
Thermoplasmatota	Colorectal cancer	Simple mode	38	0.560309	0.800186	0.266837	2.39958	0.693037
Thermoprotei	Colorectal cancer	Simple mode	13	0.961641	7.16733	1.08841	47.1979	0.0630833
Thioalkalivibrionaceae	Colorectal cancer	Simple mode	13	0.600291	0.959431	0.295826	3.11166	0.946133
TMED109	Colorectal cancer	Simple mode	19	0.34788	1.04187	0.526857	2.06032	0.907444
Treponema D	Colorectal cancer	Simple mode	98	0.310057	0.809137	0.440653	1.48576	0.496197
Treponemataceae	Colorectal cancer	Simple mode	102	0.419497	1.23802	0.544058	2.81716	0.611877
Turicibacter	Colorectal cancer	Simple mode	19	0.146065	0.972532	0.730417	1.2949	0.850907
Turicibacter sp001543345	Colorectal cancer	Simple mode	21	0.155007	0.931267	0.687274	1.26188	0.650903
Turicibacteraceae	Colorectal cancer	Simple mode	18	0.167208	0.961588	0.692881	1.3345	0.817585
UBA1033 sp001695555	Colorectal cancer	Simple mode	17	0.415795	1.31263	0.581045	2.96533	0.52225
UBA1066	Colorectal cancer	Simple mode	20	0.542946	0.953808	0.329076	2.76456	0.9315
UBA1066 sp900317515	Colorectal cancer	Simple mode	13	0.628595	0.708265	0.206598	2.4281	0.593245
UBA11471	Colorectal cancer	Simple mode	17	0.141281	0.853052	0.646717	1.12522	0.277202
UBA11471 sp000434215	Colorectal cancer	Simple mode	16	0.169228	0.804327	0.577276	1.12068	0.217697
UBA1191	Colorectal cancer	Simple mode	13	0.304274	0.714766	0.393695	1.29768	0.291401
UBA11963	Colorectal cancer	Simple mode	13	0.272518	1.11153	0.651552	1.89624	0.704812
UBA11963 sp002362595	Colorectal cancer	Simple mode	17	0.299467	1.16661	0.648655	2.09815	0.613877
UBA1206 sp000433115	Colorectal cancer	Simple mode	20	0.164814	0.843297	0.610504	1.16486	0.314069
UBA1375 sp002305795	Colorectal cancer	Simple mode	19	0.367437	1.1952	0.581665	2.4559	0.633321
UBA1407	Colorectal cancer	Simple mode	12	0.506838	1.04455	0.38681	2.8207	0.933022
UBA1409	Colorectal cancer	Simple mode	13	0.212934	0.846441	0.557627	1.28484	0.448836
UBA1417 sp003531055	Colorectal cancer	Simple mode	18	0.202006	1.00228	0.674586	1.48915	0.991143
UBA1446 sp002329245	Colorectal cancer	Simple mode	15	0.344484	0.660419	0.336193	1.29733	0.248419
UBA1448	Colorectal cancer	Simple mode	12	0.354623	0.975499	0.486818	1.95473	0.945489
UBA1448 sp002329405	Colorectal cancer	Simple mode	13	0.37113	1.0155	0.490644	2.1018	0.96763
UBA1611	Colorectal cancer	Simple mode	12	0.494224	1.09169	0.414387	2.87601	0.862344
UBA1777 sp002320035	Colorectal cancer	Simple mode	15	0.365924	1.22422	0.597559	2.50808	0.589073
UBA1777 sp900316255	Colorectal cancer	Simple mode	15	0.462899	1.11203	0.448837	2.75514	0.821881
UBA1777 sp900319275	Colorectal cancer	Simple mode	9	0.539004	0.550999	0.191576	1.58475	0.300961
UBA1777 sp900319835	Colorectal cancer	Simple mode	16	0.428446	1.67481	0.723213	3.87853	0.247374
UBA2658 sp002841545	Colorectal cancer	Simple mode	10	0.573814	0.372904	0.121104	1.14825	0.119718
UBA2821	Colorectal cancer	Simple mode	29	0.211351	1.1086	0.732601	1.67756	0.6295
UBA2922 sp900313925	Colorectal cancer	Simple mode	16	0.459173	0.713083	0.289924	1.75386	0.472819
UBA3282 sp002493835	Colorectal cancer	Simple mode	13	0.422284	0.499802	0.218445	1.14354	0.126442
UBA3792	Colorectal cancer	Simple mode	18	0.360664	1.19491	0.589296	2.42293	0.627807
UBA3855 sp900316885	Colorectal cancer	Simple mode	16	0.543502	1.3148	0.453127	3.81502	0.621891
UBA5394 sp002409725	Colorectal cancer	Simple mode	24	0.268622	0.984771	0.581674	1.66721	0.954935
UBA6382	Colorectal cancer	Simple mode	16	0.280637	0.992441	0.572561	1.72024	0.978788
UBA6398	Colorectal cancer	Simple mode	22	0.144926	1.09682	0.825606	1.45713	0.530572
UBA6398 sp002451695	Colorectal cancer	Simple mode	16	0.223272	1.05637	0.681965	1.63632	0.80932
UBA644	Colorectal cancer	Simple mode	15	0.222162	1.13612	0.73505	1.75603	0.57478
UBA6960	Colorectal cancer	Simple mode	16	0.481316	0.808104	0.314603	2.07574	0.664321
UBA7102 sp002315655	Colorectal cancer	Simple mode	20	0.344427	0.992203	0.505147	1.94887	0.982105
UBA7177	Colorectal cancer	Simple mode	21	0.342834	1.19523	0.610415	2.34033	0.608644
UBA7177 sp002491225	Colorectal cancer	Simple mode	20	0.359209	0.91848	0.45426	1.8571	0.8154
UBA7182	Colorectal cancer	Simple mode	19	0.425984	1.17557	0.510084	2.70927	0.708605
UBA7182 sp002491115	Colorectal cancer	Simple mode	19	0.449846	0.927884	0.384218	2.24084	0.869707
UBA737	Colorectal cancer	Simple mode	15	0.278944	1.26291	0.73102	2.1818	0.416768
UBA737 sp002451855	Colorectal cancer	Simple mode	18	0.252915	0.9033	0.550233	1.48292	0.692613
UBA7703	Colorectal cancer	Simple mode	13	0.400064	1.39571	0.637168	3.0573	0.42091
UBA7748 sp900314535	Colorectal cancer	Simple mode	22	0.328522	0.94183	0.494685	1.79315	0.856998
UBA8517	Colorectal cancer	Simple mode	15	0.410784	1.01635	0.454336	2.27358	0.969064
UBA8621	Colorectal cancer	Simple mode	21	0.399725	0.969977	0.443107	2.12331	0.939971
UBA8904	Colorectal cancer	Simple mode	19	0.498684	0.872891	0.328452	2.31979	0.788259
UBA9475 sp002161235	Colorectal cancer	Simple mode	15	0.389567	1.33808	0.623558	2.87136	0.467079
UBA9475 sp002161675	Colorectal cancer	Simple mode	16	0.389603	0.786582	0.366528	1.68803	0.547026
UBP9	Colorectal cancer	Simple mode	25	0.461839	1.22649	0.496064	3.0324	0.662416
UCG-010 sp003150215	Colorectal cancer	Simple mode	14	0.179534	1.00438	0.706442	1.42798	0.980942
UNC496MF	Colorectal cancer	Simple mode	17	0.52036	1.27196	0.458705	3.52706	0.650097
V9D3004	Colorectal cancer	Simple mode	18	0.214761	1.08705	0.713577	1.65599	0.702361
Veillonella	Colorectal cancer	Simple mode	8	0.187655	0.813116	0.562882	1.17459	0.306718
Veillonella rogosae	Colorectal cancer	Simple mode	17	0.158019	1.08945	0.799277	1.48496	0.59519
Veillonellaceae	Colorectal cancer	Simple mode	15	0.212987	1.20065	0.790895	1.8227	0.405039
Victivallis sp002998355	Colorectal cancer	Simple mode	14	0.130841	1.11306	0.861277	1.43844	0.427754
Absiella dolichum	Colorectal cancer	Weighted median	17	0.160373	0.972644	0.7103	1.33188	0.862689
Acetobacteraceae	Colorectal cancer	Weighted median	14	0.529604	0.837359	0.296554	2.36439	0.737504
Acetobacterales	Colorectal cancer	Weighted median	17	0.488801	0.983633	0.377362	2.56395	0.973068
Achromobacter	Colorectal cancer	Weighted median	11	0.438689	0.517312	0.218944	1.22228	0.132981
Acidaminococcus fermentans	Colorectal cancer	Weighted median	23	0.125146	0.854548	0.668668	1.0921	0.209116
Acidaminococcus sp900315205	Colorectal cancer	Weighted median	21	0.174555	1.17371	0.833636	1.65252	0.358834
Acidobacteriales	Colorectal cancer	Weighted median	15	0.53616	0.699701	0.244638	2.00125	0.505387
Actinobacteria	Colorectal cancer	Weighted median	15	0.211718	1.74071	1.1495	2.636	0.00884243
Actinobacteriota	Colorectal cancer	Weighted median	13	0.314832	1.10783	0.597701	2.05336	0.744973
Actinomycetales	Colorectal cancer	Weighted median	13	0.153863	1.18065	0.873273	1.59622	0.280454
Agathobacter sp000434275	Colorectal cancer	Weighted median	13	0.100116	1.00418	0.825262	1.22189	0.966752
Akkermansia muciniphila B	Colorectal cancer	Weighted median	22	0.0556008	0.906546	0.812946	1.01092	0.07763
Aliivibrio	Colorectal cancer	Weighted median	13	0.231333	1.24865	0.793461	1.96496	0.337095
Alistipes	Colorectal cancer	Weighted median	18	0.0906369	0.960528	0.804189	1.14726	0.656805
Alistipes shahii	Colorectal cancer	Weighted median	16	0.0771384	0.96959	0.83354	1.12785	0.688903
Alloprevotella	Colorectal cancer	Weighted median	21	0.0917914	1.23334	1.03026	1.47644	0.0223259
Alteromonadaceae	Colorectal cancer	Weighted median	21	0.42883	1.02779	0.443484	2.38195	0.94903
An181	Colorectal cancer	Weighted median	14	0.17413	1.16898	0.830971	1.64449	0.369904
An7	Colorectal cancer	Weighted median	14	0.209185	0.861045	0.571431	1.29744	0.474487
Anaeromassilibacillus sp001305115	Colorectal cancer	Weighted median	22	0.134311	1.0835	0.832723	1.40979	0.550449
Aneurinibacillaceae	Colorectal cancer	Weighted median	15	0.281943	0.987633	0.56833	1.71629	0.964795
Aneurinibacillales	Colorectal cancer	Weighted median	18	0.272791	0.909987	0.533127	1.55324	0.72951
AR31	Colorectal cancer	Weighted median	13	0.272048	0.669253	0.392662	1.14068	0.139895
Atopobiaceae	Colorectal cancer	Weighted median	21	0.18289	1.16204	0.811975	1.66303	0.411564
Aureimonas	Colorectal cancer	Weighted median	18	0.279584	1.09816	0.634861	1.89956	0.737694
Azorhizobium	Colorectal cancer	Weighted median	14	0.279795	0.811333	0.468849	1.40399	0.454911
Bacillaceae A	Colorectal cancer	Weighted median	14	0.518755	1.10871	0.401094	3.06473	0.84231
Bacillales A	Colorectal cancer	Weighted median	15	0.577586	1.87542	0.604571	5.81769	0.276275
Bacilli A	Colorectal cancer	Weighted median	19	0.791444	0.954514	0.202345	4.5027	0.953095
Bacillus	Colorectal cancer	Weighted median	15	0.42032	0.859188	0.376968	1.95827	0.718043
Bacillus AY	Colorectal cancer	Weighted median	20	0.249655	0.97676	0.598793	1.59331	0.924961
Bacillus C	Colorectal cancer	Weighted median	16	0.303492	1.27767	0.704824	2.31609	0.419441
Bacillus U	Colorectal cancer	Weighted median	19	0.182772	1.16459	0.813945	1.66629	0.404471
Bacillus velezensis	Colorectal cancer	Weighted median	13	0.257942	1.49559	0.902088	2.47958	0.118638
Bacteroides A	Colorectal cancer	Weighted median	11	0.0805173	0.908283	0.775681	1.06355	0.232178
Bacteroides A plebeius	Colorectal cancer	Weighted median	21	0.0676403	0.97624	0.855027	1.11464	0.72221
Bacteroides A plebeius A	Colorectal cancer	Weighted median	13	0.0819079	1.05541	0.898876	1.2392	0.510268
Bacteroides clarus	Colorectal cancer	Weighted median	15	0.0912701	1.0058	0.841047	1.20282	0.949493
Bacteroides eggerthii	Colorectal cancer	Weighted median	19	0.0558257	1.06981	0.958933	1.19351	0.226727
Bacteroides faecis	Colorectal cancer	Weighted median	14	0.077679	1.06754	0.916774	1.2431	0.400142
Bacteroides intestinalis A	Colorectal cancer	Weighted median	17	0.0719589	1.1228	0.9751	1.29287	0.107487
Bacteroides sp002160055	Colorectal cancer	Weighted median	19	0.101935	1.02077	0.835909	1.24651	0.840172
Bacteroides sp003545565	Colorectal cancer	Weighted median	13	0.123891	1.03471	0.811635	1.3191	0.782992
Bacteroides stercoris	Colorectal cancer	Weighted median	10	0.0760354	1.02529	0.883336	1.19007	0.742509
Bacteroides thetaiotaomicron	Colorectal cancer	Weighted median	12	0.0967174	1.01646	0.840939	1.22863	0.865922
Barnesiella	Colorectal cancer	Weighted median	14	0.0693886	1.02836	0.897597	1.17818	0.686904
Barnesiellaceae	Colorectal cancer	Weighted median	12	0.0757715	1.03222	0.889759	1.19748	0.675612
Bifidobacteriaceae	Colorectal cancer	Weighted median	19	0.0982051	1.02102	0.84225	1.23774	0.832229
Bifidobacterium	Colorectal cancer	Weighted median	16	0.0986352	0.962738	0.793502	1.16807	0.700242
Bifidobacterium adolescentis	Colorectal cancer	Weighted median	22	0.0552796	1.03401	0.927832	1.15234	0.545193
Bifidobacterium angulatum	Colorectal cancer	Weighted median	23	0.0827784	1.04211	0.886037	1.22568	0.618266
Bifidobacterium bifidum	Colorectal cancer	Weighted median	13	0.0828485	1.07418	0.913175	1.26357	0.38776
Bifidobacterium breve	Colorectal cancer	Weighted median	19	0.119678	0.921185	0.728577	1.16471	0.492737
Bifidobacterium catenulatum	Colorectal cancer	Weighted median	12	0.0818481	1.03888	0.8849	1.21965	0.641214
Bifidobacterium infantis	Colorectal cancer	Weighted median	9	0.178951	1.18085	0.831509	1.67695	0.352931
Bifidobacterium kashiwanohense	Colorectal cancer	Weighted median	12	0.11165	1.09681	0.881239	1.36512	0.407862
Bifidobacterium longum	Colorectal cancer	Weighted median	12	0.100461	1.11577	0.916349	1.35859	0.275523
Bifidobacterium pseudocatenulatum	Colorectal cancer	Weighted median	11	0.0939193	1.13411	0.943426	1.36333	0.180269
Bifidobacterium ruminantium	Colorectal cancer	Weighted median	19	0.117122	1.07059	0.850997	1.34685	0.560291
Bin127	Colorectal cancer	Weighted median	14	0.260855	0.739156	0.443294	1.23248	0.246587
Blautia A sp000285855	Colorectal cancer	Weighted median	13	0.204498	0.869251	0.582201	1.29783	0.493211
Blautia A sp002159835	Colorectal cancer	Weighted median	16	0.159052	1.25396	0.918116	1.71267	0.154775
Blautia A sp900066145	Colorectal cancer	Weighted median	19	0.157318	0.914674	0.671976	1.24503	0.570765
Blautia A sp900066355	Colorectal cancer	Weighted median	14	0.170699	0.871773	0.623881	1.21816	0.42145
Blautia hansenii	Colorectal cancer	Weighted median	19	0.124953	0.956844	0.748995	1.22237	0.724047
Blautia sp000436935	Colorectal cancer	Weighted median	27	0.0678099	1.01646	0.889955	1.16094	0.809776
Blautia sp001304935	Colorectal cancer	Weighted median	15	0.139113	1.07593	0.819158	1.41318	0.598838
Borreliaceae	Colorectal cancer	Weighted median	13	0.297265	0.843561	0.471063	1.51061	0.567122
Borreliales	Colorectal cancer	Weighted median	14	0.301947	0.927104	0.512986	1.67553	0.802069
Brachyspira	Colorectal cancer	Weighted median	25	0.137356	0.959136	0.732758	1.25545	0.761316
Brachyspiraceae	Colorectal cancer	Weighted median	25	0.149877	0.987057	0.735807	1.3241	0.930735
Brachyspirae	Colorectal cancer	Weighted median	24	0.163053	0.956579	0.694909	1.31678	0.785428
Brachyspirales	Colorectal cancer	Weighted median	25	0.169076	1.04834	0.752632	1.46024	0.780074
Brevibacillaceae	Colorectal cancer	Weighted median	17	0.338623	0.697755	0.359303	1.35502	0.287873
Brevibacillales	Colorectal cancer	Weighted median	19	0.354221	0.783457	0.391288	1.56868	0.490857
Brevibacillus B	Colorectal cancer	Weighted median	19	0.142351	0.858459	0.649453	1.13473	0.283667
Butyricimonas sp900258545	Colorectal cancer	Weighted median	15	0.0977935	0.945615	0.780676	1.1454	0.567448
CAG-1000	Colorectal cancer	Weighted median	20	0.0761159	1.0222	0.880527	1.18666	0.773034
CAG-1000 sp000434555	Colorectal cancer	Weighted median	21	0.0719717	1.07548	0.93398	1.23841	0.312013
CAG-1031	Colorectal cancer	Weighted median	18	0.0769513	0.886825	0.762668	1.03119	0.118563
CAG-110	Colorectal cancer	Weighted median	16	0.104009	1.0036	0.818517	1.23054	0.972408
CAG-145	Colorectal cancer	Weighted median	9	0.169084	0.994547	0.713999	1.38533	0.974202
CAG-145 sp000435615	Colorectal cancer	Weighted median	19	0.09312	0.812231	0.676729	0.974866	0.0255256
CAG-145 sp002320005	Colorectal cancer	Weighted median	10	0.245011	1.46047	0.903516	2.36076	0.122131
CAG-170 sp003516765	Colorectal cancer	Weighted median	20	0.0815884	0.880219	0.750138	1.03286	0.117874
CAG-177	Colorectal cancer	Weighted median	12	0.0674325	1.06313	0.931507	1.21335	0.363973
CAG-177 sp002438685	Colorectal cancer	Weighted median	18	0.0711284	1.01723	0.884859	1.16941	0.810173
CAG-177 sp002451755	Colorectal cancer	Weighted median	12	0.081335	0.952746	0.81235	1.11741	0.551736
CAG-177 sp003514385	Colorectal cancer	Weighted median	17	0.0537723	1.06344	0.957067	1.18164	0.252653
CAG-177 sp003538135	Colorectal cancer	Weighted median	21	0.0804135	1.0589	0.904497	1.23967	0.476625
CAG-180 sp000432435	Colorectal cancer	Weighted median	17	0.0567449	1.04896	0.938552	1.17237	0.399551
CAG-194 sp002441865	Colorectal cancer	Weighted median	16	0.190544	0.831214	0.572162	1.20756	0.331942
CAG-245	Colorectal cancer	Weighted median	15	0.0751911	0.987265	0.851981	1.14403	0.864655
CAG-245 sp000435175	Colorectal cancer	Weighted median	18	0.0767647	0.992263	0.853657	1.15337	0.919411
CAG-269 sp001915995	Colorectal cancer	Weighted median	12	0.100215	1.16021	0.953304	1.41202	0.138126
CAG-269 sp001916065	Colorectal cancer	Weighted median	15	0.0862634	1.01926	0.860712	1.20702	0.824946
CAG-269 sp002372935	Colorectal cancer	Weighted median	15	0.133604	0.897333	0.690602	1.16595	0.41747
CAG-273 sp003507395	Colorectal cancer	Weighted median	20	0.0676542	1.04561	0.91576	1.19387	0.509735
CAG-273 sp003534295	Colorectal cancer	Weighted median	17	0.0661713	0.907708	0.797296	1.03341	0.143367
CAG-274 sp000432155	Colorectal cancer	Weighted median	18	0.0636401	0.972222	0.858211	1.10138	0.658009
CAG-302	Colorectal cancer	Weighted median	21	0.0566424	0.996177	0.8915	1.11314	0.946082
CAG-345	Colorectal cancer	Weighted median	22	0.0598645	0.995337	0.885141	1.11925	0.93777
CAG-345 sp000433315	Colorectal cancer	Weighted median	25	0.0599642	0.985772	0.876464	1.10871	0.811121
CAG-349	Colorectal cancer	Weighted median	24	0.0527679	1.04045	0.938215	1.15382	0.452418
CAG-390 sp003523225	Colorectal cancer	Weighted median	22	0.124977	0.996203	0.779768	1.27271	0.975718
CAG-433	Colorectal cancer	Weighted median	17	0.0896737	1.09028	0.914549	1.29978	0.335098
CAG-448	Colorectal cancer	Weighted median	18	0.0794637	1.02368	0.87604	1.19621	0.768341
CAG-448 sp000433415	Colorectal cancer	Weighted median	19	0.139208	1.11999	0.852549	1.47134	0.41561
CAG-448 sp003150135	Colorectal cancer	Weighted median	18	0.0753123	1.02118	0.881038	1.18361	0.780795
CAG-449	Colorectal cancer	Weighted median	22	0.113209	0.880796	0.705521	1.09961	0.262202
CAG-452	Colorectal cancer	Weighted median	18	0.0712696	1.07022	0.930696	1.23066	0.340978
CAG-452 sp000434035	Colorectal cancer	Weighted median	20	0.0676187	1.07553	0.942027	1.22795	0.281572
CAG-465 sp000433135	Colorectal cancer	Weighted median	20	0.122127	1.03861	0.817519	1.3195	0.756387
CAG-475	Colorectal cancer	Weighted median	19	0.0858368	1.09302	0.923763	1.29328	0.30013
CAG-485 sp002362485	Colorectal cancer	Weighted median	19	0.112599	0.915457	0.734162	1.14152	0.432755
CAG-485 sp002404675	Colorectal cancer	Weighted median	18	0.150411	0.957304	0.712882	1.28553	0.771742
CAG-488	Colorectal cancer	Weighted median	30	0.112095	0.966141	0.775574	1.20353	0.758622
CAG-488 sp000434055	Colorectal cancer	Weighted median	18	0.12694	1.00491	0.783558	1.28878	0.969252
CAG-495	Colorectal cancer	Weighted median	23	0.042455	1.02099	0.939473	1.10959	0.62459
CAG-510 sp002432425	Colorectal cancer	Weighted median	18	0.190807	0.947189	0.651656	1.37675	0.776138
CAG-552	Colorectal cancer	Weighted median	21	0.0850352	1.12834	0.955116	1.33298	0.155618
CAG-590 sp000431135	Colorectal cancer	Weighted median	26	0.124009	0.901743	0.707171	1.14985	0.404273
CAG-632	Colorectal cancer	Weighted median	30	0.118872	0.940431	0.744974	1.18717	0.605389
CAG-698	Colorectal cancer	Weighted median	25	0.0391257	1.03587	0.959403	1.11843	0.367729
CAG-776	Colorectal cancer	Weighted median	21	0.0822568	0.961329	0.818189	1.12951	0.63161
CAG-776 sp000438195	Colorectal cancer	Weighted median	21	0.0914596	0.956379	0.799425	1.14415	0.62579
CAG-81 sp000435795	Colorectal cancer	Weighted median	15	0.0860726	1.03323	0.872828	1.2231	0.704131
CAG-822	Colorectal cancer	Weighted median	22	0.0966265	1.12864	0.933907	1.36397	0.210445
CAG-822 sp000432855	Colorectal cancer	Weighted median	19	0.12231	1.12962	0.888831	1.43563	0.319018
CAG-826	Colorectal cancer	Weighted median	22	0.159109	1.03427	0.757176	1.41276	0.832294
CAG-83 sp000435555	Colorectal cancer	Weighted median	14	0.0738766	0.997746	0.863247	1.1532	0.97563
CAG-83 sp002392625	Colorectal cancer	Weighted median	19	0.148285	0.937573	0.701104	1.2538	0.663773
CAG-841 sp002479075	Colorectal cancer	Weighted median	14	0.205805	0.920389	0.614874	1.3777	0.686877
CAG-873 sp001701165	Colorectal cancer	Weighted median	29	0.0527646	1.04379	0.941233	1.15751	0.416689
CAG-877	Colorectal cancer	Weighted median	29	0.0800697	1.02952	0.879994	1.20446	0.71632
CAG-877 sp000433455	Colorectal cancer	Weighted median	25	0.0921056	0.960453	0.801815	1.15048	0.66132
CAG-882 sp003486385	Colorectal cancer	Weighted median	16	0.0774464	0.98861	0.849379	1.15066	0.882412
CAG-884	Colorectal cancer	Weighted median	18	0.092888	1.0939	0.911825	1.31234	0.33392
CAG-884 sp000433875	Colorectal cancer	Weighted median	21	0.0933629	1.04041	0.86643	1.24933	0.67132
CAG-977	Colorectal cancer	Weighted median	25	0.162741	0.983765	0.715094	1.35338	0.919883
Caloranaerobacter	Colorectal cancer	Weighted median	22	0.189374	1.36273	0.940181	1.97519	0.1022
Caloranaerobacteraceae	Colorectal cancer	Weighted median	22	0.202543	1.32472	0.890668	1.9703	0.165031
Campylobacter D	Colorectal cancer	Weighted median	20	0.266959	0.988374	0.585708	1.66787	0.965059
Cetobacterium A	Colorectal cancer	Weighted median	28	0.150762	1.04625	0.778582	1.40594	0.764265
CHKCI006 sp900018345	Colorectal cancer	Weighted median	22	0.122437	1.01697	0.799994	1.29279	0.890703
Chloroflexales	Colorectal cancer	Weighted median	21	0.333876	1.27916	0.664852	2.46108	0.460868
Chromatiales	Colorectal cancer	Weighted median	21	0.375348	1.11553	0.534538	2.32801	0.770841
Chromobacteriaceae	Colorectal cancer	Weighted median	25	0.297503	1.41768	0.791295	2.53991	0.240727
Citrobacter A	Colorectal cancer	Weighted median	22	0.15844	0.831955	0.609864	1.13492	0.245572
Clostridia	Colorectal cancer	Weighted median	16	0.324395	1.38005	0.73074	2.6063	0.320721
Clostridium E sporosphaeroides	Colorectal cancer	Weighted median	19	0.202827	1.19908	0.805748	1.78443	0.370717
Clostridium I	Colorectal cancer	Weighted median	13	0.294622	0.810099	0.454727	1.4432	0.474726
Clostridium M clostridioforme	Colorectal cancer	Weighted median	22	0.139796	0.938928	0.713897	1.23489	0.652155
Clostridium M sp001304855	Colorectal cancer	Weighted median	13	0.193587	0.877797	0.600634	1.28286	0.500764
Clostridium P	Colorectal cancer	Weighted median	19	0.188183	1.0046	0.694715	1.4527	0.980561
Clostridium S felsineum	Colorectal cancer	Weighted median	6	0.298194	1.7058	0.950826	3.06025	0.0733091
Clostridium saudiense	Colorectal cancer	Weighted median	16	0.0889868	0.96247	0.808425	1.14587	0.667289
Clostridium tertium	Colorectal cancer	Weighted median	15	0.194284	0.914952	0.625202	1.33899	0.647319
Collinsella	Colorectal cancer	Weighted median	15	0.0827393	1.03454	0.879663	1.21667	0.681545
Comamonas	Colorectal cancer	Weighted median	29	0.165919	0.891662	0.644121	1.23434	0.489499
Comamonas B	Colorectal cancer	Weighted median	17	0.281628	1.14265	0.657938	1.98444	0.635869
Coprobacillus	Colorectal cancer	Weighted median	21	0.0905216	0.920434	0.770795	1.09912	0.35971
Coprobacillus cateniformis	Colorectal cancer	Weighted median	22	0.10471	0.936918	0.763081	1.15036	0.533751
Coprobacter secundus	Colorectal cancer	Weighted median	8	0.162299	1.05265	0.765833	1.4469	0.751871
Corynebacterium	Colorectal cancer	Weighted median	26	0.308703	1.05153	0.574182	1.92573	0.870696
Cyanobacteria	Colorectal cancer	Weighted median	21	0.225652	0.930152	0.597689	1.44755	0.748302
Demequina	Colorectal cancer	Weighted median	17	0.28659	1.15592	0.659138	2.02711	0.61315
Demequinaceae	Colorectal cancer	Weighted median	14	0.301985	1.02196	0.565429	1.84709	0.942663
Desulfobacterota A	Colorectal cancer	Weighted median	16	0.144017	0.844544	0.636843	1.11999	0.240723
Desulfovibrio piger	Colorectal cancer	Weighted median	24	0.0596165	0.907602	0.807512	1.0201	0.103904
Desulfovibrionaceae	Colorectal cancer	Weighted median	19	0.09032	0.89096	0.746408	1.06351	0.201143
Desulfovibrionales	Colorectal cancer	Weighted median	21	0.0973219	0.884834	0.731172	1.07079	0.208673
Desulfovibrionia	Colorectal cancer	Weighted median	17	0.116448	0.872973	0.69483	1.09679	0.243366
Dialister sp000434475	Colorectal cancer	Weighted median	26	0.0774385	0.962377	0.826853	1.12011	0.620449
Dokdonella	Colorectal cancer	Weighted median	23	0.227558	0.993009	0.635699	1.55115	0.975407
Dorea	Colorectal cancer	Weighted median	12	0.207651	0.714295	0.475468	1.07308	0.105166
Dorea phocaeense	Colorectal cancer	Weighted median	18	0.161807	1.067	0.777022	1.46521	0.688554
DTU024 sp002411105	Colorectal cancer	Weighted median	18	0.236318	1.06622	0.670951	1.69436	0.786124
Dysgonomonadaceae	Colorectal cancer	Weighted median	22	0.206692	1.00714	0.671663	1.51019	0.972527
Eisenbergiella sp900066775	Colorectal cancer	Weighted median	15	0.112121	0.978634	0.785562	1.21916	0.847249
Elusimicrobia	Colorectal cancer	Weighted median	42	0.251406	0.805071	0.49185	1.31776	0.388441
Elusimicrobiaceae	Colorectal cancer	Weighted median	33	0.156256	0.853525	0.62836	1.15937	0.310774
Elusimicrobiota	Colorectal cancer	Weighted median	79	0.272014	0.720315	0.422648	1.22762	0.227792
Emergencia	Colorectal cancer	Weighted median	14	0.194754	0.898295	0.613254	1.31582	0.581818
Endozoicomonadaceae	Colorectal cancer	Weighted median	15	0.277354	1.32466	0.769159	2.28136	0.310722
Enorma massiliensis	Colorectal cancer	Weighted median	30	0.112713	0.905424	0.725954	1.12926	0.378071
Ensifer	Colorectal cancer	Weighted median	14	0.183104	1.02349	0.714863	1.46536	0.899091
Enterobacteriaceae	Colorectal cancer	Weighted median	19	0.0877252	0.999742	0.841812	1.1873	0.997656
Enterococcaceae	Colorectal cancer	Weighted median	31	0.193421	1.03119	0.70582	1.50654	0.873851
Enterococcus	Colorectal cancer	Weighted median	23	0.222047	0.993249	0.642758	1.53486	0.975664
Enterococcus A	Colorectal cancer	Weighted median	26	0.197672	1.26668	0.859818	1.86608	0.231723
Enterococcus B	Colorectal cancer	Weighted median	31	0.162945	1.06207	0.771707	1.46169	0.711692
Enterococcus faecalis	Colorectal cancer	Weighted median	25	0.161739	1.02011	0.742973	1.40063	0.90201
Enteroscipio	Colorectal cancer	Weighted median	24	0.101388	1.06522	0.873247	1.2994	0.533157
ER4 sp002437735	Colorectal cancer	Weighted median	12	0.132274	1.04506	0.806398	1.35437	0.738956
Eremiobacterota	Colorectal cancer	Weighted median	21	0.405089	1.09228	0.493759	2.41631	0.827512
Erysipelatoclostridiaceae	Colorectal cancer	Weighted median	15	0.131438	0.999465	0.772477	1.29315	0.996754
Escherichia	Colorectal cancer	Weighted median	13	0.0658984	0.92123	0.809607	1.04824	0.213119
Escherichia flexneri	Colorectal cancer	Weighted median	23	0.0726396	1.02119	0.885672	1.17744	0.772876
Eubacterium callanderi	Colorectal cancer	Weighted median	17	0.196752	0.922632	0.627408	1.35677	0.68234
Eubacterium F sp000434115	Colorectal cancer	Weighted median	19	0.064282	1.06863	0.942123	1.21211	0.301822
Eubacterium I ramulus A	Colorectal cancer	Weighted median	22	0.133578	0.796746	0.613219	1.0352	0.0889383
Eubacterium Q	Colorectal cancer	Weighted median	24	0.269154	0.997218	0.588412	1.69005	0.991743
Eubacterium R coprostanoligenes	Colorectal cancer	Weighted median	18	0.150958	0.920057	0.684411	1.23684	0.58099
Eubacterium R sp000431535	Colorectal cancer	Weighted median	31	0.0793974	0.943471	0.807503	1.10233	0.463628
Ezakiellaceae	Colorectal cancer	Weighted median	15	0.153391	0.877669	0.649773	1.1855	0.394952
F0428	Colorectal cancer	Weighted median	20	0.126657	1.0811	0.843439	1.38573	0.538107
Faecalibacterium prausnitzii E	Colorectal cancer	Weighted median	14	0.148195	1.00542	0.751975	1.3443	0.970884
Faecalibacterium sp002160895	Colorectal cancer	Weighted median	19	0.204905	0.849434	0.568474	1.26925	0.425803
Faecalicatena glycyrrhizinilyticum	Colorectal cancer	Weighted median	21	0.137107	0.960863	0.734435	1.2571	0.770911
Faecalicatena lactaris	Colorectal cancer	Weighted median	17	0.0882181	0.926621	0.779488	1.10153	0.387648
Faecalicatena sp000364245	Colorectal cancer	Weighted median	13	0.259272	1.417	0.852455	2.35541	0.178852
Faecalicatena sp001517425	Colorectal cancer	Weighted median	20	0.196846	0.964668	0.655871	1.41885	0.855002
Faecalicatena sp002161355	Colorectal cancer	Weighted median	10	0.209381	1.45585	0.965801	2.19455	0.0728442
Faecalicatena sp002397985	Colorectal cancer	Weighted median	15	0.232539	1.23575	0.783413	1.94927	0.362663
Faecalicatena torques	Colorectal cancer	Weighted median	23	0.0820453	0.944446	0.804153	1.10921	0.486025
Faecalicoccus	Colorectal cancer	Weighted median	18	0.111625	0.91438	0.7347	1.138	0.422626
Faecalicoccus pleomorphus	Colorectal cancer	Weighted median	18	0.12037	0.906073	0.715653	1.14716	0.41254
Faecalitalea cylindroides	Colorectal cancer	Weighted median	15	0.13842	1.03976	0.792697	1.36382	0.778194
Fervidobacteriaceae	Colorectal cancer	Weighted median	20	0.250406	1.10057	0.673702	1.79791	0.701946
Fibrobacteraceae	Colorectal cancer	Weighted median	16	0.471337	0.819806	0.325462	2.06501	0.673362
Fibrobacterales	Colorectal cancer	Weighted median	15	0.509545	0.614794	0.226462	1.66903	0.339725
Fibrobacteria	Colorectal cancer	Weighted median	19	0.490288	1.0896	0.416796	2.84844	0.861069
Fimbriimonadia	Colorectal cancer	Weighted median	24	0.288096	0.998397	0.567637	1.75604	0.995557
Firmicutes A	Colorectal cancer	Weighted median	17	0.396466	1.41541	0.650734	3.07865	0.380872
Firmicutes E	Colorectal cancer	Weighted median	19	0.418807	1.35104	0.594528	3.07018	0.472506
Firmicutes I	Colorectal cancer	Weighted median	21	0.903925	0.809309	0.137619	4.75939	0.814937
Flavobacteriales	Colorectal cancer	Weighted median	25	0.274817	0.739972	0.431804	1.26807	0.273168
Flavonifractor sp002159265	Colorectal cancer	Weighted median	13	0.202956	1.10162	0.740071	1.6398	0.633454
Flavonifractor sp900199495	Colorectal cancer	Weighted median	20	0.153441	1.05649	0.782083	1.42717	0.720256
Fournierella massiliensis	Colorectal cancer	Weighted median	18	0.211441	1.17838	0.778583	1.78348	0.437564
Francisellaceae	Colorectal cancer	Weighted median	11	0.310594	1.3398	0.728882	2.46277	0.346288
Francisellales	Colorectal cancer	Weighted median	10	0.325993	1.15755	0.611011	2.19296	0.653577
Fusobacteriaceae	Colorectal cancer	Weighted median	23	0.227219	1.3116	0.840209	2.04745	0.232572
Fusobacterium A	Colorectal cancer	Weighted median	23	0.175765	1.09823	0.778179	1.54992	0.593962
GCA-900066135 sp900066135	Colorectal cancer	Weighted median	19	0.188283	0.962387	0.665396	1.39194	0.838648
GCA-900066495	Colorectal cancer	Weighted median	18	0.128318	0.957743	0.744771	1.23161	0.73651
GCA-900066495 sp900066495	Colorectal cancer	Weighted median	21	0.134187	0.893984	0.687239	1.16293	0.40363
GCA-900066575 sp900066385	Colorectal cancer	Weighted median	16	0.219888	1.38842	0.902295	2.13645	0.135588
GCA-900066755	Colorectal cancer	Weighted median	25	0.13714	0.99152	0.757819	1.29729	0.950484
GCA-900066755 sp900066755	Colorectal cancer	Weighted median	19	0.176108	0.804609	0.569743	1.1363	0.217032
GCA-900199385 sp900320755	Colorectal cancer	Weighted median	16	0.241987	1.08473	0.675056	1.74304	0.736788
Geminocystis	Colorectal cancer	Weighted median	13	0.22321	1.04381	0.67394	1.61667	0.847667
Gemmatimonadaceae	Colorectal cancer	Weighted median	20	0.267695	0.5366	0.31753	0.906811	0.0200495
Geobacter C	Colorectal cancer	Weighted median	14	0.299963	0.860902	0.478212	1.54984	0.617561
Geobacteraceae	Colorectal cancer	Weighted median	9	0.465397	1.02675	0.412392	2.55634	0.954768
Gillisia	Colorectal cancer	Weighted median	14	0.231882	1.31776	0.836476	2.07596	0.23406
Gluconobacter	Colorectal cancer	Weighted median	20	0.251015	0.994096	0.6078	1.62591	0.981181
Gordonibacter	Colorectal cancer	Weighted median	18	0.126558	1.02336	0.798545	1.31146	0.855234
Gordonibacter pamelaeae	Colorectal cancer	Weighted median	19	0.103183	1.01204	0.826737	1.23888	0.907647
Gramella	Colorectal cancer	Weighted median	20	0.205768	1.1086	0.740664	1.65931	0.616349
Haemophilus D sp001679485	Colorectal cancer	Weighted median	15	0.0865226	0.86546	0.730462	1.02541	0.0949159
Halarcobacter	Colorectal cancer	Weighted median	13	0.21635	1.21091	0.792412	1.85043	0.376398
Halomonadaceae	Colorectal cancer	Weighted median	18	0.445438	0.889944	0.371705	2.13072	0.793509
Haloplasmatales	Colorectal cancer	Weighted median	22	0.0910532	0.974193	0.814965	1.16453	0.773999
Helicobacter	Colorectal cancer	Weighted median	18	0.265501	0.943567	0.560755	1.58771	0.826816
Herbidospora	Colorectal cancer	Weighted median	24	0.231936	1.00328	0.63679	1.58071	0.988718
Herbinix	Colorectal cancer	Weighted median	18	0.236879	0.88892	0.558762	1.41416	0.619134
Holdemania	Colorectal cancer	Weighted median	19	0.110573	0.789619	0.635765	0.980706	0.0326635
Holdemania massiliensis	Colorectal cancer	Weighted median	23	0.101064	1.09852	0.90112	1.33917	0.352482
Holdemania sp900120005	Colorectal cancer	Weighted median	18	0.0812073	0.963926	0.822089	1.13024	0.650959
Hungatella sp900155545	Colorectal cancer	Weighted median	14	0.231283	1.33466	0.848201	2.10012	0.211974
Hydrogenophaga	Colorectal cancer	Weighted median	11	0.372724	0.682928	0.328931	1.4179	0.30622
Hyphomonas	Colorectal cancer	Weighted median	7	0.536996	1.09374	0.381779	3.13338	0.867487
Intestinimonas massiliensis	Colorectal cancer	Weighted median	17	0.184533	1.25063	0.871064	1.79558	0.225532
Jiangellaceae	Colorectal cancer	Weighted median	16	0.282558	0.844649	0.485465	1.46958	0.55016
Johnsonella ignava	Colorectal cancer	Weighted median	12	0.237427	0.920884	0.578233	1.46658	0.728482
K10	Colorectal cancer	Weighted median	12	0.109716	0.92892	0.749181	1.15178	0.501564
K10 sp001941205	Colorectal cancer	Weighted median	17	0.116059	1.10904	0.883397	1.39232	0.372525
Kandleria vitulina	Colorectal cancer	Weighted median	16	0.137713	0.72861	0.556252	0.954374	0.0214988
Kineothrix	Colorectal cancer	Weighted median	17	0.247048	0.847701	0.522337	1.37573	0.503618
KLE1615	Colorectal cancer	Weighted median	13	0.11209	0.97519	0.782846	1.21479	0.822653
KLE1615 sp900066985	Colorectal cancer	Weighted median	17	0.114267	0.975041	0.779394	1.2198	0.824939
Klebsiella	Colorectal cancer	Weighted median	40	0.0790118	1.0658	0.912892	1.24432	0.41994
Klebsiella A	Colorectal cancer	Weighted median	46	0.0916472	0.9282	0.775586	1.11084	0.416223
Klebsiella pneumoniae	Colorectal cancer	Weighted median	33	0.0866119	1.07023	0.903134	1.26824	0.433238
koll11	Colorectal cancer	Weighted median	14	0.535596	1.26365	0.442301	3.61023	0.662181
Lachnoanaerobaculum saburreum	Colorectal cancer	Weighted median	14	0.226899	0.953634	0.611282	1.48772	0.834264
Lachnospira rogosae	Colorectal cancer	Weighted median	21	0.0758791	1.03604	0.892865	1.20217	0.640804
Lachnospira sp000437735	Colorectal cancer	Weighted median	13	0.0705363	0.987811	0.860265	1.13427	0.861972
Lachnospiraceae	Colorectal cancer	Weighted median	14	0.203919	0.497873	0.33384	0.742502	0.000626115
Lachnospirales	Colorectal cancer	Weighted median	15	0.22374	0.712263	0.459398	1.10431	0.129387
Lactobacillus B	Colorectal cancer	Weighted median	25	0.102242	0.982924	0.804433	1.20102	0.866226
Lactobacillus B ruminis	Colorectal cancer	Weighted median	25	0.0819211	0.994005	0.846557	1.16714	0.941489
Lactobacillus B salivarius	Colorectal cancer	Weighted median	28	0.133968	1.15488	0.888181	1.50167	0.282434
Lactococcus lactis	Colorectal cancer	Weighted median	13	0.130038	0.990714	0.767817	1.27832	0.942808
Lawsonibacter sp000492175	Colorectal cancer	Weighted median	13	0.276487	1.26049	0.733146	2.16716	0.402422
Lawsonibacter sp002161175	Colorectal cancer	Weighted median	14	0.185488	0.898749	0.62481	1.29279	0.564942
Lawsonibacter sp900066645	Colorectal cancer	Weighted median	26	0.123504	1.08239	0.849678	1.37884	0.521501
Leclercia	Colorectal cancer	Weighted median	18	0.224803	0.830964	0.534843	1.29103	0.410112
Lentimicrobiaceae	Colorectal cancer	Weighted median	19	0.269264	1.01426	0.59834	1.7193	0.958055
Leptospirae	Colorectal cancer	Weighted median	27	0.382753	1.03936	0.490865	2.20076	0.919653
Leptospirales	Colorectal cancer	Weighted median	24	0.369012	0.733071	0.355662	1.51097	0.400085
Leuconostoc	Colorectal cancer	Weighted median	18	0.117212	1.12251	0.892107	1.41241	0.324154
Leuconostoc mesenteroides	Colorectal cancer	Weighted median	13	0.113133	1.02163	0.818454	1.27525	0.849949
Magnetospirillum A	Colorectal cancer	Weighted median	11	0.329759	0.884508	0.463453	1.6881	0.709773
Marinilabiliaceae	Colorectal cancer	Weighted median	16	0.284828	1.25068	0.71564	2.18572	0.43226
Massiliomicrobiota	Colorectal cancer	Weighted median	18	0.0908157	0.927213	0.776025	1.10786	0.405328
Massiliomicrobiota sp002160815	Colorectal cancer	Weighted median	27	0.0908132	0.950168	0.795241	1.13528	0.573523
Megamonas	Colorectal cancer	Weighted median	46	0.0714096	0.907696	0.789142	1.04406	0.175035
Megamonas funiformis	Colorectal cancer	Weighted median	39	0.0739994	0.907475	0.784955	1.04912	0.18951
Megasphaera	Colorectal cancer	Weighted median	36	0.0739854	1.00734	0.871361	1.16454	0.921268
Megasphaera elsdenii	Colorectal cancer	Weighted median	27	0.0746261	0.979159	0.845922	1.13338	0.777777
Megasphaera sp900066485	Colorectal cancer	Weighted median	18	0.189017	0.909041	0.627608	1.31667	0.613889
Merdibacter massiliensis	Colorectal cancer	Weighted median	12	0.154702	1.12064	0.827526	1.51758	0.461572
Methanobacterium B	Colorectal cancer	Weighted median	16	0.215013	1.11924	0.734349	1.70588	0.600318
Methanobrevibacter B	Colorectal cancer	Weighted median	15	0.232326	0.962816	0.610637	1.51811	0.870439
Microvirga	Colorectal cancer	Weighted median	11	0.332558	1.08131	0.563471	2.07506	0.814151
Monoglobaceae	Colorectal cancer	Weighted median	19	0.102187	1.01672	0.832182	1.24218	0.871087
Monoglobus	Colorectal cancer	Weighted median	23	0.0912238	1.02113	0.853948	1.22105	0.818666
Monoglobus pectinilyticus	Colorectal cancer	Weighted median	26	0.0916726	1.021	0.853084	1.22196	0.82067
Morganella	Colorectal cancer	Weighted median	39	0.123889	0.976167	0.765716	1.24446	0.845629
Mycobacteriaceae	Colorectal cancer	Weighted median	20	0.305518	0.887917	0.487877	1.61597	0.697201
Mycoplasmataceae	Colorectal cancer	Weighted median	19	0.246479	1.27995	0.78956	2.07491	0.316641
Mycoplasmatales	Colorectal cancer	Weighted median	16	0.326146	1.33908	0.706616	2.53762	0.370659
Mycoplasmoidaceae	Colorectal cancer	Weighted median	26	0.212019	0.996607	0.657732	1.51007	0.987209
Negativibacillus	Colorectal cancer	Weighted median	11	0.145404	0.819731	0.616454	1.09004	0.171599
Negativibacillus massiliensis	Colorectal cancer	Weighted median	18	0.16324	1.07014	0.77712	1.47365	0.677937
Negativibacillus sp000435195	Colorectal cancer	Weighted median	23	0.0770909	0.921845	0.792568	1.07221	0.291143
NK4A144	Colorectal cancer	Weighted median	17	0.285677	1.5867	0.906404	2.77759	0.106092
Odoribacter laneus	Colorectal cancer	Weighted median	24	0.100277	0.892471	0.733224	1.0863	0.256598
Olsenella C	Colorectal cancer	Weighted median	14	0.174807	1.01499	0.720545	1.42975	0.932188
Omnitrophota	Colorectal cancer	Weighted median	20	0.5582	2.46801	0.826414	7.37048	0.105568
Paceibacteria	Colorectal cancer	Weighted median	16	0.575347	1.19173	0.385864	3.68065	0.760461
Paenibacillales	Colorectal cancer	Weighted median	13	0.829896	0.339137	0.0666735	1.72503	0.192576
Paenibacillus J	Colorectal cancer	Weighted median	17	0.252828	0.961833	0.585987	1.57874	0.877676
Pandoraea	Colorectal cancer	Weighted median	18	0.288738	1.24885	0.70914	2.19932	0.441514
Parabacteroides	Colorectal cancer	Weighted median	23	0.0844039	1.02974	0.872734	1.21499	0.728421
Parabacteroides johnsonii	Colorectal cancer	Weighted median	21	0.0876883	1.09311	0.9205	1.2981	0.309961
Parabacteroides sp000436495	Colorectal cancer	Weighted median	17	0.0644558	0.972763	0.857317	1.10376	0.66834
Parachlamydiales	Colorectal cancer	Weighted median	11	0.418997	1.23889	0.544975	2.81638	0.609165
Paraglaciecola	Colorectal cancer	Weighted median	14	0.232756	0.906786	0.574618	1.43097	0.674199
Paramuribaculum sp001689565	Colorectal cancer	Weighted median	14	0.132689	0.922244	0.711048	1.19617	0.541834
Pararhizobium	Colorectal cancer	Weighted median	25	0.302999	1.10271	0.608897	1.99701	0.746937
Pauljensenia sp000411415	Colorectal cancer	Weighted median	17	0.12565	0.92229	0.720962	1.17984	0.519693
Peptococcia	Colorectal cancer	Weighted median	16	0.259031	1.40834	0.847646	2.3399	0.186207
Phascolarctobacterium sp003150755	Colorectal cancer	Weighted median	17	0.115374	1.15439	0.920755	1.44731	0.21335
Phocea	Colorectal cancer	Weighted median	14	0.159169	0.938355	0.686879	1.2819	0.689346
Phocea massiliensis	Colorectal cancer	Weighted median	15	0.162914	1.01179	0.735216	1.39241	0.942645
Photobacterium	Colorectal cancer	Weighted median	14	0.331151	1.21094	0.632763	2.31741	0.563281
Planococcaceae	Colorectal cancer	Weighted median	17	0.466262	1.51553	0.607678	3.77967	0.372556
Poseidoniaceae	Colorectal cancer	Weighted median	21	0.343537	0.962836	0.491053	1.88789	0.912217
Prevotella bivia	Colorectal cancer	Weighted median	14	0.116576	1.05737	0.841388	1.3288	0.632262
Prevotella buccae	Colorectal cancer	Weighted median	20	0.0996352	0.875892	0.720509	1.06479	0.183527
Prevotella sp000434975	Colorectal cancer	Weighted median	14	0.0713555	1.00206	0.871276	1.15248	0.976972
Prevotella sp000436915	Colorectal cancer	Weighted median	19	0.082822	0.930837	0.79136	1.0949	0.386841
Prevotella sp002437285	Colorectal cancer	Weighted median	14	0.10367	0.904212	0.737946	1.10794	0.331412
Prevotella sp002437565	Colorectal cancer	Weighted median	24	0.0892053	0.959338	0.80545	1.14263	0.641683
Prevotella sp002933775	Colorectal cancer	Weighted median	15	0.121981	1.02654	0.808243	1.30379	0.829997
Prevotella sp900317685	Colorectal cancer	Weighted median	23	0.104717	0.88815	0.723352	1.09049	0.257332
Prevotella sp900318625	Colorectal cancer	Weighted median	10	0.159611	1.1645	0.85168	1.59222	0.34001
Prevotellamassilia	Colorectal cancer	Weighted median	14	0.0873055	1.09847	0.925707	1.30348	0.282028
Prevotellamassilia sp000437675	Colorectal cancer	Weighted median	17	0.102814	0.982912	0.803521	1.20235	0.866865
Propionibacterium freudenreichii	Colorectal cancer	Weighted median	19	0.09098	0.825739	0.690874	0.98693	0.0353255
Proteus	Colorectal cancer	Weighted median	28	0.160078	1.05239	0.76898	1.44025	0.749733
Provencibacterium	Colorectal cancer	Weighted median	20	0.138315	1.26706	0.966188	1.66163	0.0870229
Provencibacterium massiliense	Colorectal cancer	Weighted median	18	0.158697	1.00952	0.739655	1.37785	0.952393
Providencia	Colorectal cancer	Weighted median	24	0.206691	0.94885	0.632789	1.42277	0.799475
Pseudomonadales	Colorectal cancer	Weighted median	21	0.501086	1.15641	0.433091	3.08777	0.771807
Pseudomonas aeruginosa	Colorectal cancer	Weighted median	19	0.22192	0.817647	0.529253	1.26319	0.364303
Psychroserpens	Colorectal cancer	Weighted median	17	0.183804	0.651359	0.454321	0.933852	0.0196828
QALR01 sp003150035	Colorectal cancer	Weighted median	8	0.18826	1.24292	0.859396	1.7976	0.248038
Raoultella	Colorectal cancer	Weighted median	28	0.130164	1.01103	0.783369	1.30485	0.932842
RC9 sp900317925	Colorectal cancer	Weighted median	9	0.232996	1.06177	0.672513	1.67634	0.796985
Rhodanobacter	Colorectal cancer	Weighted median	20	0.294754	1.02642	0.576005	1.82905	0.929496
Rhodococcus	Colorectal cancer	Weighted median	26	0.28553	0.94943	0.542519	1.66154	0.855785
Rhodovulum	Colorectal cancer	Weighted median	12	0.304479	1.4944	0.822789	2.71421	0.187042
Romboutsia ilealis	Colorectal cancer	Weighted median	17	0.120888	0.982835	0.775494	1.24561	0.886111
Roseibacillus	Colorectal cancer	Weighted median	5	0.449409	0.8767	0.363334	2.11542	0.769668
Rubneribacter sp002159915	Colorectal cancer	Weighted median	16	0.160109	1.08976	0.796237	1.49148	0.591365
RUG013 sp001486445	Colorectal cancer	Weighted median	20	0.166045	0.895536	0.646759	1.24	0.506386
RUG147	Colorectal cancer	Weighted median	6	0.37601	0.809546	0.387414	1.69164	0.574182
RUG147 sp900315495	Colorectal cancer	Weighted median	8	0.392361	0.696743	0.322915	1.50334	0.357085
RUG420 sp900317985	Colorectal cancer	Weighted median	17	0.259638	0.898541	0.540169	1.49467	0.680306
RUG472	Colorectal cancer	Weighted median	18	0.17219	0.786336	0.561096	1.102	0.162726
RUG472 sp900319345	Colorectal cancer	Weighted median	16	0.191311	0.796392	0.547369	1.15871	0.234037
Ruminococcus	Colorectal cancer	Weighted median	15	0.225888	0.925231	0.594252	1.44056	0.730827
Ruminococcus A sp000432335	Colorectal cancer	Weighted median	18	0.154643	1.2836	0.947972	1.73806	0.10642
Ruminococcus C sp000437255	Colorectal cancer	Weighted median	22	0.0718921	1.13012	0.981585	1.30113	0.088855
Ruminococcus D	Colorectal cancer	Weighted median	20	0.0715522	1.08423	0.942352	1.24746	0.258408
Ruminococcus D bicirculans	Colorectal cancer	Weighted median	22	0.0692615	0.983791	0.858907	1.12683	0.813478
Ruminococcus E sp003521625	Colorectal cancer	Weighted median	17	0.13883	0.930957	0.709178	1.22209	0.606328
Ruminococcus E sp900100595	Colorectal cancer	Weighted median	19	0.229426	0.91085	0.580973	1.42803	0.684007
Ruminococcus E sp900314705	Colorectal cancer	Weighted median	39	0.0809825	0.895179	0.763794	1.04916	0.171514
Saccharofermentanaceae	Colorectal cancer	Weighted median	15	0.443302	0.496603	0.208287	1.18401	0.114341
Saccharomonospora	Colorectal cancer	Weighted median	27	0.210958	0.711716	0.470691	1.07616	0.10695
SAR324	Colorectal cancer	Weighted median	15	0.390515	1.34187	0.624164	2.88486	0.451435
SM23-33	Colorectal cancer	Weighted median	24	0.251768	0.905684	0.552927	1.48349	0.693968
Sorangium	Colorectal cancer	Weighted median	21	0.232319	0.832203	0.527807	1.31215	0.429159
Spirillospora	Colorectal cancer	Weighted median	19	0.305532	0.980037	0.538479	1.78368	0.947378
Spirochaetia	Colorectal cancer	Weighted median	40	0.212153	1.09531	0.722683	1.66006	0.667847
Sporomusales	Colorectal cancer	Weighted median	13	0.393053	1.02154	0.472804	2.20713	0.956764
Staphylococcus A fleurettii	Colorectal cancer	Weighted median	18	0.0964531	1.0561	0.874181	1.27587	0.571483
Staphylococcus aureus	Colorectal cancer	Weighted median	21	0.202393	1.07845	0.725305	1.60355	0.70902
Stappia	Colorectal cancer	Weighted median	17	0.254421	0.911059	0.553323	1.50008	0.71428
Streptacidiphilus	Colorectal cancer	Weighted median	15	0.32447	0.890451	0.471428	1.68192	0.720652
Streptococcus sanguinis	Colorectal cancer	Weighted median	17	0.154918	0.94191	0.695249	1.27608	0.699271
Succiniclasticum	Colorectal cancer	Weighted median	43	0.118201	0.962962	0.763826	1.21401	0.7495
Succinivibrio	Colorectal cancer	Weighted median	44	0.0814802	0.971052	0.827723	1.1392	0.718457
Succinivibrionaceae	Colorectal cancer	Weighted median	47	0.0905695	0.748071	0.626395	0.893381	0.00135153
Syntrophomonadia	Colorectal cancer	Weighted median	17	0.44023	0.784003	0.330816	1.85802	0.580427
Syntrophorhabdaceae	Colorectal cancer	Weighted median	21	0.254471	1.2608	0.76566	2.07614	0.362455
Syntrophorhabdia	Colorectal cancer	Weighted median	13	0.406454	2.22517	1.00319	4.93564	0.0490875
Tannerellaceae	Colorectal cancer	Weighted median	23	0.0862349	1.019	0.860535	1.20664	0.827249
Tepidanaerobacteraceae	Colorectal cancer	Weighted median	12	0.243185	0.831749	0.516403	1.33966	0.44872
Terrisporobacter	Colorectal cancer	Weighted median	17	0.119716	1.14144	0.902716	1.44331	0.269127
Terrisporobacter othiniensis	Colorectal cancer	Weighted median	12	0.143704	0.912773	0.688714	1.20972	0.525355
Thermococcaceae	Colorectal cancer	Weighted median	21	0.237676	1.56116	0.979789	2.48749	0.0609178
Thermococci	Colorectal cancer	Weighted median	20	0.274758	1.1032	0.643838	1.89031	0.72074
Thermoplasmatota	Colorectal cancer	Weighted median	38	0.249192	0.890604	0.546473	1.45145	0.641987
Thermoprotei	Colorectal cancer	Weighted median	13	0.492141	1.50087	0.572038	3.93788	0.409337
Thioalkalivibrionaceae	Colorectal cancer	Weighted median	13	0.342718	0.968263	0.494613	1.89549	0.925025
TMED109	Colorectal cancer	Weighted median	19	0.189308	0.992595	0.684904	1.43851	0.968681
Treponema D	Colorectal cancer	Weighted median	98	0.117968	0.825881	0.655391	1.04072	0.104877
Treponemataceae	Colorectal cancer	Weighted median	102	0.142708	0.90245	0.682257	1.19371	0.471988
Turicibacter	Colorectal cancer	Weighted median	19	0.0863981	0.968927	0.817989	1.14772	0.714847
Turicibacter sp001543345	Colorectal cancer	Weighted median	21	0.0831397	0.953932	0.810489	1.12276	0.570526
Turicibacteraceae	Colorectal cancer	Weighted median	18	0.0920703	0.967634	0.807866	1.159	0.72083
UBA1033 sp001695555	Colorectal cancer	Weighted median	17	0.238401	1.21777	0.763192	1.9431	0.408564
UBA1066	Colorectal cancer	Weighted median	20	0.291083	0.994546	0.562147	1.75954	0.985011
UBA1066 sp900317515	Colorectal cancer	Weighted median	13	0.325164	0.724173	0.382875	1.36971	0.320953
UBA11471	Colorectal cancer	Weighted median	17	0.0836485	0.86409	0.733425	1.01803	0.080753
UBA11471 sp000434215	Colorectal cancer	Weighted median	16	0.0928256	0.843332	0.703046	1.01161	0.0664097
UBA1191	Colorectal cancer	Weighted median	13	0.175792	1.01311	0.717826	1.42986	0.940937
UBA11963	Colorectal cancer	Weighted median	13	0.158212	1.13693	0.833797	1.55027	0.41729
UBA11963 sp002362595	Colorectal cancer	Weighted median	17	0.158803	1.05965	0.776226	1.44657	0.715206
UBA1206 sp000433115	Colorectal cancer	Weighted median	20	0.0915065	0.863773	0.721951	1.03345	0.109514
UBA1375 sp002305795	Colorectal cancer	Weighted median	19	0.162186	0.957924	0.697069	1.3164	0.790976
UBA1407	Colorectal cancer	Weighted median	12	0.314949	1.09243	0.589255	2.02527	0.778946
UBA1409	Colorectal cancer	Weighted median	13	0.130693	0.893013	0.691209	1.15373	0.386597
UBA1417 sp003531055	Colorectal cancer	Weighted median	18	0.113412	0.988664	0.791609	1.23477	0.919928
UBA1446 sp002329245	Colorectal cancer	Weighted median	15	0.212043	0.683944	0.451363	1.03637	0.073211
UBA1448	Colorectal cancer	Weighted median	12	0.218646	0.973642	0.634285	1.49456	0.902765
UBA1448 sp002329405	Colorectal cancer	Weighted median	13	0.231874	0.984613	0.625014	1.5511	0.94668
UBA1611	Colorectal cancer	Weighted median	12	0.292533	1.04189	0.587233	1.84854	0.88845
UBA1777 sp002320035	Colorectal cancer	Weighted median	15	0.197854	1.21299	0.823075	1.78761	0.329115
UBA1777 sp900316255	Colorectal cancer	Weighted median	15	0.247464	0.920804	0.566919	1.49559	0.738822
UBA1777 sp900319275	Colorectal cancer	Weighted median	9	0.320457	0.67029	0.357671	1.25615	0.211901
UBA1777 sp900319835	Colorectal cancer	Weighted median	16	0.226195	1.5059	0.966616	2.34604	0.070313
UBA2658 sp002841545	Colorectal cancer	Weighted median	10	0.341067	0.522813	0.267932	1.02016	0.0572394
UBA2821	Colorectal cancer	Weighted median	29	0.102637	0.885004	0.723733	1.08221	0.233953
UBA2922 sp900313925	Colorectal cancer	Weighted median	16	0.208222	0.959067	0.637685	1.44242	0.840917
UBA3282 sp002493835	Colorectal cancer	Weighted median	13	0.255098	0.632603	0.383696	1.04298	0.0726466
UBA3792	Colorectal cancer	Weighted median	18	0.19147	1.27714	0.87752	1.85876	0.201383
UBA3855 sp900316885	Colorectal cancer	Weighted median	16	0.256174	1.30237	0.788271	2.15177	0.302409
UBA5394 sp002409725	Colorectal cancer	Weighted median	24	0.134757	1.01287	0.777761	1.31905	0.924397
UBA6382	Colorectal cancer	Weighted median	16	0.147571	1.04093	0.77948	1.39006	0.78577
UBA6398	Colorectal cancer	Weighted median	22	0.0811562	1.06316	0.906808	1.24646	0.450482
UBA6398 sp002451695	Colorectal cancer	Weighted median	16	0.125011	0.980453	0.767389	1.25267	0.874529
UBA644	Colorectal cancer	Weighted median	15	0.125587	1.11094	0.868536	1.42099	0.402196
UBA6960	Colorectal cancer	Weighted median	16	0.261604	0.923304	0.552921	1.54179	0.760343
UBA7102 sp002315655	Colorectal cancer	Weighted median	20	0.198624	0.839558	0.568824	1.23915	0.378614
UBA7177	Colorectal cancer	Weighted median	21	0.189415	1.14359	0.788928	1.6577	0.478721
UBA7177 sp002491225	Colorectal cancer	Weighted median	20	0.205212	1.05782	0.707509	1.58158	0.784151
UBA7182	Colorectal cancer	Weighted median	19	0.208376	1.10793	0.736444	1.66681	0.622805
UBA7182 sp002491115	Colorectal cancer	Weighted median	19	0.251299	0.893674	0.546096	1.46248	0.654635
UBA737	Colorectal cancer	Weighted median	15	0.131608	1.12543	0.869548	1.45662	0.369243
UBA737 sp002451855	Colorectal cancer	Weighted median	18	0.138614	0.839442	0.639735	1.10149	0.206724
UBA7703	Colorectal cancer	Weighted median	13	0.246994	1.30063	0.801507	2.11056	0.287247
UBA7748 sp900314535	Colorectal cancer	Weighted median	22	0.160902	0.984959	0.718547	1.35015	0.924959
UBA8517	Colorectal cancer	Weighted median	15	0.229679	0.974697	0.621388	1.52889	0.911151
UBA8621	Colorectal cancer	Weighted median	21	0.220814	0.939799	0.609641	1.44876	0.778571
UBA8904	Colorectal cancer	Weighted median	19	0.255604	0.906746	0.549429	1.49644	0.70173
UBA9475 sp002161235	Colorectal cancer	Weighted median	15	0.20746	1.14211	0.760529	1.71515	0.52184
UBA9475 sp002161675	Colorectal cancer	Weighted median	16	0.223657	0.901459	0.581521	1.39742	0.642764
UBP9	Colorectal cancer	Weighted median	25	0.218506	1.03395	0.673756	1.5867	0.878567
UCG-010 sp003150215	Colorectal cancer	Weighted median	14	0.103609	1.03312	0.84325	1.26574	0.753167
UNC496MF	Colorectal cancer	Weighted median	17	0.286154	1.11111	0.63413	1.94687	0.712728
V9D3004	Colorectal cancer	Weighted median	18	0.117861	1.1377	0.903027	1.43335	0.273712
Veillonella	Colorectal cancer	Weighted median	8	0.111881	0.867627	0.696784	1.08036	0.204392
Veillonella rogosae	Colorectal cancer	Weighted median	17	0.0912418	1.03139	0.862493	1.23336	0.734817
Veillonellaceae	Colorectal cancer	Weighted median	15	0.106078	1.0724	0.871083	1.32023	0.509954
Victivallis sp002998355	Colorectal cancer	Weighted median	14	0.0803575	1.09322	0.933914	1.27971	0.267359
Absiella dolichum	Colorectal cancer	Weighted mode	17	0.301446	0.902243	0.499721	1.62899	0.737348
Acetobacteraceae	Colorectal cancer	Weighted mode	14	0.856011	0.890345	0.166306	4.76661	0.89415
Acetobacterales	Colorectal cancer	Weighted mode	17	0.89941	1.00891	0.173085	5.88094	0.99225
Achromobacter	Colorectal cancer	Weighted mode	11	0.595377	0.517058	0.16097	1.66087	0.293853
Acidaminococcus fermentans	Colorectal cancer	Weighted mode	23	0.231761	0.919832	0.584023	1.44873	0.721865
Acidaminococcus sp900315205	Colorectal cancer	Weighted mode	21	0.31842	1.20078	0.643311	2.24135	0.571945
Acidobacteriales	Colorectal cancer	Weighted mode	15	0.761541	0.577088	0.129719	2.56731	0.482236
Actinobacteria	Colorectal cancer	Weighted mode	15	0.227567	2.3059	1.47615	3.60205	0.00251631
Actinobacteriota	Colorectal cancer	Weighted mode	13	0.850885	0.827131	0.156058	4.38392	0.827246
Actinomycetales	Colorectal cancer	Weighted mode	13	0.1641	1.76761	1.28145	2.43822	0.00462041
Agathobacter sp000434275	Colorectal cancer	Weighted mode	13	0.179682	0.981595	0.690214	1.39599	0.919366
Akkermansia muciniphila B	Colorectal cancer	Weighted mode	22	0.105496	0.872424	0.709459	1.07282	0.209821
Aliivibrio	Colorectal cancer	Weighted mode	13	0.358056	1.3351	0.661807	2.69338	0.435283
Alistipes	Colorectal cancer	Weighted mode	18	0.169624	0.868992	0.623202	1.21172	0.41923
Alistipes shahii	Colorectal cancer	Weighted mode	16	0.129153	0.988926	0.767763	1.2738	0.93243
Alloprevotella	Colorectal cancer	Weighted mode	21	0.161446	1.19454	0.870514	1.63918	0.283942
Alteromonadaceae	Colorectal cancer	Weighted mode	21	0.782036	0.848757	0.183274	3.93066	0.836034
An181	Colorectal cancer	Weighted mode	14	0.277937	1.20116	0.696652	2.07103	0.521112
An7	Colorectal cancer	Weighted mode	14	0.386091	0.764441	0.358671	1.62926	0.498854
Anaeromassilibacillus sp001305115	Colorectal cancer	Weighted mode	22	0.21763	1.10678	0.722452	1.69555	0.645897
Aneurinibacillaceae	Colorectal cancer	Weighted mode	15	0.51812	0.777177	0.281505	2.14562	0.63411
Aneurinibacillales	Colorectal cancer	Weighted mode	18	0.488105	0.816234	0.313568	2.1247	0.682611
AR31	Colorectal cancer	Weighted mode	13	0.452702	0.632698	0.260525	1.53654	0.331886
Atopobiaceae	Colorectal cancer	Weighted mode	21	0.342681	1.01334	0.517679	1.98359	0.96953
Aureimonas	Colorectal cancer	Weighted mode	18	0.553293	1.97591	0.668027	5.84439	0.235133
Azorhizobium	Colorectal cancer	Weighted mode	14	0.481102	0.79666	0.310277	2.04548	0.644394
Bacillaceae A	Colorectal cancer	Weighted mode	14	0.728011	1.36061	0.326617	5.66801	0.679221
Bacillales A	Colorectal cancer	Weighted mode	15	0.854547	1.86588	0.349525	9.96068	0.477488
Bacilli A	Colorectal cancer	Weighted mode	19	1.25514	1.36405	0.11653	15.9671	0.807435
Bacillus	Colorectal cancer	Weighted mode	15	0.79368	1.28278	0.270742	6.07778	0.758329
Bacillus AY	Colorectal cancer	Weighted mode	20	0.426304	0.937185	0.406395	2.16124	0.88065
Bacillus C	Colorectal cancer	Weighted mode	16	0.54476	1.35395	0.465474	3.93834	0.586235
Bacillus U	Colorectal cancer	Weighted mode	19	0.334012	0.863536	0.448708	1.66187	0.665699
Bacillus velezensis	Colorectal cancer	Weighted mode	13	0.486913	1.82542	0.702901	4.74058	0.240118
Bacteroides A	Colorectal cancer	Weighted mode	11	0.133095	0.905242	0.697383	1.17505	0.471693
Bacteroides A plebeius	Colorectal cancer	Weighted mode	21	0.108139	0.990095	0.80099	1.22385	0.927573
Bacteroides A plebeius A	Colorectal cancer	Weighted mode	13	0.13589	1.03563	0.793471	1.35168	0.801073
Bacteroides clarus	Colorectal cancer	Weighted mode	15	0.148414	0.997307	0.745583	1.33402	0.985761
Bacteroides eggerthii	Colorectal cancer	Weighted mode	19	0.105534	1.03218	0.839314	1.26937	0.767496
Bacteroides faecis	Colorectal cancer	Weighted mode	14	0.120318	1.06042	0.837646	1.34244	0.633973
Bacteroides intestinalis A	Colorectal cancer	Weighted mode	17	0.119949	1.11876	0.884372	1.41527	0.363394
Bacteroides sp002160055	Colorectal cancer	Weighted mode	19	0.204115	0.899587	0.602972	1.34212	0.610474
Bacteroides sp003545565	Colorectal cancer	Weighted mode	13	0.200827	1.05828	0.713925	1.56873	0.782709
Bacteroides stercoris	Colorectal cancer	Weighted mode	10	0.116357	1.02237	0.813884	1.28426	0.853428
Bacteroides thetaiotaomicron	Colorectal cancer	Weighted mode	12	0.155957	1.0214	0.752387	1.38659	0.894469
Barnesiella	Colorectal cancer	Weighted mode	14	0.117968	1.03643	0.822481	1.30604	0.766415
Barnesiellaceae	Colorectal cancer	Weighted mode	12	0.126229	0.993208	0.775519	1.272	0.957912
Bifidobacteriaceae	Colorectal cancer	Weighted mode	19	0.264189	0.92884	0.553425	1.55892	0.783109
Bifidobacterium	Colorectal cancer	Weighted mode	16	0.171516	0.829398	0.592606	1.16081	0.292659
Bifidobacterium adolescentis	Colorectal cancer	Weighted mode	22	0.116238	1.03161	0.821435	1.29557	0.791489
Bifidobacterium angulatum	Colorectal cancer	Weighted mode	23	0.206586	0.923147	0.615774	1.38395	0.702412
Bifidobacterium bifidum	Colorectal cancer	Weighted mode	13	0.194824	1.00092	0.683223	1.46635	0.996309
Bifidobacterium breve	Colorectal cancer	Weighted mode	19	0.445049	0.853748	0.356859	2.04251	0.726506
Bifidobacterium catenulatum	Colorectal cancer	Weighted mode	12	0.15481	1.00734	0.743704	1.36444	0.96316
Bifidobacterium infantis	Colorectal cancer	Weighted mode	9	0.19762	1.88333	1.27853	2.77424	0.0125493
Bifidobacterium kashiwanohense	Colorectal cancer	Weighted mode	12	0.257449	1.06006	0.640005	1.7558	0.824937
Bifidobacterium longum	Colorectal cancer	Weighted mode	12	0.186047	1.07204	0.744463	1.54375	0.715597
Bifidobacterium pseudocatenulatum	Colorectal cancer	Weighted mode	11	0.230361	1.11324	0.708766	1.74855	0.651412
Bifidobacterium ruminantium	Colorectal cancer	Weighted mode	19	0.208468	0.856061	0.568922	1.28812	0.465591
Bin127	Colorectal cancer	Weighted mode	14	0.406825	0.774313	0.348835	1.71875	0.540424
Blautia A sp000285855	Colorectal cancer	Weighted mode	13	0.331305	0.907703	0.474166	1.73763	0.775055
Blautia A sp002159835	Colorectal cancer	Weighted mode	16	0.317316	1.69534	0.910235	3.15764	0.116939
Blautia A sp900066145	Colorectal cancer	Weighted mode	19	0.358523	1.27861	0.633222	2.58178	0.501757
Blautia A sp900066355	Colorectal cancer	Weighted mode	14	0.299534	0.773054	0.429775	1.39052	0.405711
Blautia hansenii	Colorectal cancer	Weighted mode	19	0.251903	0.918441	0.560566	1.50479	0.739467
Blautia sp000436935	Colorectal cancer	Weighted mode	27	0.12817	0.996825	0.775387	1.2815	0.980397
Blautia sp001304935	Colorectal cancer	Weighted mode	15	0.222152	1.0561	0.683287	1.63231	0.809495
Borreliaceae	Colorectal cancer	Weighted mode	13	0.512297	1.04662	0.383455	2.85671	0.930588
Borreliales	Colorectal cancer	Weighted mode	14	0.447268	1.13202	0.471118	2.72004	0.785958
Brachyspira	Colorectal cancer	Weighted mode	25	0.257246	0.976401	0.589734	1.61659	0.926803
Brachyspiraceae	Colorectal cancer	Weighted mode	25	0.267382	0.972952	0.576091	1.64321	0.919172
Brachyspirae	Colorectal cancer	Weighted mode	24	0.310223	0.937664	0.510481	1.72232	0.837465
Brachyspirales	Colorectal cancer	Weighted mode	25	0.317615	0.961273	0.515807	1.79146	0.902071
Brevibacillaceae	Colorectal cancer	Weighted mode	17	0.575175	0.667233	0.216112	2.06004	0.491876
Brevibacillales	Colorectal cancer	Weighted mode	19	0.632584	0.883821	0.255799	3.05373	0.847398
Brevibacillus B	Colorectal cancer	Weighted mode	19	0.226768	0.876828	0.562194	1.36755	0.569341
Butyricimonas sp900258545	Colorectal cancer	Weighted mode	15	0.17211	0.877806	0.626463	1.22999	0.461457
CAG-1000	Colorectal cancer	Weighted mode	20	0.154307	0.964511	0.712785	1.30514	0.817358
CAG-1000 sp000434555	Colorectal cancer	Weighted mode	21	0.135259	1.07756	0.826622	1.40468	0.586881
CAG-1031	Colorectal cancer	Weighted mode	18	0.1384	0.878409	0.669713	1.15214	0.362019
CAG-110	Colorectal cancer	Weighted mode	16	0.172076	1.11289	0.79429	1.55929	0.543537
CAG-145	Colorectal cancer	Weighted mode	9	0.262722	0.732063	0.437437	1.22513	0.269223
CAG-145 sp000435615	Colorectal cancer	Weighted mode	19	0.181869	0.75565	0.529067	1.07927	0.140825
CAG-145 sp002320005	Colorectal cancer	Weighted mode	10	0.349972	1.38732	0.698671	2.75472	0.373991
CAG-170 sp003516765	Colorectal cancer	Weighted mode	20	0.143238	0.847172	0.639801	1.12176	0.261263
CAG-177	Colorectal cancer	Weighted mode	12	0.112137	1.05305	0.845275	1.31191	0.65378
CAG-177 sp002438685	Colorectal cancer	Weighted mode	18	0.125457	1.0386	0.81219	1.32813	0.766396
CAG-177 sp002451755	Colorectal cancer	Weighted mode	12	0.135571	1.03875	0.796363	1.35491	0.784352
CAG-177 sp003514385	Colorectal cancer	Weighted mode	17	0.0926043	1.08595	0.905695	1.30207	0.38646
CAG-177 sp003538135	Colorectal cancer	Weighted mode	21	0.134015	1.07977	0.830335	1.40412	0.573262
CAG-180 sp000432435	Colorectal cancer	Weighted mode	17	0.0957962	1.09186	0.904946	1.31737	0.372571
CAG-194 sp002441865	Colorectal cancer	Weighted mode	16	0.385917	1.37689	0.646248	2.93357	0.420243
CAG-245	Colorectal cancer	Weighted mode	15	0.132454	0.995891	0.768183	1.2911	0.975642
CAG-245 sp000435175	Colorectal cancer	Weighted mode	18	0.137102	0.893807	0.683189	1.16936	0.424205
CAG-269 sp001915995	Colorectal cancer	Weighted mode	12	0.147652	1.17162	0.877209	1.56484	0.30637
CAG-269 sp001916065	Colorectal cancer	Weighted mode	15	0.146853	1.05223	0.789058	1.40319	0.733962
CAG-269 sp002372935	Colorectal cancer	Weighted mode	15	0.216364	0.902883	0.590825	1.37976	0.644074
CAG-273 sp003507395	Colorectal cancer	Weighted mode	20	0.0991563	1.09266	0.899663	1.32705	0.382688
CAG-273 sp003534295	Colorectal cancer	Weighted mode	17	0.119632	0.86914	0.687476	1.09881	0.258214
CAG-274 sp000432155	Colorectal cancer	Weighted mode	18	0.115941	0.957135	0.762574	1.20133	0.710199
CAG-302	Colorectal cancer	Weighted mode	21	0.111193	0.94895	0.763123	1.18003	0.642567
CAG-345	Colorectal cancer	Weighted mode	22	0.111516	0.998352	0.802341	1.24225	0.98834
CAG-345 sp000433315	Colorectal cancer	Weighted mode	25	0.121607	0.999204	0.7873	1.26814	0.994832
CAG-349	Colorectal cancer	Weighted mode	24	0.0962905	1.0227	0.846804	1.23513	0.817757
CAG-390 sp003523225	Colorectal cancer	Weighted mode	22	0.214698	1.01594	0.666982	1.54748	0.941972
CAG-433	Colorectal cancer	Weighted mode	17	0.147206	1.10311	0.826639	1.47206	0.514488
[truncated: 367 more rows]
