# Supplementary material for: Mendelian randomization analysis on the dissecting causal relationships between gut microbiota, circulating metabolites, and colorectal cancer: Insights from the latest evidence
Source: Medicine (Baltimore). 2026 Jul 3;105(27):e49390. doi: 10.1097/MD.0000000000049390 (PMC13337104; doi:10.1097/MD.0000000000049390)
Supplement: Supplementary file 5 [file medi-105-e49390-s005.xlsx]

## Sheet: Supplementary Table 6
Supplementary Table 6 MR estimates of CRC on Gut microbiota
Exposure	Outcome	Method	nsnp	se	OR	lci95	uci95	p-value
Colorectal cancer	Acidaminococcus fermentans	Inverse variance weighted	115	0.0095699	1.00573	0.987045	1.02478	0.550217
Colorectal cancer	Acidaminococcus fermentans	MR Egger	115	0.0249498	0.974515	0.928006	1.02335	0.303014
Colorectal cancer	Acidaminococcus fermentans	Weighted mode	115	0.0391671	1.02964	0.953559	1.1118	0.457283
Colorectal cancer	Acidaminococcus fermentans	Simple mode	115	0.0429738	1.00252	0.921537	1.09062	0.953404
Colorectal cancer	Acidaminococcus fermentans	Weighted median	115	0.0140501	1.00568	0.978366	1.03376	0.686712
Colorectal cancer	Alloprevotella	Inverse variance weighted	115	0.0137636	0.993209	0.966773	1.02037	0.620516
Colorectal cancer	Alloprevotella	MR Egger	115	0.0344361	1.10514	1.03301	1.18231	0.00444245
Colorectal cancer	Alloprevotella	Weighted mode	115	0.0505321	0.914322	0.828104	1.00951	0.0789668
Colorectal cancer	Alloprevotella	Simple mode	115	0.0540422	0.912197	0.820516	1.01412	0.0917619
Colorectal cancer	Alloprevotella	Weighted median	115	0.0195723	0.967867	0.931441	1.00572	0.0951742
Colorectal cancer	Atopobiaceae	Inverse variance weighted	115	0.00720198	0.994284	0.980348	1.00842	0.426094
Colorectal cancer	Atopobiaceae	MR Egger	115	0.0185547	0.96188	0.927528	0.997505	0.0384383
Colorectal cancer	Atopobiaceae	Weighted mode	115	0.0232845	0.972265	0.92889	1.01766	0.229559
Colorectal cancer	Atopobiaceae	Simple mode	115	0.0271965	0.981534	0.930583	1.03527	0.494528
Colorectal cancer	Atopobiaceae	Weighted median	115	0.0103201	0.986047	0.966303	1.0062	0.173351
Colorectal cancer	Bifidobacterium angulatum	Inverse variance weighted	115	0.0195891	1.01383	0.975644	1.05351	0.483137
Colorectal cancer	Bifidobacterium angulatum	MR Egger	115	0.0512839	1.00264	0.906761	1.10866	0.959038
Colorectal cancer	Bifidobacterium angulatum	Weighted mode	115	0.0587685	0.987877	0.880396	1.10848	0.835956
Colorectal cancer	Bifidobacterium angulatum	Simple mode	115	0.0631616	1.00445	0.88749	1.13682	0.944093
Colorectal cancer	Bifidobacterium angulatum	Weighted median	115	0.0237158	1.00227	0.956745	1.04995	0.92394
Colorectal cancer	Bifidobacterium longum	Inverse variance weighted	115	0.0197747	1.01132	0.972872	1.05129	0.569216
Colorectal cancer	Bifidobacterium longum	MR Egger	115	0.0516322	0.973046	0.879393	1.07667	0.597696
Colorectal cancer	Bifidobacterium longum	Weighted mode	115	0.0763389	1.03318	0.889604	1.19994	0.669719
Colorectal cancer	Bifidobacterium longum	Simple mode	115	0.0708188	1.02531	0.892427	1.17798	0.724795
Colorectal cancer	Bifidobacterium longum	Weighted median	115	0.0246743	1.01043	0.962728	1.0605	0.674068
Colorectal cancer	CAG-1031	Inverse variance weighted	115	0.0177623	0.995767	0.961697	1.03104	0.811244
Colorectal cancer	CAG-1031	MR Egger	115	0.0463085	1.05804	0.966236	1.15856	0.225649
Colorectal cancer	CAG-1031	Weighted mode	115	0.0650269	0.901072	0.793245	1.02356	0.111932
Colorectal cancer	CAG-1031	Simple mode	115	0.0789908	0.885858	0.758797	1.0342	0.127718
Colorectal cancer	CAG-1031	Weighted median	115	0.0261287	0.999234	0.94935	1.05174	0.976615
Colorectal cancer	CAG-145 sp002320005	Inverse variance weighted	115	0.00742238	0.993033	0.978691	1.00759	0.346248
Colorectal cancer	CAG-145 sp002320005	MR Egger	115	0.0193811	0.978851	0.942365	1.01675	0.272404
Colorectal cancer	CAG-145 sp002320005	Weighted mode	115	0.0266402	0.978385	0.928609	1.03083	0.413767
Colorectal cancer	CAG-145 sp002320005	Simple mode	115	0.0314633	0.987805	0.928729	1.05064	0.697274
Colorectal cancer	CAG-145 sp002320005	Weighted median	115	0.0110628	0.987052	0.965879	1.00869	0.23876
Colorectal cancer	CAG-822	Inverse variance weighted	115	0.0133331	0.991802	0.966219	1.01806	0.536978
Colorectal cancer	CAG-822	MR Egger	115	0.0347637	1.02385	0.95641	1.09604	0.499189
Colorectal cancer	CAG-822	Weighted mode	115	0.0452751	0.96078	0.879195	1.04994	0.378719
Colorectal cancer	CAG-822	Simple mode	115	0.0487836	0.96078	0.87317	1.05718	0.413845
Colorectal cancer	CAG-822	Weighted median	115	0.0192182	0.992509	0.955819	1.03061	0.695601
Colorectal cancer	Chromobacteriaceae	Inverse variance weighted	115	0.00384854	0.997593	0.990097	1.00515	0.531241
Colorectal cancer	Chromobacteriaceae	MR Egger	115	0.0100337	0.982428	0.963296	1.00194	0.0799543
Colorectal cancer	Chromobacteriaceae	Weighted mode	115	0.0128849	1.00233	0.977333	1.02796	0.857051
Colorectal cancer	Chromobacteriaceae	Simple mode	115	0.0159582	1.01534	0.984072	1.0476	0.342167
Colorectal cancer	Chromobacteriaceae	Weighted median	115	0.0059685	0.999374	0.987751	1.01113	0.916477
Colorectal cancer	Elusimicrobia	Inverse variance weighted	115	0.00381521	1.00447	0.996989	1.01201	0.242206
Colorectal cancer	Elusimicrobia	MR Egger	115	0.00994667	1.00102	0.981697	1.02073	0.918274
Colorectal cancer	Elusimicrobia	Weighted mode	115	0.0128447	1.00655	0.981525	1.03221	0.612309
Colorectal cancer	Elusimicrobia	Simple mode	115	0.0135546	1.00706	0.980661	1.03418	0.604561
Colorectal cancer	Elusimicrobia	Weighted median	115	0.0055491	1.00379	0.992931	1.01477	0.49546
Colorectal cancer	Elusimicrobiota	Inverse variance weighted	115	0.00245064	1.00336	0.998549	1.00819	0.171509
Colorectal cancer	Elusimicrobiota	MR Egger	115	0.00638909	1.00138	0.988919	1.014	0.829389
Colorectal cancer	Elusimicrobiota	Weighted mode	115	0.00762403	1.00199	0.987126	1.01707	0.794995
Colorectal cancer	Elusimicrobiota	Simple mode	115	0.00951006	0.999586	0.981127	1.01839	0.965368
Colorectal cancer	Elusimicrobiota	Weighted median	115	0.00346708	1.0016	0.994814	1.00843	0.645215
Colorectal cancer	Gillisia	Inverse variance weighted	115	0.00765892	1.00444	0.989471	1.01963	0.563246
Colorectal cancer	Gillisia	MR Egger	115	0.020017	0.992206	0.954032	1.03191	0.696604
Colorectal cancer	Gillisia	Weighted mode	115	0.0228194	1.00056	0.956799	1.04633	0.980326
Colorectal cancer	Gillisia	Simple mode	115	0.0286381	0.999362	0.944812	1.05706	0.982255
Colorectal cancer	Gillisia	Weighted median	115	0.0104143	1.00088	0.98066	1.02152	0.932497
Colorectal cancer	Hungatella sp900155545	Inverse variance weighted	115	0.00705963	0.998889	0.985163	1.01281	0.874874
Colorectal cancer	Hungatella sp900155545	MR Egger	115	0.0184055	0.991242	0.95612	1.02765	0.633622
Colorectal cancer	Hungatella sp900155545	Weighted mode	115	0.0254606	0.977947	0.930342	1.02799	0.382947
Colorectal cancer	Hungatella sp900155545	Simple mode	115	0.0289086	0.973765	0.920125	1.03053	0.359712
Colorectal cancer	Hungatella sp900155545	Weighted median	115	0.0105719	0.99527	0.974859	1.01611	0.653778
Colorectal cancer	Megamonas	Inverse variance weighted	115	0.0119208	1.00316	0.979995	1.02688	0.79112
Colorectal cancer	Megamonas	MR Egger	115	0.0310791	1.02327	0.962794	1.08754	0.46082
Colorectal cancer	Megamonas	Weighted mode	115	0.0406093	1.00002	0.92351	1.08287	0.999591
Colorectal cancer	Megamonas	Simple mode	115	0.0455233	1.00798	0.921938	1.10205	0.861711
Colorectal cancer	Megamonas	Weighted median	115	0.0165283	0.999377	0.96752	1.03228	0.969912
Colorectal cancer	Megamonas funiformis	Inverse variance weighted	115	0.0119	1.00154	0.978453	1.02518	0.89691
Colorectal cancer	Megamonas funiformis	MR Egger	115	0.0310246	1.02743	0.966816	1.09185	0.384926
Colorectal cancer	Megamonas funiformis	Weighted mode	115	0.0406695	0.995559	0.919281	1.07817	0.913044
Colorectal cancer	Megamonas funiformis	Simple mode	115	0.0421272	1.00318	0.923675	1.08953	0.940061
Colorectal cancer	Megamonas funiformis	Weighted median	115	0.0166771	0.995394	0.963384	1.02847	0.781932
Colorectal cancer	Peptococcia	Inverse variance weighted	115	0.00619796	0.999322	0.987256	1.01154	0.912868
Colorectal cancer	Peptococcia	MR Egger	115	0.0162055	0.990586	0.959617	1.02256	0.56062
Colorectal cancer	Peptococcia	Weighted mode	115	0.0245347	0.983026	0.936873	1.03145	0.48673
Colorectal cancer	Peptococcia	Simple mode	115	0.0257955	0.982141	0.933719	1.03307	0.486226
Colorectal cancer	Peptococcia	Weighted median	115	0.00898909	0.993919	0.976561	1.01159	0.497441
Colorectal cancer	Phascolarctobacterium sp003150755	Inverse variance weighted	115	0.0134787	1.01861	0.992052	1.04588	0.171328
Colorectal cancer	Phascolarctobacterium sp003150755	MR Egger	115	0.0352213	0.995959	0.929524	1.06714	0.908678
Colorectal cancer	Phascolarctobacterium sp003150755	Weighted mode	115	0.0505565	1.03536	0.937689	1.14321	0.493215
Colorectal cancer	Phascolarctobacterium sp003150755	Simple mode	115	0.0487783	1.03332	0.9391	1.13698	0.503033
Colorectal cancer	Phascolarctobacterium sp003150755	Weighted median	115	0.0195113	1.02858	0.989992	1.06868	0.148607
Colorectal cancer	Psychroserpens	Inverse variance weighted	115	0.00738201	1.00472	0.990289	1.01936	0.523461
Colorectal cancer	Psychroserpens	MR Egger	115	0.0191638	1.03004	0.992068	1.06946	0.125275
Colorectal cancer	Psychroserpens	Weighted mode	115	0.0246167	0.982903	0.936605	1.03149	0.485018
Colorectal cancer	Psychroserpens	Simple mode	115	0.0287877	0.976508	0.922935	1.03319	0.410653
Colorectal cancer	Psychroserpens	Weighted median	115	0.0107359	0.992953	0.972277	1.01407	0.510064
Colorectal cancer	RUG472	Inverse variance weighted	115	0.00795426	0.998802	0.983351	1.0145	0.880226
Colorectal cancer	RUG472	MR Egger	115	0.0207964	0.987467	0.948027	1.02855	0.545438
Colorectal cancer	RUG472	Weighted mode	115	0.0231496	0.990557	0.946617	1.03654	0.682682
Colorectal cancer	RUG472	Simple mode	115	0.028812	1.01718	0.961326	1.07627	0.555646
Colorectal cancer	RUG472	Weighted median	115	0.0114199	0.995713	0.973673	1.01825	0.706763
Colorectal cancer	Saccharofermentanaceae	Inverse variance weighted	115	0.00385077	1.00283	0.995285	1.01042	0.463706
Colorectal cancer	Saccharofermentanaceae	MR Egger	115	0.0100476	0.994468	0.975075	1.01425	0.581981
Colorectal cancer	Saccharofermentanaceae	Weighted mode	115	0.0131985	0.996375	0.97093	1.02249	0.783695
Colorectal cancer	Saccharofermentanaceae	Simple mode	115	0.0140764	0.997613	0.970465	1.02552	0.865462
Colorectal cancer	Saccharofermentanaceae	Weighted median	115	0.00530655	1.0008	0.990449	1.01127	0.879639
Colorectal cancer	Saccharomonospora	Inverse variance weighted	115	0.00610362	1.00454	0.992589	1.01662	0.45848
Colorectal cancer	Saccharomonospora	MR Egger	115	0.0158148	0.981983	0.952012	1.0129	0.252732
Colorectal cancer	Saccharomonospora	Weighted mode	115	0.0169026	1.00901	0.976126	1.04299	0.596861
Colorectal cancer	Saccharomonospora	Simple mode	115	0.0226664	1.02279	0.978345	1.06925	0.322264
Colorectal cancer	Saccharomonospora	Weighted median	115	0.00832777	1.00382	0.987564	1.02033	0.647447
Colorectal cancer	Succinivibrionaceae	Inverse variance weighted	115	0.00949554	0.98909	0.970852	1.00767	0.247958
Colorectal cancer	Succinivibrionaceae	MR Egger	115	0.0248652	0.987568	0.940592	1.03689	0.615857
Colorectal cancer	Succinivibrionaceae	Weighted mode	115	0.0348785	0.965321	0.901535	1.03362	0.313715
Colorectal cancer	Succinivibrionaceae	Simple mode	115	0.0405332	0.94503	0.872857	1.02317	0.165769
Colorectal cancer	Succinivibrionaceae	Weighted median	115	0.0140269	0.978147	0.951621	1.00541	0.11521
Colorectal cancer	Thermococcaceae	Inverse variance weighted	115	0.00545525	0.992194	0.981641	1.00286	0.150837
Colorectal cancer	Thermococcaceae	MR Egger	115	0.0142211	1.00931	0.981569	1.03784	0.515803
Colorectal cancer	Thermococcaceae	Weighted mode	115	0.0202698	0.99577	0.956985	1.03613	0.834731
Colorectal cancer	Thermococcaceae	Simple mode	115	0.0229157	0.997383	0.953576	1.0432	0.909146
Colorectal cancer	Thermococcaceae	Weighted median	115	0.00790086	0.99459	0.979307	1.01011	0.492339
Colorectal cancer	UBA11471	Inverse variance weighted	115	0.0180174	0.984142	0.949994	1.01952	0.374954
Colorectal cancer	UBA11471	MR Egger	115	0.046984	1.02661	0.936291	1.12564	0.577334
Colorectal cancer	UBA11471	Weighted mode	115	0.059424	1.00091	0.890867	1.12455	0.987797
Colorectal cancer	UBA11471	Simple mode	115	0.0682119	0.938308	0.820885	1.07253	0.352526
Colorectal cancer	UBA11471	Weighted median	115	0.0246531	0.979916	0.933692	1.02843	0.410522
Colorectal cancer	UBA11471 sp000434215	Inverse variance weighted	115	0.0157727	0.988356	0.958269	1.01939	0.457741
Colorectal cancer	UBA11471 sp000434215	MR Egger	115	0.041149	1.02349	0.944189	1.10946	0.573627
Colorectal cancer	UBA11471 sp000434215	Weighted mode	115	0.0537164	0.97199	0.874858	1.07991	0.597912
Colorectal cancer	UBA11471 sp000434215	Simple mode	115	0.0649877	0.946058	0.832912	1.07457	0.395308
Colorectal cancer	UBA11471 sp000434215	Weighted median	115	0.0222863	0.975776	0.93407	1.01934	0.271182
Colorectal cancer	UBA1446 sp002329245	Inverse variance weighted	115	0.00695254	0.996208	0.982725	1.00988	0.584732
Colorectal cancer	UBA1446 sp002329245	MR Egger	115	0.0181261	0.984591	0.950225	1.0202	0.39341
Colorectal cancer	UBA1446 sp002329245	Weighted mode	115	0.0239429	1.00032	0.954464	1.04838	0.989271
Colorectal cancer	UBA1446 sp002329245	Simple mode	115	0.0255488	1.00143	0.95252	1.05286	0.955418
Colorectal cancer	UBA1446 sp002329245	Weighted median	115	0.010281	0.996396	0.976519	1.01668	0.72548
Colorectal cancer	UBA3282 sp002493835	Inverse variance weighted	115	0.00662141	1.00702	0.994038	1.02018	0.290531
Colorectal cancer	UBA3282 sp002493835	MR Egger	115	0.0172627	1.01772	0.983862	1.05274	0.311072
Colorectal cancer	UBA3282 sp002493835	Weighted mode	115	0.0232814	1.00515	0.96031	1.05207	0.825903
Colorectal cancer	UBA3282 sp002493835	Simple mode	115	0.0259829	1.00189	0.952141	1.05423	0.942312
Colorectal cancer	UBA3282 sp002493835	Weighted median	115	0.00990898	1.00711	0.987737	1.02686	0.474732
