# Supplementary material for: Mendelian randomization analysis on the dissecting causal relationships between gut microbiota, circulating metabolites, and colorectal cancer: Insights from the latest evidence
Source: Medicine (Baltimore). 2026 Jul 3;105(27):e49390. doi: 10.1097/MD.0000000000049390 (PMC13337104; doi:10.1097/MD.0000000000049390)
Supplement: Supplementary file 6 [file medi-105-e49390-s006.xlsx]

## Sheet: Supplementary Table 7
Supplementary Table 7 MR estimates of circulating metabolites on CRC
Exposure	Outcome	Method	nsnp	se	OR	lci95	uci95	p-value	BH_adjusted_p_value
3-Hydroxybutyrate levels	Colorectal cancer	Inverse variance weighted	42	0.103095	0.991501	0.810097	1.21353	0.934014	0.976766
Acetate levels	Colorectal cancer	Inverse variance weighted	45	0.161191	0.930465	0.678409	1.27617	0.654791	0.923128
Acetone levels	Colorectal cancer	Inverse variance weighted	54	0.117658	0.990258	0.786314	1.2471	0.933692	0.976766
Alanine levels	Colorectal cancer	Inverse variance weighted	116	0.0710603	0.898473	0.781659	1.03274	0.131917	0.602445
Albumin levels	Colorectal cancer	Inverse variance weighted	69	0.103705	0.910545	0.743063	1.11578	0.366185	0.71325
Apolipoprotein A-I levels	Colorectal cancer	Inverse variance weighted	146	0.0512768	1.04668	0.946599	1.15734	0.37361	0.713534
Apolipoprotein B levels	Colorectal cancer	Inverse variance weighted	168	0.0448202	1.07243	0.982238	1.1709	0.118726	0.602445
Cholesterol esters in IDL	Colorectal cancer	Inverse variance weighted	158	0.0397589	1.03842	0.960572	1.12258	0.343006	0.71325
Cholesterol esters in large HDL	Colorectal cancer	Inverse variance weighted	164	0.0457048	1.03427	0.945649	1.1312	0.460947	0.778265
Cholesterol esters in large LDL	Colorectal cancer	Inverse variance weighted	157	0.0398769	1.0394	0.961257	1.1239	0.332492	0.71325
Cholesterol esters in large VLDL	Colorectal cancer	Inverse variance weighted	136	0.0511865	1.0148	0.917928	1.12189	0.774133	0.954354
Cholesterol esters in medium HDL	Colorectal cancer	Inverse variance weighted	129	0.0567743	0.945419	0.845858	1.0567	0.322863	0.709689
Cholesterol esters in medium LDL	Colorectal cancer	Inverse variance weighted	148	0.0404824	1.03919	0.959925	1.12501	0.342278	0.71325
Cholesterol esters in medium VLDL	Colorectal cancer	Inverse variance weighted	143	0.0465165	1.00653	0.918823	1.10261	0.888692	0.976766
Cholesterol esters in small HDL	Colorectal cancer	Inverse variance weighted	103	0.0666155	1.06149	0.931558	1.20953	0.3704	0.71325
Cholesterol esters in small LDL	Colorectal cancer	Inverse variance weighted	151	0.0425908	1.04142	0.958014	1.13209	0.340634	0.71325
Cholesterol esters in small VLDL	Colorectal cancer	Inverse variance weighted	150	0.0455706	1.06342	0.972559	1.16278	0.177203	0.636081
Cholesterol esters in very large HDL	Colorectal cancer	Inverse variance weighted	150	0.0561787	1.17619	1.05356	1.3131	0.00386862	0.29028
Cholesterol esters in very large VLDL	Colorectal cancer	Inverse variance weighted	124	0.0599285	0.988661	0.879094	1.11188	0.849077	0.976766
Cholesterol esters in very small VLDL	Colorectal cancer	Inverse variance weighted	120	0.0469993	1.05236	0.959749	1.15391	0.277537	0.697986
Cholesteryl ester levels in chylomicrons and extremely large VLDL	Colorectal cancer	Inverse variance weighted	123	0.0539872	1.03234	0.928687	1.14757	0.555449	0.857084
Cholesteryl esters to total lipids ratio in chylomicrons and extremely large VLDL	Colorectal cancer	Inverse variance weighted	77	0.069799	1.18841	1.03646	1.36264	0.0133943	0.29028
Cholesteryl esters to total lipids ratio in IDL	Colorectal cancer	Inverse variance weighted	96	0.0543925	1.02421	0.920636	1.13943	0.660124	0.923128
Cholesteryl esters to total lipids ratio in IDL	Colorectal cancer	Inverse variance weighted	71	0.0590062	1.00917	0.898955	1.1329	0.877036	0.976766
Cholesteryl esters to total lipids ratio in large HDL	Colorectal cancer	Inverse variance weighted	118	0.0577194	1.0486	0.936432	1.17419	0.411011	0.743674
Cholesteryl esters to total lipids ratio in large LDL	Colorectal cancer	Inverse variance weighted	128	0.0434541	1.01523	0.932339	1.10548	0.728032	0.931794
Cholesteryl esters to total lipids ratio in large VLDL	Colorectal cancer	Inverse variance weighted	79	0.0709965	1.07425	0.934698	1.23463	0.313073	0.709689
Cholesteryl esters to total lipids ratio in medium HDL	Colorectal cancer	Inverse variance weighted	128	0.04565	0.977045	0.893422	1.0685	0.61096	0.900972
Cholesteryl esters to total lipids ratio in medium LDL	Colorectal cancer	Inverse variance weighted	125	0.0442602	1.01117	0.92715	1.10281	0.801795	0.973012
Cholesteryl esters to total lipids ratio in medium VLDL	Colorectal cancer	Inverse variance weighted	134	0.0517961	1.08956	0.984374	1.20598	0.0977354	0.569309
Cholesteryl esters to total lipids ratio in small HDL	Colorectal cancer	Inverse variance weighted	122	0.0558957	1.05239	0.94319	1.17424	0.360913	0.71325
Cholesteryl esters to total lipids ratio in small LDL	Colorectal cancer	Inverse variance weighted	138	0.043395	1.00094	0.919327	1.0898	0.982701	0.995519
Cholesteryl esters to total lipids ratio in small VLDL	Colorectal cancer	Inverse variance weighted	128	0.051901	1.05784	0.955527	1.17112	0.278595	0.697986
Cholesteryl esters to total lipids ratio in very large HDL	Colorectal cancer	Inverse variance weighted	122	0.058368	1.01625	0.906391	1.13942	0.782458	0.959541
Cholesteryl esters to total lipids ratio in very large VLDL	Colorectal cancer	Inverse variance weighted	57	0.0858256	1.15941	0.9799	1.37181	0.0848123	0.527454
Cholesteryl esters to total lipids ratio in very small VLDL	Colorectal cancer	Inverse variance weighted	80	0.0694159	1.0477	0.914428	1.2004	0.502036	0.80295
Citrate levels	Colorectal cancer	Inverse variance weighted	63	0.0842273	1.13042	0.958395	1.33332	0.145541	0.602445
Concentration of chylomicrons and extremely large VLDL particles	Colorectal cancer	Inverse variance weighted	121	0.0575801	0.966303	0.863177	1.08175	0.551638	0.856878
Concentration of IDL particles	Colorectal cancer	Inverse variance weighted	164	0.0406297	1.0465	0.966393	1.13324	0.263297	0.697986
Concentration of large HDL particles	Colorectal cancer	Inverse variance weighted	163	0.0452684	1.05703	0.967281	1.1551	0.220522	0.66069
Concentration of large LDL particles	Colorectal cancer	Inverse variance weighted	156	0.0394658	1.05673	0.97807	1.14172	0.162071	0.629374
Concentration of large VLDL particles	Colorectal cancer	Inverse variance weighted	133	0.0557781	0.995507	0.892411	1.11051	0.93565	0.976766
Concentration of medium HDL particles	Colorectal cancer	Inverse variance weighted	117	0.0547268	0.975235	0.876042	1.08566	0.646793	0.923128
Concentration of medium LDL particles	Colorectal cancer	Inverse variance weighted	161	0.0398932	1.05576	0.976359	1.14163	0.173745	0.636081
Concentration of medium VLDL particles	Colorectal cancer	Inverse variance weighted	142	0.0516388	1.02445	0.925835	1.13356	0.639984	0.923128
Concentration of small HDL particles	Colorectal cancer	Inverse variance weighted	82	0.0743388	0.841685	0.727564	0.973707	0.0204262	0.333876
Concentration of small LDL particles	Colorectal cancer	Inverse variance weighted	168	0.0405369	1.08307	1.00035	1.17264	0.048997	0.434052
Concentration of small VLDL particles	Colorectal cancer	Inverse variance weighted	156	0.0454945	0.989282	0.904887	1.08155	0.812767	0.976766
Concentration of very large HDL particles	Colorectal cancer	Inverse variance weighted	168	0.0459679	1.12221	1.02553	1.22802	0.0121291	0.29028
Concentration of very large VLDL particles	Colorectal cancer	Inverse variance weighted	123	0.0588753	0.987986	0.880309	1.10883	0.837349	0.976766
Concentration of very small VLDL particles	Colorectal cancer	Inverse variance weighted	167	0.0447517	1.06751	0.977861	1.16537	0.144366	0.602445
Conjugated linoleic acid	Colorectal cancer	Inverse variance weighted	45	0.0951405	0.937408	0.777935	1.12957	0.496895	0.80295
Creatinine levels	Colorectal cancer	Inverse variance weighted	171	0.0624721	0.858961	0.75997	0.970847	0.01495	0.29028
Diacylglycerol levels	Colorectal cancer	Inverse variance weighted	67	0.057974	0.942769	0.841505	1.05622	0.309366	0.709689
Docosahexaenoic acid (22:6) levels	Colorectal cancer	Inverse variance weighted	99	0.0524001	1.1024	0.994795	1.22163	0.0628285	0.45747
Esterified cholesterol levels	Colorectal cancer	Inverse variance weighted	162	0.0464496	1.08519	0.99076	1.18863	0.0783836	0.521811
Estimated degree of unsaturation	Colorectal cancer	Inverse variance weighted	82	0.0527359	1.15765	1.04397	1.28371	0.00550329	0.29028
Estimated description of fatty acid chain length not actual carbon number	Colorectal cancer	Inverse variance weighted	51	0.0720988	0.949801	0.824633	1.09397	0.475019	0.796182
Free cholesterol in IDL	Colorectal cancer	Inverse variance weighted	148	0.0419154	1.06389	0.97998	1.15498	0.139534	0.602445
Free cholesterol in large HDL	Colorectal cancer	Inverse variance weighted	162	0.0458709	1.05059	0.960255	1.14942	0.281988	0.698971
Free cholesterol in large LDL	Colorectal cancer	Inverse variance weighted	143	0.0402221	1.05609	0.976032	1.14272	0.174825	0.636081
Free cholesterol in large VLDL	Colorectal cancer	Inverse variance weighted	125	0.0564898	0.976099	0.873793	1.09038	0.668474	0.923128
Free cholesterol in medium HDL	Colorectal cancer	Inverse variance weighted	121	0.0602906	0.981256	0.871891	1.10434	0.753639	0.944075
Free cholesterol in medium LDL	Colorectal cancer	Inverse variance weighted	148	0.0448968	1.06095	0.971575	1.15854	0.187603	0.652411
Free cholesterol in medium VLDL	Colorectal cancer	Inverse variance weighted	146	0.0504497	1.0119	0.91663	1.11707	0.814602	0.976766
Free cholesterol in small HDL	Colorectal cancer	Inverse variance weighted	92	0.0660243	0.850746	0.747479	0.96828	0.0143569	0.29028
Free cholesterol in small LDL	Colorectal cancer	Inverse variance weighted	158	0.046894	1.08455	0.989308	1.18895	0.083494	0.527454
Free cholesterol in small VLDL	Colorectal cancer	Inverse variance weighted	169	0.0450949	1.03795	0.95015	1.13387	0.408775	0.743674
Free cholesterol in very large HDL	Colorectal cancer	Inverse variance weighted	166	0.0523894	1.17219	1.0578	1.29896	0.00242431	0.29028
Free cholesterol in very large VLDL	Colorectal cancer	Inverse variance weighted	120	0.058863	0.983086	0.875964	1.10331	0.771965	0.954354
Free cholesterol in very small VLDL	Colorectal cancer	Inverse variance weighted	151	0.0478888	1.05882	0.963961	1.16302	0.232652	0.677936
Free cholesterol levels	Colorectal cancer	Inverse variance weighted	161	0.0464526	1.07125	0.97802	1.17336	0.138457	0.602445
Free cholesterol levels in chylomicrons and extremely large VLDL	Colorectal cancer	Inverse variance weighted	124	0.0591407	0.975144	0.868415	1.09499	0.6704	0.923128
Free cholesterol to total lipids ratio in chylomicrons and extremely large VLDL	Colorectal cancer	Inverse variance weighted	64	0.0809077	1.0023	0.855317	1.17454	0.977359	0.995519
Free cholesterol to total lipids ratio in IDL	Colorectal cancer	Inverse variance weighted	130	0.0520349	1.00482	0.907391	1.11271	0.926409	0.976766
Free cholesterol to total lipids ratio in large HDL	Colorectal cancer	Inverse variance weighted	122	0.0629704	1.08272	0.957005	1.22495	0.206912	0.655693
Free cholesterol to total lipids ratio in large LDL	Colorectal cancer	Inverse variance weighted	140	0.051901	0.979214	0.884501	1.08407	0.685685	0.928864
Free cholesterol to total lipids ratio in large VLDL	Colorectal cancer	Inverse variance weighted	73	0.0822877	1.06508	0.906433	1.25148	0.443578	0.762522
Free cholesterol to total lipids ratio in medium HDL	Colorectal cancer	Inverse variance weighted	110	0.0698962	1.01553	0.885517	1.16464	0.82547	0.976766
Free cholesterol to total lipids ratio in medium LDL	Colorectal cancer	Inverse variance weighted	146	0.0433169	0.965008	0.886459	1.05052	0.410914	0.743674
Free cholesterol to total lipids ratio in medium VLDL	Colorectal cancer	Inverse variance weighted	99	0.0598857	1.06342	0.94565	1.19586	0.304498	0.70948
Free cholesterol to total lipids ratio in small HDL	Colorectal cancer	Inverse variance weighted	112	0.0553503	0.957203	0.858794	1.06689	0.429395	0.761098
Free cholesterol to total lipids ratio in small LDL	Colorectal cancer	Inverse variance weighted	150	0.0420071	0.995222	0.916564	1.08063	0.909226	0.976766
Free cholesterol to total lipids ratio in small VLDL	Colorectal cancer	Inverse variance weighted	93	0.0623055	1.04366	0.923686	1.17922	0.49277	0.802904
Free cholesterol to total lipids ratio in very large HDL	Colorectal cancer	Inverse variance weighted	101	0.0837542	1.01818	0.864035	1.19982	0.829678	0.976766
Free cholesterol to total lipids ratio in very large VLDL	Colorectal cancer	Inverse variance weighted	67	0.085045	1.12937	0.955974	1.33423	0.15255	0.602445
Free cholesterol to total lipids ratio in very small VLDL	Colorectal cancer	Inverse variance weighted	86	0.0820009	1.12593	0.958764	1.32225	0.148045	0.602445
Glucose levels	Colorectal cancer	Inverse variance weighted	85	0.0873614	0.991273	0.835276	1.17641	0.920083	0.976766
Glutamine levels	Colorectal cancer	Inverse variance weighted	105	0.0708055	1.02517	0.892327	1.17778	0.725555	0.931794
Glycerol levels	Colorectal cancer	Inverse variance weighted	33	0.0886539	0.996092	0.837213	1.18512	0.964773	0.990273
Glycine levels	Colorectal cancer	Inverse variance weighted	82	0.0404219	1.02882	0.950459	1.11365	0.482055	0.796587
Glycoprotein acetylation	Colorectal cancer	Inverse variance weighted	115	0.0722418	1.08846	0.944757	1.25403	0.240648	0.683792
Histidine levels	Colorectal cancer	Inverse variance weighted	69	0.0938649	0.948185	0.788849	1.13971	0.570831	0.872557
Isoleucine levels	Colorectal cancer	Inverse variance weighted	92	0.092566	0.988119	0.824167	1.18468	0.897258	0.976766
Lactate levels	Colorectal cancer	Inverse variance weighted	36	0.138831	0.805407	0.613537	1.05728	0.119046	0.602445
Leucine levels	Colorectal cancer	Inverse variance weighted	77	0.102546	0.915255	0.748605	1.119	0.387845	0.728773
Linoleic acid (18:2) levels	Colorectal cancer	Inverse variance weighted	146	0.0507751	1.02348	0.926531	1.13058	0.647563	0.923128
Mean diameter of HDL particles	Colorectal cancer	Inverse variance weighted	169	0.0450269	1.08527	0.993592	1.1854	0.0691817	0.474098
Mean diameter of LDL particles	Colorectal cancer	Inverse variance weighted	90	0.0705434	1.03913	0.904945	1.19321	0.58636	0.87719
Mean diameter of VLDL particles	Colorectal cancer	Inverse variance weighted	134	0.0486626	0.978033	0.88906	1.07591	0.648071	0.923128
Monounsaturated fatty acids (16:1, 18:1) levels	Colorectal cancer	Inverse variance weighted	124	0.0555848	1.06261	0.952923	1.18492	0.274624	0.697986
Omega-3 fatty acids levels	Colorectal cancer	Inverse variance weighted	110	0.0460699	1.11201	1.016	1.21709	0.0211929	0.333876
Omega-6 fatty acids levels	Colorectal cancer	Inverse variance weighted	156	0.0482079	1.10648	1.00672	1.21613	0.0358268	0.375007
Phenylalanine levels	Colorectal cancer	Inverse variance weighted	69	0.0970649	1.04069	0.860394	1.25876	0.681161	0.928131
Phosphatidylcholine and other choline levels	Colorectal cancer	Inverse variance weighted	136	0.0493577	1.11742	1.01438	1.23092	0.0244942	0.33795
Phospholipid levels in chylomicrons and extremely large VLDL	Colorectal cancer	Inverse variance weighted	124	0.0567151	0.976388	0.873667	1.09119	0.673527	0.923128
Phospholipids in IDL	Colorectal cancer	Inverse variance weighted	158	0.0413504	1.04201	0.960887	1.12997	0.319679	0.709689
Phospholipids in large HDL	Colorectal cancer	Inverse variance weighted	155	0.0491577	1.01745	0.923998	1.12036	0.72484	0.931794
Phospholipids in large LDL	Colorectal cancer	Inverse variance weighted	152	0.0417138	1.0381	0.956601	1.12654	0.370061	0.71325
Phospholipids in large VLDL	Colorectal cancer	Inverse variance weighted	128	0.0548317	1.00523	0.902798	1.11928	0.924247	0.976766
Phospholipids in medium HDL	Colorectal cancer	Inverse variance weighted	115	0.0588188	0.989844	0.882062	1.1108	0.86222	0.976766
Phospholipids in medium LDL	Colorectal cancer	Inverse variance weighted	163	0.0454878	1.05549	0.96546	1.15392	0.235124	0.677936
Phospholipids in medium VLDL	Colorectal cancer	Inverse variance weighted	147	0.0503859	1.01828	0.922526	1.12398	0.719173	0.931794
Phospholipids in small HDL	Colorectal cancer	Inverse variance weighted	115	0.0623237	0.937407	0.829616	1.0592	0.299672	0.707321
Phospholipids in small LDL	Colorectal cancer	Inverse variance weighted	160	0.044526	1.10327	1.01107	1.20388	0.0273019	0.349675
Phospholipids in small VLDL	Colorectal cancer	Inverse variance weighted	168	0.0447909	1.01685	0.931388	1.11016	0.709092	0.931794
Phospholipids in very large HDL	Colorectal cancer	Inverse variance weighted	170	0.0448984	1.0893	0.99754	1.18951	0.0567617	0.434052
Phospholipids in very large VLDL	Colorectal cancer	Inverse variance weighted	123	0.0575339	0.98128	0.876636	1.09842	0.742571	0.935238
Phospholipids in very small VLDL	Colorectal cancer	Inverse variance weighted	158	0.0440128	1.02731	0.942408	1.11987	0.54036	0.850703
Phospholipids to total lipids ratio in chylomicrons and extremely large VLDL	Colorectal cancer	Inverse variance weighted	65	0.0905927	0.884255	0.740395	1.05607	0.174517	0.636081
Phospholipids to total lipids ratio in IDL	Colorectal cancer	Inverse variance weighted	96	0.0638746	0.917638	0.809655	1.04002	0.178418	0.636081
Phospholipids to total lipids ratio in large HDL	Colorectal cancer	Inverse variance weighted	115	0.0555792	0.893927	0.801664	0.99681	0.0436439	0.406761
Phospholipids to total lipids ratio in large LDL	Colorectal cancer	Inverse variance weighted	160	0.0398096	0.951116	0.879725	1.0283	0.208037	0.655693
Phospholipids to total lipids ratio in large VLDL	Colorectal cancer	Inverse variance weighted	86	0.0596615	1.07781	0.958868	1.21151	0.20912	0.655693
Phospholipids to total lipids ratio in medium HDL	Colorectal cancer	Inverse variance weighted	80	0.0719164	1.03207	0.896378	1.1883	0.660741	0.923128
Phospholipids to total lipids ratio in medium LDL	Colorectal cancer	Inverse variance weighted	139	0.0461686	0.989834	0.904196	1.08358	0.82484	0.976766
Phospholipids to total lipids ratio in medium VLDL	Colorectal cancer	Inverse variance weighted	81	0.0642681	0.994797	0.877058	1.12834	0.935307	0.976766
Phospholipids to total lipids ratio in small HDL	Colorectal cancer	Inverse variance weighted	127	0.053281	0.960129	0.86492	1.06582	0.445077	0.762522
Phospholipids to total lipids ratio in small LDL	Colorectal cancer	Inverse variance weighted	143	0.0470082	1.0036	0.915266	1.10046	0.939036	0.976766
Phospholipids to total lipids ratio in small VLDL	Colorectal cancer	Inverse variance weighted	128	0.0544191	0.981524	0.882224	1.092	0.731838	0.931794
Phospholipids to total lipids ratio in very large HDL	Colorectal cancer	Inverse variance weighted	122	0.0588616	1.04988	0.935478	1.17826	0.408304	0.743674
Phospholipids to total lipids ratio in very large VLDL	Colorectal cancer	Inverse variance weighted	71	0.0855074	1.15812	0.979416	1.36942	0.0860226	0.527454
Phospholipids to total lipids ratio in very small VLDL	Colorectal cancer	Inverse variance weighted	124	0.0476002	0.993227	0.904754	1.09035	0.886469	0.976766
Polyunsaturated fatty acids	Colorectal cancer	Inverse variance weighted	151	0.0501275	1.07981	0.978764	1.19129	0.125573	0.602445
Pyruvate levels	Colorectal cancer	Inverse variance weighted	37	0.127928	0.867164	0.674849	1.11428	0.265227	0.697986
Ratio of 18:2 linoleic acid to total fatty acids	Colorectal cancer	Inverse variance weighted	97	0.071628	0.833785	0.724575	0.959456	0.0111544	0.29028
Ratio of 22:6 docosahexaenoic acid to total fatty acids	Colorectal cancer	Inverse variance weighted	75	0.0616784	1.17029	1.03703	1.32067	0.0107869	0.29028
Ratio of apolipoprotein B to apolipoprotein A1 levels	Colorectal cancer	Inverse variance weighted	166	0.0418849	1.04248	0.960319	1.13168	0.320554	0.709689
Ratio of conjugated linoleic acid to total fatty acids	Colorectal cancer	Inverse variance weighted	37	0.107957	0.780193	0.631404	0.964044	0.0214942	0.333876
Ratio of diacylglycerol to triglycerides	Colorectal cancer	Inverse variance weighted	43	0.0886384	1.00073	0.841134	1.1906	0.993459	0.995903
Ratio of monounsaturated fatty acids to total fatty acids	Colorectal cancer	Inverse variance weighted	107	0.063412	0.91314	0.806418	1.03399	0.151873	0.602445
Ratio of omega-3 fatty acids to total fatty acids	Colorectal cancer	Inverse variance weighted	74	0.0541509	1.16012	1.0433	1.29002	0.00609295	0.29028
Ratio of omega-6 fatty acids to total fatty acids	Colorectal cancer	Inverse variance weighted	92	0.0799514	0.972339	0.831308	1.1373	0.725707	0.931794
Ratio of polyunsaturated fatty acids to total fatty acids	Colorectal cancer	Inverse variance weighted	91	0.0765716	1.09091	0.938876	1.26755	0.255831	0.697986
Ratio of saturated fatty acids to total fatty acids	Colorectal cancer	Inverse variance weighted	52	0.112218	1.28675	1.0327	1.60331	0.0246573	0.33795
Ratio of triglycerides to phosphoglycerides	Colorectal cancer	Inverse variance weighted	155	0.0499966	0.999543	0.906241	1.10245	0.992706	0.995903
Remnant cholesterol (non-HDL, non-LDL -cholesterol)	Colorectal cancer	Inverse variance weighted	150	0.044484	1.04141	0.954453	1.13628	0.361741	0.71325
Saturated fatty acids	Colorectal cancer	Inverse variance weighted	129	0.0542	1.07014	0.962283	1.19008	0.21106	0.655693
Serum total cholesterol levels	Colorectal cancer	Inverse variance weighted	172	0.0446499	1.07877	0.98838	1.17744	0.0894644	0.534493
Serum total triglyceride levels	Colorectal cancer	Inverse variance weighted	149	0.0489441	1.02778	0.93377	1.13126	0.575527	0.872557
Sphingomyelins levels	Colorectal cancer	Inverse variance weighted	136	0.0526672	1.1161	1.00664	1.23747	0.0370179	0.375007
Total cholesterol in HDL2	Colorectal cancer	Inverse variance weighted	171	0.0479767	1.03635	0.943342	1.13853	0.456715	0.776749
Total cholesterol in HDL3	Colorectal cancer	Inverse variance weighted	105	0.0676085	1.10279	0.965922	1.25904	0.147852	0.602445
Total Cholesterol in IDL	Colorectal cancer	Inverse variance weighted	156	0.040289	1.03691	0.958181	1.12211	0.368288	0.71325
Total cholesterol in large HDL	Colorectal cancer	Inverse variance weighted	165	0.0458706	1.04124	0.951715	1.1392	0.378265	0.716551
Total cholesterol in large LDL	Colorectal cancer	Inverse variance weighted	160	0.0384618	1.04062	0.965059	1.1221	0.300536	0.707321
Total Cholesterol in large VLDL	Colorectal cancer	Inverse variance weighted	132	0.0535375	0.991434	0.892671	1.10112	0.872332	0.976766
Total cholesterol in medium LDL	Colorectal cancer	Inverse variance weighted	149	0.0413083	1.04724	0.965794	1.13556	0.263806	0.697986
Total cholesterol in medium VLDL	Colorectal cancer	Inverse variance weighted	151	0.0476859	1.02527	0.93379	1.12572	0.600676	0.891449
Total Cholesterol in small LDL	Colorectal cancer	Inverse variance weighted	155	0.0424792	1.05524	0.970941	1.14686	0.20559	0.655693
Total cholesterol in small VLDL	Colorectal cancer	Inverse variance weighted	169	0.0451214	1.0359	0.948218	1.13168	0.434447	0.761098
Total cholesterol in very large VLDL	Colorectal cancer	Inverse variance weighted	124	0.0584996	0.977597	0.871694	1.09637	0.698528	0.931794
Total cholesterol in very small VLDL	Colorectal cancer	Inverse variance weighted	136	0.0463479	1.04748	0.956517	1.14709	0.316924	0.709689
Total cholesterol levels in chylomicrons and extremely large VLDL	Colorectal cancer	Inverse variance weighted	121	0.056982	0.998694	0.893158	1.1167	0.9817	0.995519
Total cholesterol levels in HDL	Colorectal cancer	Inverse variance weighted	175	0.0472569	1.06538	0.971135	1.16878	0.180178	0.636081
Total cholesterol levels in LDL	Colorectal cancer	Inverse variance weighted	154	0.040572	1.05225	0.971817	1.13935	0.209341	0.655693
Total cholesterol levels in medium HDL	Colorectal cancer	Inverse variance weighted	130	0.0532476	0.957338	0.862462	1.06265	0.412902	0.743674
Total cholesterol levels in small HDL	Colorectal cancer	Inverse variance weighted	93	0.0705511	1.07816	0.938921	1.23805	0.286112	0.701726
Total cholesterol levels in very large HDL	Colorectal cancer	Inverse variance weighted	168	0.0535573	1.14695	1.03265	1.27389	0.0104687	0.29028
Total cholesterol levels in VLDL	Colorectal cancer	Inverse variance weighted	149	0.0450839	1.04237	0.954214	1.13867	0.357337	0.71325
Total cholesterol to total lipids ratio in chylomicrons and extremely large VLDL	Colorectal cancer	Inverse variance weighted	71	0.0702302	1.13844	0.992038	1.30644	0.064867	0.458
Total cholesterol to total lipids ratio in large HDL	Colorectal cancer	Inverse variance weighted	128	0.0567451	1.01912	0.911849	1.13901	0.73856	0.935238
Total cholesterol to total lipids ratio in large LDL	Colorectal cancer	Inverse variance weighted	131	0.0419971	1.01609	0.935797	1.10326	0.703974	0.931794
Total cholesterol to total lipids ratio in large VLDL	Colorectal cancer	Inverse variance weighted	72	0.0729257	1.16793	1.01237	1.34738	0.0332875	0.375007
Total cholesterol to total lipids ratio in medium HDL	Colorectal cancer	Inverse variance weighted	113	0.0546579	0.99352	0.892588	1.10587	0.905321	0.976766
Total cholesterol to total lipids ratio in medium LDL	Colorectal cancer	Inverse variance weighted	117	0.0448145	1.02738	0.940992	1.12171	0.546617	0.854776
Total cholesterol to total lipids ratio in medium VLDL	Colorectal cancer	Inverse variance weighted	118	0.0515741	1.11364	1.00657	1.2321	0.0368866	0.375007
Total cholesterol to total lipids ratio in small HDL	Colorectal cancer	Inverse variance weighted	122	0.0565845	1.07168	0.959177	1.19737	0.221175	0.66069
Total cholesterol to total lipids ratio in small LDL	Colorectal cancer	Inverse variance weighted	130	0.0439149	1.02984	0.944906	1.12241	0.503136	0.80295
Total cholesterol to total lipids ratio in small VLDL	Colorectal cancer	Inverse variance weighted	128	0.0520773	1.04981	0.947938	1.16262	0.350648	0.71325
Total cholesterol to total lipids ratio in very large HDL	Colorectal cancer	Inverse variance weighted	117	0.0573842	1.00563	0.898657	1.12535	0.921995	0.976766
Total cholesterol to total lipids ratio in very large VLDL	Colorectal cancer	Inverse variance weighted	71	0.0768597	1.12364	0.966505	1.30633	0.129334	0.602445
Total cholesterol to total lipids ratio in very small VLDL	Colorectal cancer	Inverse variance weighted	92	0.0569706	1.09203	0.976655	1.22104	0.122255	0.602445
Total cholines levels	Colorectal cancer	Inverse variance weighted	139	0.0484342	1.07793	0.980305	1.18527	0.121305	0.602445
Total fatty acids	Colorectal cancer	Inverse variance weighted	139	0.0506413	1.04955	0.950376	1.15907	0.339604	0.71325
Total lipid levels in chylomicrons and extremely large VLDL	Colorectal cancer	Inverse variance weighted	118	0.0569805	0.972436	0.869677	1.08734	0.62375	0.914048
Total lipid levels in medium LDL	Colorectal cancer	Inverse variance weighted	157	0.0400847	1.06025	0.980136	1.14691	0.14444	0.602445
Total lipids in IDL	Colorectal cancer	Inverse variance weighted	166	0.041552	1.04797	0.966008	1.13689	0.259445	0.697986
Total lipids in large HDL	Colorectal cancer	Inverse variance weighted	166	0.0446498	1.03707	0.950172	1.13192	0.414925	0.743674
Total lipids in large LDL	Colorectal cancer	Inverse variance weighted	160	0.0395122	1.04432	0.966497	1.12841	0.272398	0.697986
Total lipids in large VLDL	Colorectal cancer	Inverse variance weighted	129	0.0560342	0.992794	0.889533	1.10804	0.897308	0.976766
Total lipids in medium HDL	Colorectal cancer	Inverse variance weighted	119	0.0552099	0.994763	0.892738	1.10845	0.924231	0.976766
Total lipids in medium VLDL	Colorectal cancer	Inverse variance weighted	140	0.0510602	1.02185	0.924534	1.12941	0.672086	0.923128
Total lipids in small HDL	Colorectal cancer	Inverse variance weighted	87	0.0729028	0.852428	0.738927	0.983362	0.0285143	0.349675
Total lipids in small LDL	Colorectal cancer	Inverse variance weighted	167	0.0409341	1.08266	0.999193	1.17311	0.0523472	0.434052
Total lipids in small VLDL	Colorectal cancer	Inverse variance weighted	163	0.0439444	1.00245	0.919725	1.09262	0.955539	0.985135
Total lipids in very large HDL	Colorectal cancer	Inverse variance weighted	168	0.0465113	1.12682	1.02864	1.23437	0.0102565	0.29028
Total lipids in very large VLDL	Colorectal cancer	Inverse variance weighted	123	0.0588352	0.989192	0.881452	1.1101	0.85346	0.976766
Total lipids in very small VLDL	Colorectal cancer	Inverse variance weighted	161	0.0444023	1.058	0.969815	1.1542	0.204182	0.655693
Total phosphoglycerides levels	Colorectal cancer	Inverse variance weighted	121	0.0477548	1.09612	0.998177	1.20367	0.054631	0.434052
Triglyceride levels in chylomicrons and extremely large VLDL	Colorectal cancer	Inverse variance weighted	115	0.0592766	0.967454	0.861336	1.08664	0.576712	0.872557
Triglyceride levels in HDL	Colorectal cancer	Inverse variance weighted	125	0.0431666	1.05652	0.97081	1.1498	0.20276	0.655693
Triglyceride levels in LDL	Colorectal cancer	Inverse variance weighted	145	0.0414129	1.0693	0.985932	1.15971	0.105687	0.600612
Triglyceride levels in VLDL	Colorectal cancer	Inverse variance weighted	144	0.0511588	1.00026	0.90483	1.10576	0.995903	0.995903
Triglycerides in IDL	Colorectal cancer	Inverse variance weighted	166	0.0412019	1.05208	0.970455	1.14056	0.217911	0.66069
Triglycerides in large HDL	Colorectal cancer	Inverse variance weighted	102	0.0564596	1.11575	0.998869	1.24631	0.0523858	0.434052
Triglycerides in large LDL	Colorectal cancer	Inverse variance weighted	147	0.0439482	1.04021	0.954361	1.13379	0.369676	0.71325
Triglycerides in large VLDL	Colorectal cancer	Inverse variance weighted	131	0.0565072	1.00637	0.900859	1.12423	0.910553	0.976766
Triglycerides in medium HDL	Colorectal cancer	Inverse variance weighted	136	0.0551369	1.0075	0.904298	1.12248	0.89221	0.976766
Triglycerides in medium LDL	Colorectal cancer	Inverse variance weighted	129	0.0454289	1.05135	0.961784	1.14926	0.270342	0.697986
Triglycerides in medium VLDL	Colorectal cancer	Inverse variance weighted	139	0.0506781	1.00901	0.913602	1.11438	0.859518	0.976766
Triglycerides in small HDL	Colorectal cancer	Inverse variance weighted	150	0.0507426	0.993573	0.899512	1.09747	0.898889	0.976766
Triglycerides in small LDL	Colorectal cancer	Inverse variance weighted	153	0.046555	1.06975	0.976456	1.17195	0.147554	0.602445
Triglycerides in small VLDL	Colorectal cancer	Inverse variance weighted	148	0.048064	0.995344	0.905858	1.09367	0.922649	0.976766
Triglycerides in very large HDL	Colorectal cancer	Inverse variance weighted	102	0.0535259	1.11534	1.00426	1.23871	0.0414141	0.402062
Triglycerides in very large VLDL	Colorectal cancer	Inverse variance weighted	126	0.0562144	0.985051	0.882283	1.09979	0.788742	0.962183
Triglycerides in very small VLDL	Colorectal cancer	Inverse variance weighted	169	0.0438216	1.03508	0.949888	1.12791	0.431401	0.761098
Triglycerides to total lipids ratio in chylomicrons and extremely large VLDL	Colorectal cancer	Inverse variance weighted	72	0.0666208	0.927573	0.814028	1.05696	0.259094	0.697986
Triglycerides to total lipids ratio in IDL	Colorectal cancer	Inverse variance weighted	111	0.0475252	0.964326	0.878556	1.05847	0.444653	0.762522
Triglycerides to total lipids ratio in large HDL	Colorectal cancer	Inverse variance weighted	120	0.0538866	1.05765	0.951641	1.17547	0.298266	0.707321
Triglycerides to total lipids ratio in large LDL	Colorectal cancer	Inverse variance weighted	91	0.0503269	1.02769	0.931158	1.13423	0.587303	0.87719
Triglycerides to total lipids ratio in large VLDL	Colorectal cancer	Inverse variance weighted	77	0.0613639	0.929816	0.824447	1.04865	0.235677	0.677936
Triglycerides to total lipids ratio in medium HDL	Colorectal cancer	Inverse variance weighted	146	0.0472747	0.985965	0.898712	1.08169	0.764952	0.953122
Triglycerides to total lipids ratio in medium LDL	Colorectal cancer	Inverse variance weighted	66	0.0626061	1.03968	0.919622	1.17542	0.534215	0.846749
Triglycerides to total lipids ratio in medium VLDL	Colorectal cancer	Inverse variance weighted	113	0.0497904	0.92686	0.840682	1.02187	0.127146	0.602445
Triglycerides to total lipids ratio in small HDL	Colorectal cancer	Inverse variance weighted	149	0.0535019	1.03767	0.934365	1.15239	0.489492	0.802904
Triglycerides to total lipids ratio in small LDL	Colorectal cancer	Inverse variance weighted	111	0.0536884	1.00326	0.903053	1.11459	0.951661	0.985135
Triglycerides to total lipids ratio in small VLDL	Colorectal cancer	Inverse variance weighted	145	0.0509825	0.964504	0.872785	1.06586	0.478393	0.796182
Triglycerides to total lipids ratio in very large HDL	Colorectal cancer	Inverse variance weighted	120	0.0665664	0.975034	0.85577	1.11092	0.704079	0.931794
Triglycerides to total lipids ratio in very large VLDL	Colorectal cancer	Inverse variance weighted	75	0.0740826	0.868855	0.751427	1.00463	0.0577494	0.434052
Triglycerides to total lipids ratio in very small VLDL	Colorectal cancer	Inverse variance weighted	126	0.0497186	0.953024	0.864535	1.05057	0.333173	0.71325
Tyrosine levels	Colorectal cancer	Inverse variance weighted	91	0.0861	1.09473	0.924739	1.29598	0.293149	0.707321
Valine levels	Colorectal cancer	Inverse variance weighted	89	0.0878213	0.968382	0.815251	1.15027	0.71448	0.931794
3-Hydroxybutyrate levels	Colorectal cancer	MR Egger	81	0.105032	0.978492	0.796438	1.20216	0.836537
Acetate levels	Colorectal cancer	MR Egger	129	0.067581	1.01233	0.886743	1.15571	0.856349
Acetone levels	Colorectal cancer	MR Egger	66	0.085414	1.0569	0.89398	1.24951	0.519368
Alanine levels	Colorectal cancer	MR Egger	124	0.088562	0.963648	0.81009	1.14632	0.676601
Albumin levels	Colorectal cancer	MR Egger	99	0.0880763	0.955067	0.80364	1.13503	0.602873
Apolipoprotein A-I levels	Colorectal cancer	MR Egger	140	0.0768747	0.915988	0.787867	1.06494	0.255641
Apolipoprotein B levels	Colorectal cancer	MR Egger	139	0.0772588	0.901891	0.775158	1.04934	0.183579
Cholesterol esters in IDL	Colorectal cancer	MR Egger	122	0.0830737	1.00002	0.849756	1.17685	0.999824
Cholesterol esters in large HDL	Colorectal cancer	MR Egger	91	0.142374	1.23845	0.936887	1.63708	0.13661
Cholesterol esters in large LDL	Colorectal cancer	MR Egger	128	0.0970712	0.914165	0.755781	1.10574	0.356984
Cholesterol esters in large VLDL	Colorectal cancer	MR Egger	124	0.0937793	0.950455	0.79087	1.14224	0.588912
Cholesterol esters in medium HDL	Colorectal cancer	MR Egger	51	0.107348	1.04873	0.849741	1.29431	0.659564
Cholesterol esters in medium LDL	Colorectal cancer	MR Egger	69	0.178403	0.79747	0.562153	1.13129	0.208996
Cholesterol esters in medium VLDL	Colorectal cancer	MR Egger	146	0.0888485	1.18651	0.996877	1.41221	0.0562267
Cholesterol esters in small HDL	Colorectal cancer	MR Egger	136	0.0780418	0.942662	0.808957	1.09847	0.450606
Cholesterol esters in small LDL	Colorectal cancer	MR Egger	160	0.0540922	0.991203	0.891494	1.10206	0.870445
Cholesterol esters in small VLDL	Colorectal cancer	MR Egger	130	0.0921586	1.05835	0.883451	1.26787	0.539409
Cholesterol esters in very large HDL	Colorectal cancer	MR Egger	132	0.0815298	0.919446	0.783658	1.07876	0.304873
Cholesterol esters in very large VLDL	Colorectal cancer	MR Egger	147	0.0668004	0.93901	0.823775	1.07037	0.347739
Cholesterol esters in very small VLDL	Colorectal cancer	MR Egger	122	0.100016	1.31596	1.0817	1.60095	0.00697768
Cholesteryl ester levels in chylomicrons and extremely large VLDL	Colorectal cancer	MR Egger	136	0.0708622	1.03928	0.90451	1.19413	0.587545
Cholesteryl esters to total lipids ratio in chylomicrons and extremely large VLDL	Colorectal cancer	MR Egger	123	0.0908513	0.916085	0.766658	1.09464	0.33661
Cholesteryl esters to total lipids ratio in IDL	Colorectal cancer	MR Egger	93	0.111903	0.94056	0.755323	1.17123	0.585298
Cholesteryl esters to total lipids ratio in IDL	Colorectal cancer	MR Egger	115	0.0974929	0.789938	0.652538	0.95627	0.0171753
Cholesteryl esters to total lipids ratio in large HDL	Colorectal cancer	MR Egger	82	0.0699433	1.22657	1.06944	1.40679	0.00454743
Cholesteryl esters to total lipids ratio in large LDL	Colorectal cancer	MR Egger	148	0.0721676	0.922595	0.800905	1.06278	0.266104
Cholesteryl esters to total lipids ratio in large VLDL	Colorectal cancer	MR Egger	121	0.0925426	0.981618	0.818782	1.17684	0.841443
Cholesteryl esters to total lipids ratio in medium HDL	Colorectal cancer	MR Egger	43	0.206152	1.11062	0.741455	1.66359	0.613529
Cholesteryl esters to total lipids ratio in medium LDL	Colorectal cancer	MR Egger	156	0.0574993	0.990559	0.884985	1.10873	0.86918
Cholesteryl esters to total lipids ratio in medium VLDL	Colorectal cancer	MR Egger	42	0.213308	1.16614	0.767677	1.77142	0.475382
Cholesteryl esters to total lipids ratio in small HDL	Colorectal cancer	MR Egger	73	0.150582	1.02227	0.761001	1.37323	0.884146
Cholesteryl esters to total lipids ratio in small LDL	Colorectal cancer	MR Egger	157	0.0562276	0.993874	0.890163	1.10967	0.913116
Cholesteryl esters to total lipids ratio in small VLDL	Colorectal cancer	MR Egger	113	0.0845795	1.02751	0.870541	1.21278	0.748942
Cholesteryl esters to total lipids ratio in very large HDL	Colorectal cancer	MR Egger	72	0.123336	1.0284	0.807558	1.30962	0.821073
Cholesteryl esters to total lipids ratio in very large VLDL	Colorectal cancer	MR Egger	160	0.0563905	1.00963	0.903989	1.12762	0.865213
Cholesteryl esters to total lipids ratio in very small VLDL	Colorectal cancer	MR Egger	102	0.0807514	1.07677	0.919147	1.26142	0.361905
Citrate levels	Colorectal cancer	MR Egger	147	0.0760923	0.907046	0.781373	1.05293	0.201837
Concentration of chylomicrons and extremely large VLDL particles	Colorectal cancer	MR Egger	92	0.0983698	1.20772	0.995936	1.46453	0.0582041
Concentration of IDL particles	Colorectal cancer	MR Egger	150	0.061875	1.02489	0.907837	1.15703	0.691694
Concentration of large HDL particles	Colorectal cancer	MR Egger	143	0.0662067	1.0295	0.904214	1.17215	0.661208
Concentration of large LDL particles	Colorectal cancer	MR Egger	134	0.0735461	0.895548	0.775327	1.03441	0.136
Concentration of large VLDL particles	Colorectal cancer	MR Egger	75	0.0848318	1.35201	1.14491	1.59658	0.000667197
Concentration of medium HDL particles	Colorectal cancer	MR Egger	33	0.192757	0.903963	0.619545	1.31895	0.604141
Concentration of medium LDL particles	Colorectal cancer	MR Egger	169	0.067664	0.980859	0.859033	1.11996	0.775515
Concentration of medium VLDL particles	Colorectal cancer	MR Egger	156	0.0785141	0.996436	0.854313	1.1622	0.963787
Concentration of small HDL particles	Colorectal cancer	MR Egger	161	0.0565729	0.994209	0.88986	1.11079	0.91836
Concentration of small LDL particles	Colorectal cancer	MR Egger	145	0.0611629	0.985485	0.874152	1.111	0.811398
Concentration of small VLDL particles	Colorectal cancer	MR Egger	122	0.106122	1.16426	0.945619	1.43345	0.154429
Concentration of very large HDL particles	Colorectal cancer	MR Egger	143	0.0558523	0.978221	0.876788	1.09139	0.693997
Concentration of very large VLDL particles	Colorectal cancer	MR Egger	117	0.0901503	0.743702	0.623249	0.887434	0.0013534
Concentration of very small VLDL particles	Colorectal cancer	MR Egger	120	0.117164	0.937804	0.745383	1.1799	0.58468
Conjugated linoleic acid	Colorectal cancer	MR Egger	172	0.0682939	1.02953	0.900545	1.17699	0.670567
Creatinine levels	Colorectal cancer	MR Egger	150	0.068568	0.964766	0.843443	1.10354	0.601667
Diacylglycerol levels	Colorectal cancer	MR Egger	129	0.0923613	0.933435	0.778869	1.11867	0.457157
Docosahexaenoic acid (22:6) levels	Colorectal cancer	MR Egger	82	0.126768	0.762161	0.594484	0.977133	0.035195
Esterified cholesterol levels	Colorectal cancer	MR Egger	122	0.081276	1.00871	0.860169	1.18291	0.915183
Estimated degree of unsaturation	Colorectal cancer	MR Egger	146	0.0741861	0.995403	0.860698	1.15119	0.950566
Estimated description of fatty acid chain length not actual carbon number	Colorectal cancer	MR Egger	92	0.106346	0.760554	0.617457	0.936815	0.0116949
Free cholesterol in IDL	Colorectal cancer	MR Egger	130	0.0606001	0.973349	0.86434	1.09611	0.656527
Free cholesterol in large HDL	Colorectal cancer	MR Egger	89	0.172538	1.02016	0.727449	1.43066	0.908154
Free cholesterol in large LDL	Colorectal cancer	MR Egger	149	0.0729432	0.928298	0.804631	1.07097	0.309399
Free cholesterol in large VLDL	Colorectal cancer	MR Egger	124	0.0899529	0.922589	0.773462	1.10047	0.372173
Free cholesterol in medium HDL	Colorectal cancer	MR Egger	99	0.081377	1.16853	0.996256	1.3706	0.0585799
Free cholesterol in medium LDL	Colorectal cancer	MR Egger	121	0.0918692	0.95129	0.794534	1.13897	0.587763
Free cholesterol in medium VLDL	Colorectal cancer	MR Egger	69	0.164003	0.748923	0.543044	1.03285	0.0824787
Free cholesterol in small HDL	Colorectal cancer	MR Egger	129	0.0852072	0.929758	0.786756	1.09875	0.394299
Free cholesterol in small LDL	Colorectal cancer	MR Egger	110	0.128434	0.979567	0.761568	1.25997	0.8726
Free cholesterol in small VLDL	Colorectal cancer	MR Egger	129	0.0977953	1.11072	0.916983	1.3454	0.284948
Free cholesterol in very large HDL	Colorectal cancer	MR Egger	148	0.0628674	0.990889	0.876014	1.12083	0.884448
Free cholesterol in very large VLDL	Colorectal cancer	MR Egger	117	0.10136	0.970707	0.795809	1.18404	0.769809
Free cholesterol in very small VLDL	Colorectal cancer	MR Egger	170	0.0711754	1.13491	0.987133	1.30481	0.0772049
Free cholesterol levels	Colorectal cancer	MR Egger	139	0.0648737	1.0079	0.887554	1.14456	0.903663
Free cholesterol levels in chylomicrons and extremely large VLDL	Colorectal cancer	MR Egger	71	0.157559	1.16441	0.855045	1.58571	0.337378
Free cholesterol to total lipids ratio in chylomicrons and extremely large VLDL	Colorectal cancer	MR Egger	126	0.0881733	0.917018	0.771478	1.09002	0.32778
Free cholesterol to total lipids ratio in IDL	Colorectal cancer	MR Egger	151	0.0588281	1.01591	0.905275	1.14007	0.7888
Free cholesterol to total lipids ratio in large HDL	Colorectal cancer	MR Egger	139	0.0838755	0.903751	0.766748	1.06523	0.22968
Free cholesterol to total lipids ratio in large LDL	Colorectal cancer	MR Egger	144	0.0771024	0.913106	0.785037	1.06207	0.24037
Free cholesterol to total lipids ratio in large VLDL	Colorectal cancer	MR Egger	64	0.133531	0.979005	0.753566	1.27189	0.874261
Free cholesterol to total lipids ratio in medium HDL	Colorectal cancer	MR Egger	105	0.108895	1.05613	0.85315	1.30741	0.617065
Free cholesterol to total lipids ratio in medium LDL	Colorectal cancer	MR Egger	71	0.116586	1.17856	0.937805	1.48113	0.163261
Free cholesterol to total lipids ratio in medium VLDL	Colorectal cancer	MR Egger	110	0.0684204	1.13246	0.99034	1.29499	0.0718175
Free cholesterol to total lipids ratio in small HDL	Colorectal cancer	MR Egger	146	0.0647509	0.985294	0.867859	1.11862	0.819352
Free cholesterol to total lipids ratio in small LDL	Colorectal cancer	MR Egger	119	0.100287	0.977438	0.803015	1.18975	0.820393
Free cholesterol to total lipids ratio in small VLDL	Colorectal cancer	MR Egger	37	0.278149	0.636922	0.369251	1.09863	0.113817
Free cholesterol to total lipids ratio in very large HDL	Colorectal cancer	MR Egger	125	0.0606677	0.99844	0.886503	1.12451	0.979507
Free cholesterol to total lipids ratio in very large VLDL	Colorectal cancer	MR Egger	152	0.059503	0.986147	0.87759	1.10813	0.814965
Free cholesterol to total lipids ratio in very small VLDL	Colorectal cancer	MR Egger	124	0.0925969	0.958988	0.799822	1.14983	0.651893
Glucose levels	Colorectal cancer	MR Egger	151	0.0743692	0.960717	0.830407	1.11147	0.590776
Glutamine levels	Colorectal cancer	MR Egger	118	0.0858979	1.10559	0.934277	1.30831	0.244974
Glycerol levels	Colorectal cancer	MR Egger	143	0.0747576	0.934885	0.807464	1.08241	0.369298
Glycine levels	Colorectal cancer	MR Egger	142	0.0778036	0.91409	0.784804	1.06467	0.250251
Glycoprotein acetylation	Colorectal cancer	MR Egger	69	0.181836	0.973604	0.681711	1.39048	0.883484
Histidine levels	Colorectal cancer	MR Egger	91	0.129555	1.06549	0.826554	1.37351	0.625577
Isoleucine levels	Colorectal cancer	MR Egger	136	0.0865766	1.08488	0.91556	1.28552	0.348384
Lactate levels	Colorectal cancer	MR Egger	150	0.0735396	0.965298	0.835725	1.11496	0.63175
Leucine levels	Colorectal cancer	MR Egger	155	0.078469	0.923771	0.792082	1.07735	0.31386
Linoleic acid (18:2) levels	Colorectal cancer	MR Egger	153	0.0710302	0.968968	0.843038	1.11371	0.657812
Mean diameter of HDL particles	Colorectal cancer	MR Egger	134	0.0864793	1.15111	0.971633	1.36373	0.106071
Mean diameter of LDL particles	Colorectal cancer	MR Egger	168	0.0703935	0.94487	0.823099	1.08466	0.421634
Mean diameter of VLDL particles	Colorectal cancer	MR Egger	164	0.0588916	0.988854	0.881054	1.10984	0.849288
Monounsaturated fatty acids (16:1, 18:1) levels	Colorectal cancer	MR Egger	54	0.259104	1.2248	0.737076	2.03526	0.4374
Omega-3 fatty acids levels	Colorectal cancer	MR Egger	112	0.0796498	1.03153	0.882431	1.20581	0.697513
Omega-6 fatty acids levels	Colorectal cancer	MR Egger	149	0.085451	0.984249	0.832468	1.1637	0.85286
Phenylalanine levels	Colorectal cancer	MR Egger	96	0.0796595	1.00115	0.856432	1.17033	0.988496
Phosphatidylcholine and other choline levels	Colorectal cancer	MR Egger	71	0.0867737	0.914646	0.771596	1.08422	0.30746
Phospholipid levels in chylomicrons and extremely large VLDL	Colorectal cancer	MR Egger	120	0.0717391	1.04611	0.908888	1.20404	0.531003
Phospholipids in IDL	Colorectal cancer	MR Egger	167	0.0578027	0.96587	0.862414	1.08174	0.548816
Phospholipids in large HDL	Colorectal cancer	MR Egger	160	0.0668289	0.995319	0.873125	1.13461	0.944118
Phospholipids in large LDL	Colorectal cancer	MR Egger	167	0.0692287	0.998078	0.871437	1.14312	0.977869
Phospholipids in large VLDL	Colorectal cancer	MR Egger	162	0.0713618	1.01819	0.88529	1.17105	0.800867
Phospholipids in medium HDL	Colorectal cancer	MR Egger	115	0.119346	1.00699	0.79696	1.27238	0.953548
Phospholipids in medium LDL	Colorectal cancer	MR Egger	65	0.170521	0.726725	0.520259	1.01513	0.0658571
Phospholipids in medium VLDL	Colorectal cancer	MR Egger	92	0.136624	0.960863	0.73513	1.25591	0.770793
Phospholipids in small HDL	Colorectal cancer	MR Egger	163	0.0669493	0.981464	0.860768	1.11908	0.780248
Phospholipids in small LDL	Colorectal cancer	MR Egger	77	0.215168	0.750201	0.492066	1.14375	0.185666
Phospholipids in small VLDL	Colorectal cancer	MR Egger	131	0.0858649	0.912176	0.770884	1.07936	0.28637
Phospholipids in very large HDL	Colorectal cancer	MR Egger	140	0.0819729	1.0861	0.924899	1.2754	0.315407
Phospholipids in very large VLDL	Colorectal cancer	MR Egger	150	0.0935283	1.1851	0.986604	1.42354	0.0714248
Phospholipids in very small VLDL	Colorectal cancer	MR Egger	124	0.0948632	0.977201	0.811399	1.17688	0.808321
Phospholipids to total lipids ratio in chylomicrons and extremely large VLDL	Colorectal cancer	MR Egger	80	0.121051	1.2138	0.957425	1.53882	0.113512
Phospholipids to total lipids ratio in IDL	Colorectal cancer	MR Egger	158	0.0674493	0.980968	0.85949	1.11962	0.776112
Phospholipids to total lipids ratio in large HDL	Colorectal cancer	MR Egger	128	0.0782369	1.04029	0.892395	1.21269	0.614549
Phospholipids to total lipids ratio in large LDL	Colorectal cancer	MR Egger	158	0.0662892	0.998741	0.877054	1.13731	0.984864
Phospholipids to total lipids ratio in large VLDL	Colorectal cancer	MR Egger	171	0.172537	0.991573	0.707064	1.39056	0.960939
Phospholipids to total lipids ratio in medium HDL	Colorectal cancer	MR Egger	105	0.108217	1.06694	0.863024	1.31903	0.550672
Phospholipids to total lipids ratio in medium LDL	Colorectal cancer	MR Egger	115	0.095789	0.976882	0.809664	1.17863	0.807534
Phospholipids to total lipids ratio in medium VLDL	Colorectal cancer	MR Egger	161	0.0693973	1.03024	0.899217	1.18035	0.668329
Phospholipids to total lipids ratio in small HDL	Colorectal cancer	MR Egger	165	0.0740834	1.13265	0.979571	1.30966	0.0946031
Phospholipids to total lipids ratio in small LDL	Colorectal cancer	MR Egger	90	0.112162	1.08469	0.870629	1.35139	0.470484
Phospholipids to total lipids ratio in small VLDL	Colorectal cancer	MR Egger	77	0.10095	0.906487	0.743756	1.10482	0.333904
Phospholipids to total lipids ratio in very large HDL	Colorectal cancer	MR Egger	133	0.0848316	0.927703	0.785595	1.09552	0.37798
Phospholipids to total lipids ratio in very large VLDL	Colorectal cancer	MR Egger	122	0.0906592	0.754743	0.631871	0.901508	0.00238409
Phospholipids to total lipids ratio in very small VLDL	Colorectal cancer	MR Egger	57	0.165971	1.33418	0.963692	1.84711	0.0879555
Polyunsaturated fatty acids	Colorectal cancer	MR Egger	148	0.0594532	0.988345	0.879632	1.11049	0.843961
Pyruvate levels	Colorectal cancer	MR Egger	115	0.0832734	0.907779	0.771075	1.06872	0.247731
Ratio of 18:2 linoleic acid to total fatty acids	Colorectal cancer	MR Egger	128	0.0787181	1.08439	0.929353	1.2653	0.30533
Ratio of 22:6 docosahexaenoic acid to total fatty acids	Colorectal cancer	MR Egger	103	0.101011	0.964311	0.791106	1.17544	0.719768
Ratio of apolipoprotein B to apolipoprotein A1 levels	Colorectal cancer	MR Egger	113	0.0800691	0.915175	0.782255	1.07068	0.270671
Ratio of conjugated linoleic acid to total fatty acids	Colorectal cancer	MR Egger	149	0.0748555	0.942293	0.813706	1.0912	0.428447
Ratio of diacylglycerol to triglycerides	Colorectal cancer	MR Egger	87	0.125308	0.735735	0.575515	0.940559	0.016378
Ratio of monounsaturated fatty acids to total fatty acids	Colorectal cancer	MR Egger	116	0.149688	0.821565	0.612668	1.10169	0.191808
Ratio of omega-3 fatty acids to total fatty acids	Colorectal cancer	MR Egger	127	0.0769687	0.996176	0.856681	1.15839	0.960384
Ratio of omega-6 fatty acids to total fatty acids	Colorectal cancer	MR Egger	150	0.0791121	0.925908	0.792914	1.08121	0.332113
Ratio of polyunsaturated fatty acids to total fatty acids	Colorectal cancer	MR Egger	130	0.0772414	1.05909	0.910297	1.2322	0.4587
Ratio of saturated fatty acids to total fatty acids	Colorectal cancer	MR Egger	120	0.0865824	1.01948	0.86036	1.20804	0.824013
Ratio of triglycerides to phosphoglycerides	Colorectal cancer	MR Egger	154	0.0562279	0.978978	0.876821	1.09304	0.706064
Remnant cholesterol (non-HDL, non-LDL -cholesterol)	Colorectal cancer	MR Egger	155	0.0803377	1.12224	0.958738	1.31362	0.153188
Saturated fatty acids	Colorectal cancer	MR Egger	166	0.0710025	1.14982	1.00044	1.3215	0.0509632
Serum total cholesterol levels	Colorectal cancer	MR Egger	163	0.0709326	1.14654	0.997726	1.31756	0.0556276
Serum total triglyceride levels	Colorectal cancer	MR Egger	102	0.0868029	1.04506	0.881562	1.23888	0.612746
Sphingomyelins levels	Colorectal cancer	MR Egger	158	0.0594834	0.995092	0.885585	1.11814	0.934189
Total cholesterol in HDL2	Colorectal cancer	MR Egger	151	0.0829177	0.997383	0.847776	1.17339	0.974832
Total cholesterol in HDL3	Colorectal cancer	MR Egger	136	0.0815208	0.993205	0.846539	1.16528	0.933472
Total Cholesterol in IDL	Colorectal cancer	MR Egger	52	0.227428	1.59227	1.01959	2.4866	0.0461048
Total cholesterol in large HDL	Colorectal cancer	MR Egger	139	0.0810562	1.0636	0.907362	1.24673	0.448165
Total cholesterol in large LDL	Colorectal cancer	MR Egger	163	0.0681693	0.963437	0.84294	1.10116	0.585547
Total Cholesterol in large VLDL	Colorectal cancer	MR Egger	123	0.0893753	0.964751	0.809725	1.14946	0.688754
Total cholesterol in medium LDL	Colorectal cancer	MR Egger	169	0.0706451	1.14351	0.995651	1.31334	0.0593812
Total cholesterol in medium VLDL	Colorectal cancer	MR Egger	168	0.0665444	0.931478	0.817577	1.06125	0.287657
Total Cholesterol in small LDL	Colorectal cancer	MR Egger	118	0.094254	0.960405	0.798406	1.15527	0.668985
Total cholesterol in small VLDL	Colorectal cancer	MR Egger	96	0.116485	0.967497	0.770009	1.21564	0.777291
Total cholesterol in very large VLDL	Colorectal cancer	MR Egger	160	0.0564402	1.0179	0.911297	1.13696	0.753739
Total cholesterol in very small VLDL	Colorectal cancer	MR Egger	168	0.0726191	1.15349	1.00046	1.32993	0.0509255
Total cholesterol levels in chylomicrons and extremely large VLDL	Colorectal cancer	MR Egger	123	0.0922296	0.928775	0.775181	1.1128	0.424622
Total cholesterol levels in HDL	Colorectal cancer	MR Egger	107	0.100243	0.852771	0.700655	1.03791	0.115114
Total cholesterol levels in LDL	Colorectal cancer	MR Egger	169	0.0729499	0.935059	0.810481	1.07879	0.358671
Total cholesterol levels in medium HDL	Colorectal cancer	MR Egger	45	0.21672	0.772378	0.505073	1.18115	0.239885
Total cholesterol levels in small HDL	Colorectal cancer	MR Egger	79	0.126594	1.11113	0.866976	1.42405	0.407744
Total cholesterol levels in very large HDL	Colorectal cancer	MR Egger	146	0.082556	0.964235	0.820182	1.13359	0.659765
Total cholesterol levels in VLDL	Colorectal cancer	MR Egger	115	0.10955	0.993029	0.801145	1.23087	0.949201
Total cholesterol to total lipids ratio in chylomicrons and extremely large VLDL	Colorectal cancer	MR Egger	75	0.140861	0.817251	0.620086	1.07711	0.156218
Total cholesterol to total lipids ratio in large HDL	Colorectal cancer	MR Egger	121	0.0801405	1.02574	0.876642	1.20021	0.751668
Total cholesterol to total lipids ratio in large LDL	Colorectal cancer	MR Egger	145	0.0791573	0.919464	0.787326	1.07378	0.290602
Total cholesterol to total lipids ratio in large VLDL	Colorectal cancer	MR Egger	77	0.123335	1.25942	0.988978	1.60382	0.0653666
Total cholesterol to total lipids ratio in medium HDL	Colorectal cancer	MR Egger	37	0.243053	0.742244	0.460953	1.19519	0.22824
Total cholesterol to total lipids ratio in medium LDL	Colorectal cancer	MR Egger	125	0.0629764	1.04964	0.92776	1.18754	0.443152
Total cholesterol to total lipids ratio in medium VLDL	Colorectal cancer	MR Egger	166	0.0636945	0.972643	0.858491	1.10197	0.663785
Total cholesterol to total lipids ratio in small HDL	Colorectal cancer	MR Egger	125	0.0868897	0.920442	0.776309	1.09134	0.341906
Total cholesterol to total lipids ratio in small LDL	Colorectal cancer	MR Egger	162	0.0739991	1.11319	0.962897	1.28694	0.149278
Total cholesterol to total lipids ratio in small VLDL	Colorectal cancer	MR Egger	92	0.192502	0.842444	0.57767	1.22858	0.375504
Total cholesterol to total lipids ratio in very large HDL	Colorectal cancer	MR Egger	91	0.069376	1.03778	0.905841	1.18894	0.594283
Total cholesterol to total lipids ratio in very large VLDL	Colorectal cancer	MR Egger	156	0.0565639	1.00773	0.901976	1.12588	0.89192
Total cholesterol to total lipids ratio in very small VLDL	Colorectal cancer	MR Egger	168	0.0712146	1.16478	1.01304	1.33926	0.0336592
Total cholines levels	Colorectal cancer	MR Egger	164	0.0737084	1.13843	0.98529	1.31537	0.0804755
Total fatty acids	Colorectal cancer	MR Egger	128	0.083596	0.923935	0.784301	1.08843	0.345764
Total lipid levels in chylomicrons and extremely large VLDL	Colorectal cancer	MR Egger	123	0.0921231	0.923161	0.770656	1.10584	0.387177
Total lipid levels in medium LDL	Colorectal cancer	MR Egger	126	0.0725923	0.903357	0.783552	1.04148	0.163976
Total lipids in IDL	Colorectal cancer	MR Egger	155	0.0588103	0.986364	0.878976	1.10687	0.815717
Total lipids in large HDL	Colorectal cancer	MR Egger	138	0.0592069	1.01763	0.906132	1.14285	0.768318
Total lipids in large LDL	Colorectal cancer	MR Egger	168	0.0883085	1.16277	0.977966	1.38249	0.089561
Total lipids in large VLDL	Colorectal cancer	MR Egger	118	0.091178	0.955498	0.79913	1.14246	0.618535
Total lipids in medium HDL	Colorectal cancer	MR Egger	82	0.0511612	1.0879	0.984101	1.20265	0.103533
Total lipids in medium VLDL	Colorectal cancer	MR Egger	74	0.0671884	1.2624	1.10664	1.44009	0.000888549
Total lipids in small HDL	Colorectal cancer	MR Egger	157	0.0565278	0.99937	0.894559	1.11646	0.991123
Total lipids in small LDL	Colorectal cancer	MR Egger	121	0.110561	1.08096	0.870362	1.34253	0.482704
Total lipids in small VLDL	Colorectal cancer	MR Egger	128	0.0695867	0.997966	0.870728	1.1438	0.976707
Total lipids in very large HDL	Colorectal cancer	MR Egger	128	0.0595177	0.914056	0.813412	1.02715	0.133583
Total lipids in very large VLDL	Colorectal cancer	MR Egger	149	0.0569358	0.982215	0.8785	1.09817	0.75307
Total lipids in very small VLDL	Colorectal cancer	MR Egger	71	0.153427	1.16428	0.861903	1.57274	0.324964
Total phosphoglycerides levels	Colorectal cancer	MR Egger	86	0.0945327	1.09877	0.912935	1.32244	0.321913
Triglyceride levels in chylomicrons and extremely large VLDL	Colorectal cancer	MR Egger	151	0.0741255	1.00592	0.869895	1.16322	0.936629
Triglyceride levels in HDL	Colorectal cancer	MR Egger	146	0.075843	0.911061	0.785215	1.05708	0.221401
Triglyceride levels in LDL	Colorectal cancer	MR Egger	156	0.0697668	0.932525	0.813344	1.06917	0.318244
Triglyceride levels in VLDL	Colorectal cancer	MR Egger	166	0.0599067	0.986743	0.877426	1.10968	0.823985
Triglycerides in IDL	Colorectal cancer	MR Egger	168	0.0574509	0.965282	0.862484	1.08033	0.539365
Triglycerides in large HDL	Colorectal cancer	MR Egger	169	0.0709265	0.936507	0.814962	1.07618	0.356366
Triglycerides in large LDL	Colorectal cancer	MR Egger	124	0.0685887	0.962182	0.84115	1.10063	0.5751
Triglycerides in large VLDL	Colorectal cancer	MR Egger	67	0.113921	0.888091	0.710372	1.11027	0.30137
Triglycerides in medium HDL	Colorectal cancer	MR Egger	175	0.0802253	1.14007	0.974188	1.3342	0.104072
Triglycerides in medium LDL	Colorectal cancer	MR Egger	72	0.110206	0.977683	0.78775	1.21341	0.838325
Triglycerides in medium VLDL	Colorectal cancer	MR Egger	85	0.178807	0.828266	0.5834	1.17591	0.295049
Triglycerides in small HDL	Colorectal cancer	MR Egger	128	0.0939963	1.04737	0.871144	1.25925	0.62329
Triglycerides in small LDL	Colorectal cancer	MR Egger	166	0.0605894	0.972964	0.864017	1.09565	0.651608
Triglycerides in small VLDL	Colorectal cancer	MR Egger	97	0.11333	0.776258	0.621638	0.969336	0.0277736
Triglycerides in very large HDL	Colorectal cancer	MR Egger	117	0.0617535	0.977432	0.866006	1.10319	0.712332
Triglycerides in very large VLDL	Colorectal cancer	MR Egger	166	0.0841277	1.13683	0.964018	1.34062	0.129332
Triglycerides in very small VLDL	Colorectal cancer	MR Egger	120	0.0937525	0.936406	0.779221	1.1253	0.484782
Triglycerides to total lipids ratio in chylomicrons and extremely large VLDL	Colorectal cancer	MR Egger	86	0.148274	1.12425	0.840719	1.50341	0.431816
Triglycerides to total lipids ratio in IDL	Colorectal cancer	MR Egger	111	0.0763448	0.989776	0.852218	1.14954	0.893166
Triglycerides to total lipids ratio in large HDL	Colorectal cancer	MR Egger	93	0.0871356	1.01707	0.857391	1.20648	0.846425
Triglycerides to total lipids ratio in large LDL	Colorectal cancer	MR Egger	161	0.0680609	0.983139	0.86036	1.12344	0.803028
Triglycerides to total lipids ratio in large VLDL	Colorectal cancer	MR Egger	63	0.164889	1.04208	0.754303	1.43966	0.80343
Triglycerides to total lipids ratio in medium HDL	Colorectal cancer	MR Egger	171	0.0812289	1.10432	0.941788	1.29491	0.223542
Triglycerides to total lipids ratio in medium LDL	Colorectal cancer	MR Egger	45	0.359598	0.714203	0.352961	1.44517	0.354495
Triglycerides to total lipids ratio in medium VLDL	Colorectal cancer	MR Egger	158	0.0571539	0.996439	0.890841	1.11455	0.950309
Triglycerides to total lipids ratio in small HDL	Colorectal cancer	MR Egger	131	0.0586514	0.951155	0.847864	1.06703	0.394781
Triglycerides to total lipids ratio in small LDL	Colorectal cancer	MR Egger	111	0.0685544	1.02829	0.899004	1.17617	0.684838
Triglycerides to total lipids ratio in small VLDL	Colorectal cancer	MR Egger	36	0.309392	0.583815	0.318358	1.07062	0.091003
Triglycerides to total lipids ratio in very large HDL	Colorectal cancer	MR Egger	148	0.0560046	0.996834	0.893204	1.11249	0.954926
Triglycerides to total lipids ratio in very large VLDL	Colorectal cancer	MR Egger	101	0.173538	0.872611	0.621015	1.22614	0.434199
Triglycerides to total lipids ratio in very small VLDL	Colorectal cancer	MR Egger	67	0.189565	1.18591	0.817884	1.71954	0.371711
Tyrosine levels	Colorectal cancer	MR Egger	136	0.0871665	0.926579	0.781061	1.09921	0.383229
Valine levels	Colorectal cancer	MR Egger	80	0.115758	0.87566	0.697911	1.09868	0.254877
3-Hydroxybutyrate levels	Colorectal cancer	Simple mode	81	0.196177	0.987119	0.672017	1.44997	0.947473
Acetate levels	Colorectal cancer	Simple mode	129	0.152693	1.12911	0.837067	1.52303	0.42795
Acetone levels	Colorectal cancer	Simple mode	66	0.164551	0.853405	0.61814	1.17821	0.338942
Alanine levels	Colorectal cancer	Simple mode	124	0.171891	0.983643	0.702298	1.3777	0.923721
Albumin levels	Colorectal cancer	Simple mode	99	0.194595	0.915395	0.625124	1.34045	0.650636
Apolipoprotein A-I levels	Colorectal cancer	Simple mode	140	0.142929	0.918596	0.694163	1.21559	0.553436
Apolipoprotein B levels	Colorectal cancer	Simple mode	139	0.146176	0.92429	0.694034	1.23094	0.591033
Cholesterol esters in IDL	Colorectal cancer	Simple mode	122	0.155835	1.0085	0.743061	1.36875	0.956794
Cholesterol esters in large HDL	Colorectal cancer	Simple mode	91	0.229675	1.43738	0.916365	2.25463	0.117679
Cholesterol esters in large LDL	Colorectal cancer	Simple mode	128	0.177441	0.983969	0.69493	1.39323	0.927575
Cholesterol esters in large VLDL	Colorectal cancer	Simple mode	124	0.17996	0.912977	0.641616	1.29911	0.613822
Cholesterol esters in medium HDL	Colorectal cancer	Simple mode	51	0.193627	0.965754	0.660766	1.41151	0.857906
Cholesterol esters in medium LDL	Colorectal cancer	Simple mode	69	0.239747	1.44968	0.906141	2.31926	0.126048
Cholesterol esters in medium VLDL	Colorectal cancer	Simple mode	146	0.174697	1.04501	0.742018	1.47172	0.801391
Cholesterol esters in small HDL	Colorectal cancer	Simple mode	136	0.139677	0.931243	0.708219	1.2245	0.610887
Cholesterol esters in small LDL	Colorectal cancer	Simple mode	160	0.116419	0.999835	0.795848	1.25611	0.998871
Cholesterol esters in small VLDL	Colorectal cancer	Simple mode	130	0.198665	0.881443	0.597155	1.30107	0.526411
Cholesterol esters in very large HDL	Colorectal cancer	Simple mode	132	0.136037	0.892326	0.683482	1.16498	0.403865
Cholesterol esters in very large VLDL	Colorectal cancer	Simple mode	147	0.157113	1.04294	0.766515	1.41905	0.789394
Cholesterol esters in very small VLDL	Colorectal cancer	Simple mode	122	0.176394	1.17865	0.834133	1.66546	0.353278
Cholesteryl ester levels in chylomicrons and extremely large VLDL	Colorectal cancer	Simple mode	136	0.119045	0.949066	0.75156	1.19848	0.661263
Cholesteryl esters to total lipids ratio in chylomicrons and extremely large VLDL	Colorectal cancer	Simple mode	123	0.174654	0.878792	0.624048	1.23753	0.460851
Cholesteryl esters to total lipids ratio in IDL	Colorectal cancer	Simple mode	93	0.2534	0.950251	0.578283	1.56148	0.840849
Cholesteryl esters to total lipids ratio in IDL	Colorectal cancer	Simple mode	115	0.180791	0.888685	0.623527	1.2666	0.515227
Cholesteryl esters to total lipids ratio in large HDL	Colorectal cancer	Simple mode	82	0.170026	1.10048	0.788594	1.53572	0.574896
Cholesteryl esters to total lipids ratio in large LDL	Colorectal cancer	Simple mode	148	0.13025	0.949342	0.735448	1.22544	0.690382
Cholesteryl esters to total lipids ratio in large VLDL	Colorectal cancer	Simple mode	121	0.166051	0.869868	0.628215	1.20448	0.402808
Cholesteryl esters to total lipids ratio in medium HDL	Colorectal cancer	Simple mode	43	0.261391	1.046	0.626657	1.74595	0.86423
Cholesteryl esters to total lipids ratio in medium LDL	Colorectal cancer	Simple mode	156	0.121204	0.982639	0.77486	1.24614	0.8853
Cholesteryl esters to total lipids ratio in medium VLDL	Colorectal cancer	Simple mode	42	0.290523	0.820163	0.46409	1.44943	0.498824
Cholesteryl esters to total lipids ratio in small HDL	Colorectal cancer	Simple mode	73	0.281698	1.01127	0.58221	1.75652	0.968381
Cholesteryl esters to total lipids ratio in small LDL	Colorectal cancer	Simple mode	157	0.126611	0.99976	0.78005	1.28135	0.998489
Cholesteryl esters to total lipids ratio in small VLDL	Colorectal cancer	Simple mode	113	0.169137	1.43963	1.03343	2.00551	0.0333514
Cholesteryl esters to total lipids ratio in very large HDL	Colorectal cancer	Simple mode	72	0.228231	1.06366	0.680032	1.66371	0.787622
Cholesteryl esters to total lipids ratio in very large VLDL	Colorectal cancer	Simple mode	160	0.113025	1.04408	0.836617	1.303	0.703204
Cholesteryl esters to total lipids ratio in very small VLDL	Colorectal cancer	Simple mode	102	0.139782	1.08409	0.824292	1.42578	0.564797
Citrate levels	Colorectal cancer	Simple mode	147	0.144663	0.876365	0.660002	1.16366	0.363131
Concentration of chylomicrons and extremely large VLDL particles	Colorectal cancer	Simple mode	92	0.171549	1.08497	0.775162	1.5186	0.635648
Concentration of IDL particles	Colorectal cancer	Simple mode	150	0.136663	1.09235	0.835666	1.42788	0.519042
Concentration of large HDL particles	Colorectal cancer	Simple mode	143	0.120488	1.01301	0.799928	1.28285	0.914734
Concentration of large LDL particles	Colorectal cancer	Simple mode	134	0.136116	0.959576	0.734878	1.25298	0.762247
Concentration of large VLDL particles	Colorectal cancer	Simple mode	75	0.240746	1.25165	0.780827	2.00636	0.354186
Concentration of medium HDL particles	Colorectal cancer	Simple mode	33	0.268291	1.08411	0.640763	1.83419	0.765363
Concentration of medium LDL particles	Colorectal cancer	Simple mode	169	0.140421	0.97829	0.742915	1.28824	0.875977
Concentration of medium VLDL particles	Colorectal cancer	Simple mode	156	0.125565	1.12188	0.877126	1.43492	0.36115
Concentration of small HDL particles	Colorectal cancer	Simple mode	161	0.132917	1.08414	0.835498	1.40679	0.544168
Concentration of small LDL particles	Colorectal cancer	Simple mode	145	0.162765	1.06428	0.773584	1.46421	0.702469
Concentration of small VLDL particles	Colorectal cancer	Simple mode	122	0.204229	1.05766	0.708763	1.57829	0.78419
Concentration of very large HDL particles	Colorectal cancer	Simple mode	143	0.122945	1.07231	0.842692	1.3645	0.571013
Concentration of very large VLDL particles	Colorectal cancer	Simple mode	117	0.178705	0.991459	0.698486	1.40732	0.961799
Concentration of very small VLDL particles	Colorectal cancer	Simple mode	120	0.206204	1.06207	0.708969	1.59102	0.770774
Conjugated linoleic acid	Colorectal cancer	Simple mode	172	0.128448	1.05294	0.81859	1.35438	0.688477
Creatinine levels	Colorectal cancer	Simple mode	150	0.107895	0.917666	0.74275	1.13378	0.427101
Diacylglycerol levels	Colorectal cancer	Simple mode	129	0.150404	0.878659	0.654326	1.1799	0.391355
Docosahexaenoic acid (22:6) levels	Colorectal cancer	Simple mode	82	0.248514	0.826366	0.507731	1.34497	0.445057
Esterified cholesterol levels	Colorectal cancer	Simple mode	122	0.164223	0.953566	0.691132	1.31565	0.772677
Estimated degree of unsaturation	Colorectal cancer	Simple mode	146	0.164626	0.970811	0.703076	1.3405	0.85745
Estimated description of fatty acid chain length not actual carbon number	Colorectal cancer	Simple mode	92	0.209074	0.954928	0.633875	1.43859	0.825909
Free cholesterol in IDL	Colorectal cancer	Simple mode	130	0.118694	0.862042	0.683116	1.08783	0.213304
Free cholesterol in large HDL	Colorectal cancer	Simple mode	89	0.296657	0.97021	0.542434	1.73534	0.919033
Free cholesterol in large LDL	Colorectal cancer	Simple mode	149	0.157397	0.888023	0.652297	1.20894	0.451743
Free cholesterol in large VLDL	Colorectal cancer	Simple mode	124	0.183264	0.870349	0.607709	1.2465	0.450074
Free cholesterol in medium HDL	Colorectal cancer	Simple mode	99	0.171761	1.17199	0.836988	1.64108	0.357762
Free cholesterol in medium LDL	Colorectal cancer	Simple mode	121	0.159339	0.871844	0.63798	1.19144	0.391111
Free cholesterol in medium VLDL	Colorectal cancer	Simple mode	69	0.285238	0.833958	0.476809	1.45862	0.526545
Free cholesterol in small HDL	Colorectal cancer	Simple mode	129	0.154206	0.938771	0.693901	1.27005	0.682685
Free cholesterol in small LDL	Colorectal cancer	Simple mode	110	0.214669	0.961343	0.631172	1.46423	0.854628
Free cholesterol in small VLDL	Colorectal cancer	Simple mode	129	0.206985	0.85031	0.566746	1.27575	0.434832
Free cholesterol in very large HDL	Colorectal cancer	Simple mode	148	0.134591	1.1563	0.888188	1.50535	0.282346
Free cholesterol in very large VLDL	Colorectal cancer	Simple mode	117	0.204652	1.05355	0.705423	1.57347	0.799268
Free cholesterol in very small VLDL	Colorectal cancer	Simple mode	170	0.154336	1.05443	0.779188	1.42689	0.731735
Free cholesterol levels	Colorectal cancer	Simple mode	139	0.125576	1.05903	0.827971	1.35456	0.648597
Free cholesterol levels in chylomicrons and extremely large VLDL	Colorectal cancer	Simple mode	71	0.250953	1.05139	0.64291	1.71941	0.842292
Free cholesterol to total lipids ratio in chylomicrons and extremely large VLDL	Colorectal cancer	Simple mode	126	0.162861	0.913579	0.663921	1.25712	0.579899
Free cholesterol to total lipids ratio in IDL	Colorectal cancer	Simple mode	151	0.125751	1.00202	0.783133	1.28209	0.987206
Free cholesterol to total lipids ratio in large HDL	Colorectal cancer	Simple mode	139	0.14463	0.986201	0.742769	1.30941	0.923599
Free cholesterol to total lipids ratio in large LDL	Colorectal cancer	Simple mode	144	0.152925	0.959363	0.710903	1.29466	0.786564
Free cholesterol to total lipids ratio in large VLDL	Colorectal cancer	Simple mode	64	0.208369	1.05991	0.704532	1.59454	0.780988
Free cholesterol to total lipids ratio in medium HDL	Colorectal cancer	Simple mode	105	0.219452	0.800018	0.520353	1.22999	0.311648
Free cholesterol to total lipids ratio in medium LDL	Colorectal cancer	Simple mode	71	0.224711	0.862443	0.555204	1.3397	0.512337
Free cholesterol to total lipids ratio in medium VLDL	Colorectal cancer	Simple mode	110	0.14512	1.14098	0.858516	1.51637	0.365461
Free cholesterol to total lipids ratio in small HDL	Colorectal cancer	Simple mode	146	0.140757	1.10123	0.835728	1.45109	0.494378
Free cholesterol to total lipids ratio in small LDL	Colorectal cancer	Simple mode	119	0.19294	1.016	0.696084	1.48296	0.934554
Free cholesterol to total lipids ratio in small VLDL	Colorectal cancer	Simple mode	37	0.359507	0.683155	0.337676	1.38209	0.296259
Free cholesterol to total lipids ratio in very large HDL	Colorectal cancer	Simple mode	125	0.120369	0.874705	0.690878	1.10745	0.268228
Free cholesterol to total lipids ratio in very large VLDL	Colorectal cancer	Simple mode	152	0.125319	1.00888	0.789158	1.28977	0.943882
Free cholesterol to total lipids ratio in very small VLDL	Colorectal cancer	Simple mode	124	0.160288	0.814738	0.595083	1.11547	0.203566
Glucose levels	Colorectal cancer	Simple mode	151	0.137596	0.921909	0.703986	1.20729	0.555464
Glutamine levels	Colorectal cancer	Simple mode	118	0.163658	1.02411	0.743087	1.41142	0.884495
Glycerol levels	Colorectal cancer	Simple mode	143	0.147274	0.903419	0.676904	1.20573	0.491535
Glycine levels	Colorectal cancer	Simple mode	142	0.14569	0.902158	0.678061	1.20032	0.480892
Glycoprotein acetylation	Colorectal cancer	Simple mode	69	0.368739	1.56562	0.759994	3.22525	0.228296
Histidine levels	Colorectal cancer	Simple mode	91	0.23445	1.14469	0.722968	1.81241	0.565796
Isoleucine levels	Colorectal cancer	Simple mode	136	0.162034	1.02677	0.747385	1.41058	0.870754
Lactate levels	Colorectal cancer	Simple mode	150	0.130774	0.927348	0.717672	1.19828	0.564964
Leucine levels	Colorectal cancer	Simple mode	155	0.16885	0.937187	0.673129	1.30483	0.701358
Linoleic acid (18:2) levels	Colorectal cancer	Simple mode	153	0.157059	1.1462	0.8425	1.55938	0.386325
Mean diameter of HDL particles	Colorectal cancer	Simple mode	134	0.168622	0.984111	0.707148	1.36955	0.92447
Mean diameter of LDL particles	Colorectal cancer	Simple mode	168	0.12575	0.936288	0.731761	1.19798	0.60131
Mean diameter of VLDL particles	Colorectal cancer	Simple mode	164	0.11049	0.951614	0.766319	1.18171	0.654119
Monounsaturated fatty acids (16:1, 18:1) levels	Colorectal cancer	Simple mode	54	0.313215	1.17828	0.637724	2.17701	0.602624
Omega-3 fatty acids levels	Colorectal cancer	Simple mode	112	0.168003	1.17486	0.845234	1.63302	0.339553
Omega-6 fatty acids levels	Colorectal cancer	Simple mode	149	0.182468	1.02908	0.719665	1.47153	0.87537
Phenylalanine levels	Colorectal cancer	Simple mode	96	0.142749	1.02802	0.777124	1.35992	0.846917
Phosphatidylcholine and other choline levels	Colorectal cancer	Simple mode	71	0.165856	1.06	0.765821	1.46719	0.726391
Phospholipid levels in chylomicrons and extremely large VLDL	Colorectal cancer	Simple mode	120	0.134962	0.986301	0.757056	1.28496	0.918767
Phospholipids in IDL	Colorectal cancer	Simple mode	167	0.136284	1.12653	0.862451	1.47146	0.383271
Phospholipids in large HDL	Colorectal cancer	Simple mode	160	0.151833	1.08299	0.804233	1.45837	0.600251
Phospholipids in large LDL	Colorectal cancer	Simple mode	167	0.111798	0.976335	0.784215	1.21552	0.83064
Phospholipids in large VLDL	Colorectal cancer	Simple mode	162	0.136832	1.06549	0.814847	1.39323	0.643555
Phospholipids in medium HDL	Colorectal cancer	Simple mode	115	0.226937	0.972908	0.62359	1.5179	0.903881
Phospholipids in medium LDL	Colorectal cancer	Simple mode	65	0.204378	0.953374	0.638694	1.42309	0.81602
Phospholipids in medium VLDL	Colorectal cancer	Simple mode	92	0.236278	0.801354	0.504314	1.27335	0.351108
Phospholipids in small HDL	Colorectal cancer	Simple mode	163	0.122591	1.06132	0.834633	1.34958	0.627995
Phospholipids in small LDL	Colorectal cancer	Simple mode	77	0.314216	0.934985	0.505055	1.73089	0.831162
Phospholipids in small VLDL	Colorectal cancer	Simple mode	131	0.167239	0.941869	0.678631	1.30722	0.720848
Phospholipids in very large HDL	Colorectal cancer	Simple mode	140	0.175905	1.04699	0.74167	1.47801	0.79443
Phospholipids in very large VLDL	Colorectal cancer	Simple mode	150	0.167857	1.03269	0.743165	1.435	0.848309
Phospholipids in very small VLDL	Colorectal cancer	Simple mode	124	0.159355	0.852563	0.623851	1.16512	0.318812
Phospholipids to total lipids ratio in chylomicrons and extremely large VLDL	Colorectal cancer	Simple mode	80	0.186655	1.19385	0.828065	1.7212	0.345393
Phospholipids to total lipids ratio in IDL	Colorectal cancer	Simple mode	158	0.130354	1.08657	0.841584	1.40287	0.525109
Phospholipids to total lipids ratio in large HDL	Colorectal cancer	Simple mode	128	0.178054	0.993698	0.700957	1.4087	0.971731
Phospholipids to total lipids ratio in large LDL	Colorectal cancer	Simple mode	158	0.114348	0.91546	0.731652	1.14544	0.441006
Phospholipids to total lipids ratio in large VLDL	Colorectal cancer	Simple mode	171	0.24953	0.666069	0.408428	1.08623	0.105268
Phospholipids to total lipids ratio in medium HDL	Colorectal cancer	Simple mode	105	0.19692	1.18507	0.805603	1.74327	0.390519
Phospholipids to total lipids ratio in medium LDL	Colorectal cancer	Simple mode	115	0.174466	0.864196	0.613909	1.21652	0.404575
Phospholipids to total lipids ratio in medium VLDL	Colorectal cancer	Simple mode	161	0.118246	1.04779	0.831041	1.32108	0.693498
Phospholipids to total lipids ratio in small HDL	Colorectal cancer	Simple mode	165	0.145268	1.05738	0.795382	1.40568	0.701429
Phospholipids to total lipids ratio in small LDL	Colorectal cancer	Simple mode	90	0.184944	1.12328	0.781738	1.61405	0.531224
Phospholipids to total lipids ratio in small VLDL	Colorectal cancer	Simple mode	77	0.197159	0.935949	0.635956	1.37745	0.737991
Phospholipids to total lipids ratio in very large HDL	Colorectal cancer	Simple mode	133	0.166512	0.933675	0.673686	1.294	0.680904
Phospholipids to total lipids ratio in very large VLDL	Colorectal cancer	Simple mode	122	0.18002	1.19014	0.836297	1.69368	0.335507
Phospholipids to total lipids ratio in very small VLDL	Colorectal cancer	Simple mode	57	0.279768	1.11015	0.641561	1.92099	0.710185
Polyunsaturated fatty acids	Colorectal cancer	Simple mode	148	0.126168	1.0146	0.792316	1.29924	0.908701
Pyruvate levels	Colorectal cancer	Simple mode	115	0.183273	0.913413	0.637767	1.30819	0.622139
Ratio of 18:2 linoleic acid to total fatty acids	Colorectal cancer	Simple mode	128	0.169556	0.988073	0.708697	1.37758	0.943697
Ratio of 22:6 docosahexaenoic acid to total fatty acids	Colorectal cancer	Simple mode	103	0.222198	1.78887	1.15728	2.76514	0.0102074
Ratio of apolipoprotein B to apolipoprotein A1 levels	Colorectal cancer	Simple mode	113	0.155668	0.906245	0.667941	1.22957	0.52841
Ratio of conjugated linoleic acid to total fatty acids	Colorectal cancer	Simple mode	149	0.14621	0.940379	0.706068	1.25245	0.674777
Ratio of diacylglycerol to triglycerides	Colorectal cancer	Simple mode	87	0.24501	0.900959	0.557376	1.45634	0.671406
Ratio of monounsaturated fatty acids to total fatty acids	Colorectal cancer	Simple mode	116	0.204807	0.917718	0.614291	1.37102	0.675818
Ratio of omega-3 fatty acids to total fatty acids	Colorectal cancer	Simple mode	127	0.14906	0.988252	0.737879	1.32358	0.936937
Ratio of omega-6 fatty acids to total fatty acids	Colorectal cancer	Simple mode	150	0.166	1.08962	0.786999	1.50861	0.605883
Ratio of polyunsaturated fatty acids to total fatty acids	Colorectal cancer	Simple mode	130	0.169313	0.959085	0.688232	1.33653	0.805506
Ratio of saturated fatty acids to total fatty acids	Colorectal cancer	Simple mode	120	0.155892	0.934109	0.688176	1.26793	0.662729
Ratio of triglycerides to phosphoglycerides	Colorectal cancer	Simple mode	154	0.127338	1.05217	0.819769	1.35044	0.690202
Remnant cholesterol (non-HDL, non-LDL -cholesterol)	Colorectal cancer	Simple mode	155	0.15368	1.02015	0.754833	1.37874	0.89686
Saturated fatty acids	Colorectal cancer	Simple mode	166	0.148962	1.1153	0.832902	1.49345	0.464854
Serum total cholesterol levels	Colorectal cancer	Simple mode	163	0.137708	1.11763	0.85325	1.46392	0.420535
Serum total triglyceride levels	Colorectal cancer	Simple mode	102	0.165136	1.02361	0.740569	1.41481	0.887928
Sphingomyelins levels	Colorectal cancer	Simple mode	158	0.125108	1.03252	0.807987	1.31945	0.798446
Total cholesterol in HDL2	Colorectal cancer	Simple mode	151	0.126227	1.08347	0.845997	1.3876	0.526334
Total cholesterol in HDL3	Colorectal cancer	Simple mode	136	0.155665	0.99591	0.734033	1.35122	0.979036
Total Cholesterol in IDL	Colorectal cancer	Simple mode	52	0.340223	1.30445	0.669611	2.54115	0.438301
Total cholesterol in large HDL	Colorectal cancer	Simple mode	139	0.151952	1.00179	0.74376	1.34934	0.990621
Total cholesterol in large LDL	Colorectal cancer	Simple mode	163	0.132545	0.92591	0.714076	1.20059	0.562202
Total Cholesterol in large VLDL	Colorectal cancer	Simple mode	123	0.184322	0.932602	0.649828	1.33842	0.705672
Total cholesterol in medium LDL	Colorectal cancer	Simple mode	169	0.137505	1.08704	0.830229	1.42328	0.544719
Total cholesterol in medium VLDL	Colorectal cancer	Simple mode	168	0.115601	0.969193	0.772696	1.21566	0.786971
Total Cholesterol in small LDL	Colorectal cancer	Simple mode	118	0.169445	1.11529	0.800115	1.55461	0.520876
Total cholesterol in small VLDL	Colorectal cancer	Simple mode	96	0.208957	1.25784	0.835134	1.89449	0.275067
Total cholesterol in very large VLDL	Colorectal cancer	Simple mode	160	0.131956	0.990635	0.764875	1.28303	0.943247
Total cholesterol in very small VLDL	Colorectal cancer	Simple mode	168	0.152438	1.09509	0.812255	1.47641	0.55205
Total cholesterol levels in chylomicrons and extremely large VLDL	Colorectal cancer	Simple mode	123	0.170587	0.899635	0.643961	1.25682	0.536407
Total cholesterol levels in HDL	Colorectal cancer	Simple mode	107	0.189024	0.850391	0.587109	1.23174	0.393187
Total cholesterol levels in LDL	Colorectal cancer	Simple mode	169	0.148832	0.948578	0.708573	1.26988	0.723258
Total cholesterol levels in medium HDL	Colorectal cancer	Simple mode	45	0.241558	1.00663	0.626974	1.61617	0.97831
Total cholesterol levels in small HDL	Colorectal cancer	Simple mode	79	0.234231	0.976343	0.616909	1.5452	0.918852
Total cholesterol levels in very large HDL	Colorectal cancer	Simple mode	146	0.131189	1.03612	0.801198	1.33993	0.78718
Total cholesterol levels in VLDL	Colorectal cancer	Simple mode	115	0.197865	1.0638	0.721832	1.56779	0.755158
Total cholesterol to total lipids ratio in chylomicrons and extremely large VLDL	Colorectal cancer	Simple mode	75	0.218516	0.793112	0.516809	1.21714	0.292254
Total cholesterol to total lipids ratio in large HDL	Colorectal cancer	Simple mode	121	0.149068	0.987646	0.737416	1.32279	0.933681
Total cholesterol to total lipids ratio in large LDL	Colorectal cancer	Simple mode	145	0.167946	0.934725	0.672552	1.2991	0.688329
Total cholesterol to total lipids ratio in large VLDL	Colorectal cancer	Simple mode	77	0.201235	0.994989	0.670693	1.47609	0.980151
Total cholesterol to total lipids ratio in medium HDL	Colorectal cancer	Simple mode	37	0.274684	0.82862	0.48366	1.41962	0.498106
Total cholesterol to total lipids ratio in medium LDL	Colorectal cancer	Simple mode	125	0.135781	0.93366	0.715501	1.21834	0.614077
Total cholesterol to total lipids ratio in medium VLDL	Colorectal cancer	Simple mode	166	0.120369	0.952774	0.75254	1.20629	0.688271
Total cholesterol to total lipids ratio in small HDL	Colorectal cancer	Simple mode	125	0.165738	0.946771	0.684173	1.31016	0.741936
Total cholesterol to total lipids ratio in small LDL	Colorectal cancer	Simple mode	162	0.15505	1.05489	0.778444	1.42952	0.730796
Total cholesterol to total lipids ratio in small VLDL	Colorectal cancer	Simple mode	92	0.245628	0.909657	0.562076	1.47218	0.700773
Total cholesterol to total lipids ratio in very large HDL	Colorectal cancer	Simple mode	91	0.151191	0.964123	0.716863	1.29667	0.809596
Total cholesterol to total lipids ratio in very large VLDL	Colorectal cancer	Simple mode	156	0.127424	1.01072	0.787345	1.29746	0.933427
Total cholesterol to total lipids ratio in very small VLDL	Colorectal cancer	Simple mode	168	0.143672	1.10315	0.83241	1.46194	0.495378
Total cholines levels	Colorectal cancer	Simple mode	164	0.152407	1.04357	0.774085	1.40686	0.779987
Total fatty acids	Colorectal cancer	Simple mode	128	0.152524	0.95148	0.705616	1.28301	0.744892
Total lipid levels in chylomicrons and extremely large VLDL	Colorectal cancer	Simple mode	123	0.170595	0.873556	0.625284	1.22041	0.429654
Total lipid levels in medium LDL	Colorectal cancer	Simple mode	126	0.160696	1.0329	0.753826	1.41529	0.840682
Total lipids in IDL	Colorectal cancer	Simple mode	155	0.128514	1.02049	0.79326	1.31281	0.874798
Total lipids in large HDL	Colorectal cancer	Simple mode	138	0.127712	0.926506	0.721336	1.19003	0.551021
Total lipids in large LDL	Colorectal cancer	Simple mode	168	0.166219	1.03613	0.748043	1.43517	0.831163
Total lipids in large VLDL	Colorectal cancer	Simple mode	118	0.164859	0.905374	0.655386	1.25072	0.54769
Total lipids in medium HDL	Colorectal cancer	Simple mode	82	0.186152	1.3085	0.908483	1.88464	0.152483
Total lipids in medium VLDL	Colorectal cancer	Simple mode	74	0.206053	1.16343	0.776865	1.74236	0.464912
Total lipids in small HDL	Colorectal cancer	Simple mode	157	0.12459	1.09085	0.854499	1.39257	0.486255
Total lipids in small LDL	Colorectal cancer	Simple mode	121	0.198801	0.978452	0.6627	1.44465	0.91293
Total lipids in small VLDL	Colorectal cancer	Simple mode	128	0.164171	0.953081	0.690852	1.31485	0.770218
Total lipids in very large HDL	Colorectal cancer	Simple mode	128	0.107629	0.932012	0.754755	1.1509	0.514172
Total lipids in very large VLDL	Colorectal cancer	Simple mode	149	0.122505	1.0374	0.81596	1.31894	0.764797
Total lipids in very small VLDL	Colorectal cancer	Simple mode	71	0.23554	0.860088	0.54206	1.3647	0.524329
Total phosphoglycerides levels	Colorectal cancer	Simple mode	86	0.186176	1.09811	0.762376	1.58169	0.61648
Triglyceride levels in chylomicrons and extremely large VLDL	Colorectal cancer	Simple mode	151	0.115964	0.970618	0.773282	1.21831	0.797401
Triglyceride levels in HDL	Colorectal cancer	Simple mode	146	0.143876	0.874829	0.659863	1.15983	0.354197
Triglyceride levels in LDL	Colorectal cancer	Simple mode	156	0.14887	0.885678	0.661538	1.18576	0.416045
Triglyceride levels in VLDL	Colorectal cancer	Simple mode	166	0.119535	0.952865	0.753844	1.20443	0.686794
Triglycerides in IDL	Colorectal cancer	Simple mode	168	0.128226	1.13134	0.879927	1.4546	0.337234
Triglycerides in large HDL	Colorectal cancer	Simple mode	169	0.138798	0.964056	0.734438	1.26546	0.79231
Triglycerides in large LDL	Colorectal cancer	Simple mode	124	0.161954	0.90318	0.657531	1.2406	0.530662
Triglycerides in large VLDL	Colorectal cancer	Simple mode	67	0.17885	0.8713	0.613659	1.23711	0.443866
Triglycerides in medium HDL	Colorectal cancer	Simple mode	175	0.158805	0.977883	0.716324	1.33495	0.888166
Triglycerides in medium LDL	Colorectal cancer	Simple mode	72	0.197841	0.980453	0.665306	1.44488	0.9208
Triglycerides in medium VLDL	Colorectal cancer	Simple mode	85	0.258354	1.22127	0.73603	2.0264	0.441277
Triglycerides in small HDL	Colorectal cancer	Simple mode	128	0.183899	1.18989	0.829792	1.70626	0.346241
Triglycerides in small LDL	Colorectal cancer	Simple mode	166	0.14425	1.01758	0.766972	1.35007	0.903991
Triglycerides in small VLDL	Colorectal cancer	Simple mode	97	0.281071	0.819771	0.472541	1.42215	0.481251
Triglycerides in very large HDL	Colorectal cancer	Simple mode	117	0.115743	0.887174	0.707108	1.11309	0.303142
Triglycerides in very large VLDL	Colorectal cancer	Simple mode	166	0.169452	1.06173	0.761682	1.47997	0.724172
Triglycerides in very small VLDL	Colorectal cancer	Simple mode	120	0.165896	0.82892	0.598824	1.14743	0.260322
Triglycerides to total lipids ratio in chylomicrons and extremely large VLDL	Colorectal cancer	Simple mode	86	0.257339	1.12956	0.682113	1.8705	0.637141
Triglycerides to total lipids ratio in IDL	Colorectal cancer	Simple mode	111	0.182391	0.95285	0.666454	1.36232	0.791658
Triglycerides to total lipids ratio in large HDL	Colorectal cancer	Simple mode	93	0.240847	1.17424	0.732395	1.88266	0.506495
Triglycerides to total lipids ratio in large LDL	Colorectal cancer	Simple mode	161	0.115961	0.989889	0.788639	1.2425	0.930276
Triglycerides to total lipids ratio in large VLDL	Colorectal cancer	Simple mode	63	0.237856	1.09712	0.688315	1.74872	0.698104
Triglycerides to total lipids ratio in medium HDL	Colorectal cancer	Simple mode	171	0.139924	0.979773	0.744766	1.28894	0.884065
Triglycerides to total lipids ratio in medium LDL	Colorectal cancer	Simple mode	45	0.361058	0.634877	0.31286	1.28833	0.214915
Triglycerides to total lipids ratio in medium VLDL	Colorectal cancer	Simple mode	158	0.120756	0.952001	0.75136	1.20622	0.684309
Triglycerides to total lipids ratio in small HDL	Colorectal cancer	Simple mode	131	0.109431	0.968342	0.781411	1.19999	0.769242
Triglycerides to total lipids ratio in small LDL	Colorectal cancer	Simple mode	111	0.159517	0.938108	0.686229	1.28244	0.689547
Triglycerides to total lipids ratio in small VLDL	Colorectal cancer	Simple mode	36	0.361503	0.829507	0.408416	1.68476	0.608358
Triglycerides to total lipids ratio in very large HDL	Colorectal cancer	Simple mode	148	0.126931	1.01921	0.794729	1.30711	0.881025
Triglycerides to total lipids ratio in very large VLDL	Colorectal cancer	Simple mode	101	0.258892	0.997841	0.600742	1.65743	0.993357
Triglycerides to total lipids ratio in very small VLDL	Colorectal cancer	Simple mode	67	0.26581	1.12361	0.667353	1.89182	0.662476
Tyrosine levels	Colorectal cancer	Simple mode	136	0.144191	0.883843	0.66625	1.1725	0.39333
Valine levels	Colorectal cancer	Simple mode	80	0.211137	0.892648	0.590143	1.35022	0.592181
3-Hydroxybutyrate levels	Colorectal cancer	Weighted median	81	0.0931663	1.04221	0.868258	1.251	0.657246
Acetate levels	Colorectal cancer	Weighted median	129	0.0685729	1.08413	0.947791	1.24009	0.23878
Acetone levels	Colorectal cancer	Weighted median	66	0.069095	1.08069	0.94381	1.23741	0.261427
Alanine levels	Colorectal cancer	Weighted median	124	0.0770287	0.966057	0.830682	1.12349	0.653935
Albumin levels	Colorectal cancer	Weighted median	99	0.0746478	1.04698	0.904474	1.21193	0.538562
Apolipoprotein A-I levels	Colorectal cancer	Weighted median	140	0.078942	0.948888	0.812865	1.10767	0.50631
Apolipoprotein B levels	Colorectal cancer	Weighted median	139	0.0800716	0.947868	0.810195	1.10894	0.503718
Cholesterol esters in IDL	Colorectal cancer	Weighted median	122	0.0740358	1.0015	0.866223	1.1579	0.983868
Cholesterol esters in large HDL	Colorectal cancer	Weighted median	91	0.113514	1.22703	0.98227	1.53278	0.0714819
Cholesterol esters in large LDL	Colorectal cancer	Weighted median	128	0.0865202	0.997173	0.841634	1.18146	0.973898
Cholesterol esters in large VLDL	Colorectal cancer	Weighted median	124	0.0892464	0.93255	0.782896	1.11081	0.433936
Cholesterol esters in medium HDL	Colorectal cancer	Weighted median	51	0.0915632	0.954126	0.797381	1.14168	0.608048
Cholesterol esters in medium LDL	Colorectal cancer	Weighted median	69	0.129329	1.00738	0.781821	1.29802	0.954639
Cholesterol esters in medium VLDL	Colorectal cancer	Weighted median	146	0.0825364	1.09885	0.934725	1.2918	0.253394
Cholesterol esters in small HDL	Colorectal cancer	Weighted median	136	0.0774793	0.947238	0.813781	1.10258	0.484173
Cholesterol esters in small LDL	Colorectal cancer	Weighted median	160	0.059978	0.982689	0.873699	1.10527	0.770932
Cholesterol esters in small VLDL	Colorectal cancer	Weighted median	130	0.096579	1.00623	0.8327	1.21593	0.948706
Cholesterol esters in very large HDL	Colorectal cancer	Weighted median	132	0.0820136	0.945278	0.804912	1.11012	0.492601
Cholesterol esters in very large VLDL	Colorectal cancer	Weighted median	147	0.077103	1.0152	0.872813	1.18082	0.844857
Cholesterol esters in very small VLDL	Colorectal cancer	Weighted median	122	0.0895171	1.06606	0.894505	1.27052	0.474856
Cholesteryl ester levels in chylomicrons and extremely large VLDL	Colorectal cancer	Weighted median	136	0.0683295	1.03389	0.9043	1.18206	0.625679
Cholesteryl esters to total lipids ratio in chylomicrons and extremely large VLDL	Colorectal cancer	Weighted median	123	0.0879906	0.935554	0.787354	1.11165	0.448999
Cholesteryl esters to total lipids ratio in IDL	Colorectal cancer	Weighted median	93	0.115075	1.06279	0.848194	1.33169	0.596643
Cholesteryl esters to total lipids ratio in IDL	Colorectal cancer	Weighted median	115	0.0795766	0.874974	0.748614	1.02266	0.0932682
Cholesteryl esters to total lipids ratio in large HDL	Colorectal cancer	Weighted median	82	0.057564	1.25676	1.12268	1.40687	7.18136e-05
Cholesteryl esters to total lipids ratio in large LDL	Colorectal cancer	Weighted median	148	0.0724172	0.951346	0.82546	1.09643	0.490983
Cholesteryl esters to total lipids ratio in large VLDL	Colorectal cancer	Weighted median	121	0.0857309	0.933203	0.788861	1.10396	0.420021
Cholesteryl esters to total lipids ratio in medium HDL	Colorectal cancer	Weighted median	43	0.127415	1.08055	0.841756	1.38708	0.543188
Cholesteryl esters to total lipids ratio in medium LDL	Colorectal cancer	Weighted median	156	0.0609059	0.983523	0.872852	1.10823	0.785019
Cholesteryl esters to total lipids ratio in medium VLDL	Colorectal cancer	Weighted median	42	0.150013	1.07279	0.799506	1.43949	0.639505
Cholesteryl esters to total lipids ratio in small HDL	Colorectal cancer	Weighted median	73	0.119312	1.07895	0.853968	1.36321	0.524188
Cholesteryl esters to total lipids ratio in small LDL	Colorectal cancer	Weighted median	157	0.0603694	0.982403	0.872775	1.1058	0.768692
Cholesteryl esters to total lipids ratio in small VLDL	Colorectal cancer	Weighted median	113	0.0778192	0.990032	0.849979	1.15316	0.897566
Cholesteryl esters to total lipids ratio in very large HDL	Colorectal cancer	Weighted median	72	0.101456	1.00285	0.822007	1.22348	0.977603
Cholesteryl esters to total lipids ratio in very large VLDL	Colorectal cancer	Weighted median	160	0.0566725	0.961628	0.860531	1.0746	0.489929
Cholesteryl esters to total lipids ratio in very small VLDL	Colorectal cancer	Weighted median	102	0.064841	1.07627	0.947824	1.22212	0.256978
Citrate levels	Colorectal cancer	Weighted median	147	0.0771607	0.947464	0.814484	1.10216	0.484303
Concentration of chylomicrons and extremely large VLDL particles	Colorectal cancer	Weighted median	92	0.0966191	1.09108	0.902843	1.31856	0.366965
Concentration of IDL particles	Colorectal cancer	Weighted median	150	0.0647071	1.07326	0.945422	1.21839	0.274545
Concentration of large HDL particles	Colorectal cancer	Weighted median	143	0.0640828	1.03538	0.913172	1.17395	0.587411
Concentration of large LDL particles	Colorectal cancer	Weighted median	134	0.0792981	0.937243	0.802329	1.09484	0.413738
Concentration of large VLDL particles	Colorectal cancer	Weighted median	75	0.0816977	1.37007	1.16735	1.608	0.000116189
Concentration of medium HDL particles	Colorectal cancer	Weighted median	33	0.125498	1.01862	0.796498	1.30267	0.883156
Concentration of medium LDL particles	Colorectal cancer	Weighted median	169	0.0644251	1.00597	0.886639	1.14137	0.92634
Concentration of medium VLDL particles	Colorectal cancer	Weighted median	156	0.0677711	1.06188	0.9298	1.21273	0.375615
Concentration of small HDL particles	Colorectal cancer	Weighted median	161	0.0604252	0.982275	0.872566	1.10578	0.767252
Concentration of small LDL particles	Colorectal cancer	Weighted median	145	0.0694299	1.08167	0.94405	1.23935	0.25817
Concentration of small VLDL particles	Colorectal cancer	Weighted median	122	0.0948598	1.0296	0.85491	1.23997	0.758493
Concentration of very large HDL particles	Colorectal cancer	Weighted median	143	0.0595119	0.986102	0.877535	1.1081	0.814075
Concentration of very large VLDL particles	Colorectal cancer	Weighted median	117	0.079755	0.947821	0.810657	1.10819	0.501627
Concentration of very small VLDL particles	Colorectal cancer	Weighted median	120	0.0949797	0.951155	0.789593	1.14578	0.598019
Conjugated linoleic acid	Colorectal cancer	Weighted median	172	0.0628771	0.998666	0.882873	1.12965	0.983066
Creatinine levels	Colorectal cancer	Weighted median	150	0.0610487	0.989656	0.878049	1.11545	0.864759
Diacylglycerol levels	Colorectal cancer	Weighted median	129	0.081249	1.00633	0.858183	1.18005	0.938096
Docosahexaenoic acid (22:6) levels	Colorectal cancer	Weighted median	82	0.115699	0.822388	0.655529	1.03172	0.0910072
Esterified cholesterol levels	Colorectal cancer	Weighted median	122	0.0712865	0.987633	0.858846	1.13573	0.86142
Estimated degree of unsaturation	Colorectal cancer	Weighted median	146	0.0762524	0.938244	0.807995	1.08949	0.403168
Estimated description of fatty acid chain length not actual carbon number	Colorectal cancer	Weighted median	92	0.0989193	0.793477	0.653631	0.963244	0.0193572
Free cholesterol in IDL	Colorectal cancer	Weighted median	130	0.0616415	0.976939	0.865759	1.1024	0.70506
Free cholesterol in large HDL	Colorectal cancer	Weighted median	89	0.140687	0.854518	0.648584	1.12584	0.263783
Free cholesterol in large LDL	Colorectal cancer	Weighted median	149	0.0752482	0.940338	0.811394	1.08977	0.413642
Free cholesterol in large VLDL	Colorectal cancer	Weighted median	124	0.0866786	0.935676	0.789484	1.10894	0.44306
Free cholesterol in medium HDL	Colorectal cancer	Weighted median	99	0.0818383	1.17498	1.00085	1.37941	0.0487943
Free cholesterol in medium LDL	Colorectal cancer	Weighted median	121	0.0843649	0.935731	0.793119	1.10399	0.43106
Free cholesterol in medium VLDL	Colorectal cancer	Weighted median	69	0.128478	0.810204	0.629841	1.04222	0.101387
Free cholesterol in small HDL	Colorectal cancer	Weighted median	129	0.0849031	0.945416	0.800482	1.11659	0.508539
Free cholesterol in small LDL	Colorectal cancer	Weighted median	110	0.0995367	1.0367	0.852957	1.26003	0.717251
Free cholesterol in small VLDL	Colorectal cancer	Weighted median	129	0.0960161	1.01539	0.841209	1.22565	0.873588
Free cholesterol in very large HDL	Colorectal cancer	Weighted median	148	0.0636169	0.98385	0.868514	1.1145	0.798
Free cholesterol in very large VLDL	Colorectal cancer	Weighted median	117	0.0903626	1.01937	0.853911	1.21688	0.831888
Free cholesterol in very small VLDL	Colorectal cancer	Weighted median	170	0.0683893	1.09875	0.960913	1.25636	0.168512
Free cholesterol levels	Colorectal cancer	Weighted median	139	0.0623469	1.02301	0.905336	1.15598	0.715188
Free cholesterol levels in chylomicrons and extremely large VLDL	Colorectal cancer	Weighted median	71	0.123433	1.10387	0.86666	1.406	0.423365
Free cholesterol to total lipids ratio in chylomicrons and extremely large VLDL	Colorectal cancer	Weighted median	126	0.0911769	0.93837	0.784807	1.12198	0.485388
Free cholesterol to total lipids ratio in IDL	Colorectal cancer	Weighted median	151	0.0614234	0.981525	0.870195	1.1071	0.76144
Free cholesterol to total lipids ratio in large HDL	Colorectal cancer	Weighted median	139	0.0747621	0.993184	0.85781	1.14992	0.927111
Free cholesterol to total lipids ratio in large LDL	Colorectal cancer	Weighted median	144	0.0790773	0.949075	0.81281	1.10819	0.508638
Free cholesterol to total lipids ratio in large VLDL	Colorectal cancer	Weighted median	64	0.103552	0.947851	0.773741	1.16114	0.60501
Free cholesterol to total lipids ratio in medium HDL	Colorectal cancer	Weighted median	105	0.0864947	1.00933	0.851937	1.1958	0.914496
Free cholesterol to total lipids ratio in medium LDL	Colorectal cancer	Weighted median	71	0.0937344	1.06277	0.884407	1.27711	0.516006
Free cholesterol to total lipids ratio in medium VLDL	Colorectal cancer	Weighted median	110	0.0708632	1.21806	1.0601	1.39955	0.00537558
Free cholesterol to total lipids ratio in small HDL	Colorectal cancer	Weighted median	146	0.0627919	0.984227	0.870253	1.11313	0.80011
Free cholesterol to total lipids ratio in small LDL	Colorectal cancer	Weighted median	119	0.0900573	1.0193	0.854362	1.21607	0.831933
Free cholesterol to total lipids ratio in small VLDL	Colorectal cancer	Weighted median	37	0.165544	0.627708	0.453778	0.868304	0.0049078
Free cholesterol to total lipids ratio in very large HDL	Colorectal cancer	Weighted median	125	0.0652687	0.965203	0.849299	1.09692	0.58738
Free cholesterol to total lipids ratio in very large VLDL	Colorectal cancer	Weighted median	152	0.0592608	0.981786	0.874124	1.10271	0.756423
Free cholesterol to total lipids ratio in very small VLDL	Colorectal cancer	Weighted median	124	0.0884541	0.935312	0.786435	1.11237	0.449623
Glucose levels	Colorectal cancer	Weighted median	151	0.0753972	0.946345	0.816338	1.09706	0.464512
Glutamine levels	Colorectal cancer	Weighted median	118	0.0860232	1.02586	0.866686	1.21426	0.766665
Glycerol levels	Colorectal cancer	Weighted median	143	0.0818863	0.942806	0.803007	1.10694	0.472003
Glycine levels	Colorectal cancer	Weighted median	142	0.0776195	0.948649	0.814769	1.10453	0.497036
Glycoprotein acetylation	Colorectal cancer	Weighted median	69	0.140101	1.17793	0.895085	1.55016	0.242451
Histidine levels	Colorectal cancer	Weighted median	91	0.112562	1.10382	0.885286	1.3763	0.380197
Isoleucine levels	Colorectal cancer	Weighted median	136	0.0804678	1.05569	0.901653	1.23603	0.50066
Lactate levels	Colorectal cancer	Weighted median	150	0.0701062	0.981454	0.855449	1.12602	0.789448
Leucine levels	Colorectal cancer	Weighted median	155	0.0812695	0.946109	0.806795	1.10948	0.495459
Linoleic acid (18:2) levels	Colorectal cancer	Weighted median	153	0.0686578	1.04761	0.91571	1.19851	0.498108
Mean diameter of HDL particles	Colorectal cancer	Weighted median	134	0.0851405	1.0446	0.88405	1.23431	0.608308
Mean diameter of LDL particles	Colorectal cancer	Weighted median	168	0.0690925	0.948277	0.828176	1.0858	0.442099
Mean diameter of VLDL particles	Colorectal cancer	Weighted median	164	0.0599313	1.02344	0.910015	1.15101	0.699034
Monounsaturated fatty acids (16:1, 18:1) levels	Colorectal cancer	Weighted median	54	0.16134	1.21156	0.883101	1.66219	0.234252
Omega-3 fatty acids levels	Colorectal cancer	Weighted median	112	0.0841141	0.969259	0.82194	1.14298	0.710483
Omega-6 fatty acids levels	Colorectal cancer	Weighted median	149	0.0729802	0.970123	0.840823	1.11931	0.677684
Phenylalanine levels	Colorectal cancer	Weighted median	96	0.0762788	0.929538	0.800456	1.07944	0.338111
Phosphatidylcholine and other choline levels	Colorectal cancer	Weighted median	71	0.0850458	0.952011	0.805841	1.12469	0.563086
Phospholipid levels in chylomicrons and extremely large VLDL	Colorectal cancer	Weighted median	120	0.0696326	1.03801	0.905588	1.1898	0.592101
Phospholipids in IDL	Colorectal cancer	Weighted median	167	0.0606571	0.985164	0.874735	1.10954	0.805362
Phospholipids in large HDL	Colorectal cancer	Weighted median	160	0.0650024	0.994701	0.875712	1.12986	0.934851
Phospholipids in large LDL	Colorectal cancer	Weighted median	167	0.0600258	1.04388	0.928012	1.1742	0.474385
Phospholipids in large VLDL	Colorectal cancer	Weighted median	162	0.0643259	0.994095	0.87634	1.12767	0.92664
Phospholipids in medium HDL	Colorectal cancer	Weighted median	115	0.0988977	1.03126	0.849539	1.25184	0.755641
Phospholipids in medium LDL	Colorectal cancer	Weighted median	65	0.11416	0.899483	0.719147	1.12504	0.353432
Phospholipids in medium VLDL	Colorectal cancer	Weighted median	92	0.10963	1.07868	0.870109	1.33725	0.489662
Phospholipids in small HDL	Colorectal cancer	Weighted median	163	0.0646405	0.971665	0.856039	1.10291	0.656558
Phospholipids in small LDL	Colorectal cancer	Weighted median	77	0.148213	0.735736	0.55025	0.983747	0.0383996
Phospholipids in small VLDL	Colorectal cancer	Weighted median	131	0.0833378	0.945085	0.802661	1.11278	0.497945
Phospholipids in very large HDL	Colorectal cancer	Weighted median	140	0.0864575	1.06142	0.895968	1.25742	0.490551
Phospholipids in very large VLDL	Colorectal cancer	Weighted median	150	0.074391	1.09489	0.946344	1.26676	0.222971
Phospholipids in very small VLDL	Colorectal cancer	Weighted median	124	0.0901754	0.938839	0.786742	1.12034	0.484008
Phospholipids to total lipids ratio in chylomicrons and extremely large VLDL	Colorectal cancer	Weighted median	80	0.0949146	1.0756	0.893015	1.29552	0.44257
Phospholipids to total lipids ratio in IDL	Colorectal cancer	Weighted median	158	0.0640715	0.983181	0.867151	1.11474	0.791216
Phospholipids to total lipids ratio in large HDL	Colorectal cancer	Weighted median	128	0.0865424	1.05295	0.888669	1.24759	0.551075
Phospholipids to total lipids ratio in large LDL	Colorectal cancer	Weighted median	158	0.0608795	1.00723	0.893933	1.13488	0.905864
Phospholipids to total lipids ratio in large VLDL	Colorectal cancer	Weighted median	171	0.0942781	0.781831	0.649923	0.940512	0.00904005
Phospholipids to total lipids ratio in medium HDL	Colorectal cancer	Weighted median	105	0.0823342	1.06172	0.903497	1.24766	0.466959
Phospholipids to total lipids ratio in medium LDL	Colorectal cancer	Weighted median	115	0.0867292	0.932441	0.786677	1.10522	0.419943
Phospholipids to total lipids ratio in medium VLDL	Colorectal cancer	Weighted median	161	0.0650412	1.04076	0.916191	1.18226	0.539068
Phospholipids to total lipids ratio in small HDL	Colorectal cancer	Weighted median	165	0.065407	1.09342	0.961855	1.24297	0.17213
Phospholipids to total lipids ratio in small LDL	Colorectal cancer	Weighted median	90	0.0870256	1.05636	0.890702	1.25282	0.528704
Phospholipids to total lipids ratio in small VLDL	Colorectal cancer	Weighted median	77	0.0922096	0.934916	0.780337	1.12012	0.465484
Phospholipids to total lipids ratio in very large HDL	Colorectal cancer	Weighted median	133	0.084557	0.945214	0.800855	1.11559	0.505192
Phospholipids to total lipids ratio in very large VLDL	Colorectal cancer	Weighted median	122	0.0844481	0.938134	0.795026	1.107	0.449509
Phospholipids to total lipids ratio in very small VLDL	Colorectal cancer	Weighted median	57	0.127276	1.0768	0.839068	1.3819	0.560979
Polyunsaturated fatty acids	Colorectal cancer	Weighted median	148	0.0606974	0.988003	0.877186	1.11282	0.842388
Pyruvate levels	Colorectal cancer	Weighted median	115	0.0766189	0.942	0.810646	1.09464	0.435485
Ratio of 18:2 linoleic acid to total fatty acids	Colorectal cancer	Weighted median	128	0.0847178	1.05422	0.892935	1.24465	0.533081
Ratio of 22:6 docosahexaenoic acid to total fatty acids	Colorectal cancer	Weighted median	103	0.102703	1.04921	0.857905	1.28317	0.639993
Ratio of apolipoprotein B to apolipoprotein A1 levels	Colorectal cancer	Weighted median	113	0.0854431	0.93684	0.792382	1.10763	0.445115
Ratio of conjugated linoleic acid to total fatty acids	Colorectal cancer	Weighted median	149	0.07817	0.954757	0.819131	1.11284	0.553662
Ratio of diacylglycerol to triglycerides	Colorectal cancer	Weighted median	87	0.11512	0.820563	0.654817	1.02826	0.0858151
Ratio of monounsaturated fatty acids to total fatty acids	Colorectal cancer	Weighted median	116	0.102679	0.825461	0.674986	1.00948	0.0617501
Ratio of omega-3 fatty acids to total fatty acids	Colorectal cancer	Weighted median	127	0.0682657	1.01611	0.888858	1.16158	0.81489
Ratio of omega-6 fatty acids to total fatty acids	Colorectal cancer	Weighted median	150	0.068892	0.963226	0.841562	1.10248	0.586538
Ratio of polyunsaturated fatty acids to total fatty acids	Colorectal cancer	Weighted median	130	0.0754067	1.05399	0.909182	1.22187	0.485566
Ratio of saturated fatty acids to total fatty acids	Colorectal cancer	Weighted median	120	0.0796853	1.05601	0.903316	1.23452	0.494014
Ratio of triglycerides to phosphoglycerides	Colorectal cancer	Weighted median	154	0.0606797	0.984446	0.874058	1.10877	0.796136
Remnant cholesterol (non-HDL, non-LDL -cholesterol)	Colorectal cancer	Weighted median	155	0.0712363	1.03823	0.902931	1.1938	0.598456
Saturated fatty acids	Colorectal cancer	Weighted median	166	0.0674438	1.09525	0.959627	1.25003	0.17735
Serum total cholesterol levels	Colorectal cancer	Weighted median	163	0.0654635	1.09876	0.96645	1.24919	0.150232
Serum total triglyceride levels	Colorectal cancer	Weighted median	102	0.0739317	1.04221	0.901622	1.20473	0.575991
Sphingomyelins levels	Colorectal cancer	Weighted median	158	0.0614104	1.00598	0.891898	1.13465	0.922676
Total cholesterol in HDL2	Colorectal cancer	Weighted median	151	0.0678009	1.06104	0.929009	1.21184	0.382156
Total cholesterol in HDL3	Colorectal cancer	Weighted median	136	0.0747772	1.06849	0.922822	1.23715	0.375677
Total Cholesterol in IDL	Colorectal cancer	Weighted median	52	0.158922	1.26091	0.923437	1.72172	0.144622
Total cholesterol in large HDL	Colorectal cancer	Weighted median	139	0.0733115	1.06038	0.91845	1.22423	0.42392
Total cholesterol in large LDL	Colorectal cancer	Weighted median	163	0.073007	0.947642	0.821296	1.09343	0.461357
Total Cholesterol in large VLDL	Colorectal cancer	Weighted median	123	0.0877057	0.935926	0.788107	1.11147	0.450244
Total cholesterol in medium LDL	Colorectal cancer	Weighted median	169	0.0666925	1.10098	0.966073	1.25473	0.149171
Total cholesterol in medium VLDL	Colorectal cancer	Weighted median	168	0.06259	1.04521	0.924543	1.18163	0.479867
Total Cholesterol in small LDL	Colorectal cancer	Weighted median	118	0.0937025	1.02548	0.853425	1.23222	0.788316
Total cholesterol in small VLDL	Colorectal cancer	Weighted median	96	0.0953846	0.943119	0.7823	1.137	0.53924
Total cholesterol in very large VLDL	Colorectal cancer	Weighted median	160	0.0614952	0.984008	0.872274	1.11005	0.793199
Total cholesterol in very small VLDL	Colorectal cancer	Weighted median	168	0.064727	1.11812	0.984903	1.26937	0.0845308
Total cholesterol levels in chylomicrons and extremely large VLDL	Colorectal cancer	Weighted median	123	0.086592	0.937772	0.791386	1.11123	0.458106
Total cholesterol levels in HDL	Colorectal cancer	Weighted median	107	0.0910141	0.902129	0.754737	1.0783	0.257773
Total cholesterol levels in LDL	Colorectal cancer	Weighted median	169	0.0704846	0.968952	0.843926	1.1125	0.654529
Total cholesterol levels in medium HDL	Colorectal cancer	Weighted median	45	0.133066	0.892517	0.687619	1.15847	0.39281
Total cholesterol levels in small HDL	Colorectal cancer	Weighted median	79	0.106729	0.970665	0.787444	1.19652	0.78027
Total cholesterol levels in very large HDL	Colorectal cancer	Weighted median	146	0.0705596	1.0341	0.90054	1.18748	0.634583
Total cholesterol levels in VLDL	Colorectal cancer	Weighted median	115	0.0905359	1.0424	0.872906	1.2448	0.6465
Total cholesterol to total lipids ratio in chylomicrons and extremely large VLDL	Colorectal cancer	Weighted median	75	0.106934	0.886082	0.718538	1.09269	0.258045
Total cholesterol to total lipids ratio in large HDL	Colorectal cancer	Weighted median	121	0.0732584	1.06322	0.921008	1.22739	0.402728
Total cholesterol to total lipids ratio in large LDL	Colorectal cancer	Weighted median	145	0.079928	0.931375	0.796322	1.08933	0.373754
Total cholesterol to total lipids ratio in large VLDL	Colorectal cancer	Weighted median	77	0.105774	1.05564	0.857985	1.29883	0.608699
Total cholesterol to total lipids ratio in medium HDL	Colorectal cancer	Weighted median	37	0.150499	0.842724	0.627449	1.13186	0.25554
Total cholesterol to total lipids ratio in medium LDL	Colorectal cancer	Weighted median	125	0.064152	1.04005	0.917162	1.1794	0.540483
Total cholesterol to total lipids ratio in medium VLDL	Colorectal cancer	Weighted median	166	0.0600461	1.01791	0.904888	1.14504	0.767571
Total cholesterol to total lipids ratio in small HDL	Colorectal cancer	Weighted median	125	0.0867472	0.9439	0.796315	1.11884	0.505693
Total cholesterol to total lipids ratio in small LDL	Colorectal cancer	Weighted median	162	0.0654495	1.09085	0.959522	1.24016	0.183958
Total cholesterol to total lipids ratio in small VLDL	Colorectal cancer	Weighted median	92	0.115229	0.897164	0.715793	1.12449	0.346322
Total cholesterol to total lipids ratio in very large HDL	Colorectal cancer	Weighted median	91	0.0689971	1.08563	0.948306	1.24283	0.233762
Total cholesterol to total lipids ratio in very large VLDL	Colorectal cancer	Weighted median	156	0.0583032	0.99642	0.88882	1.11705	0.950954
Total cholesterol to total lipids ratio in very small VLDL	Colorectal cancer	Weighted median	168	0.0638662	1.11723	0.985781	1.26622	0.0826053
Total cholines levels	Colorectal cancer	Weighted median	164	0.0658947	1.09472	0.962079	1.24564	0.169649
Total fatty acids	Colorectal cancer	Weighted median	128	0.081612	0.945766	0.805962	1.10982	0.494463
Total lipid levels in chylomicrons and extremely large VLDL	Colorectal cancer	Weighted median	123	0.0876646	0.937537	0.789527	1.11329	0.461883
Total lipid levels in medium LDL	Colorectal cancer	Weighted median	126	0.0760075	0.948858	0.817527	1.10129	0.489771
Total lipids in IDL	Colorectal cancer	Weighted median	155	0.0613231	0.982096	0.870873	1.10752	0.768299
Total lipids in large HDL	Colorectal cancer	Weighted median	138	0.0634378	0.972635	0.858915	1.10141	0.661832
Total lipids in large LDL	Colorectal cancer	Weighted median	168	0.0734541	1.07524	0.931063	1.24174	0.323359
Total lipids in large VLDL	Colorectal cancer	Weighted median	118	0.0871955	0.934006	0.787277	1.10808	0.433641
Total lipids in medium HDL	Colorectal cancer	Weighted median	82	0.0414736	1.04871	0.966836	1.13752	0.251468
Total lipids in medium VLDL	Colorectal cancer	Weighted median	74	0.0586765	1.2511	1.11518	1.40359	0.000134554
Total lipids in small HDL	Colorectal cancer	Weighted median	157	0.0610677	0.986804	0.875486	1.11228	0.827803
Total lipids in small LDL	Colorectal cancer	Weighted median	121	0.093735	1.04481	0.869454	1.25552	0.640067
Total lipids in small VLDL	Colorectal cancer	Weighted median	128	0.0650845	0.964526	0.84901	1.09576	0.578928
Total lipids in very large HDL	Colorectal cancer	Weighted median	128	0.0607123	0.916079	0.813305	1.03184	0.148814
Total lipids in very large VLDL	Colorectal cancer	Weighted median	149	0.0609713	0.982852	0.872144	1.10761	0.77665
Total lipids in very small VLDL	Colorectal cancer	Weighted median	71	0.115368	1.05591	0.842219	1.32383	0.637221
Total phosphoglycerides levels	Colorectal cancer	Weighted median	86	0.0868992	1.07485	0.906523	1.27444	0.406167
Triglyceride levels in chylomicrons and extremely large VLDL	Colorectal cancer	Weighted median	151	0.0680172	1.04627	0.915688	1.19548	0.506029
Triglyceride levels in HDL	Colorectal cancer	Weighted median	146	0.0786907	0.948477	0.812913	1.10665	0.50144
Triglyceride levels in LDL	Colorectal cancer	Weighted median	156	0.0723756	0.948204	0.8228	1.09272	0.462423
Triglyceride levels in VLDL	Colorectal cancer	Weighted median	166	0.0584407	1.01578	0.905847	1.13906	0.788748
Triglycerides in IDL	Colorectal cancer	Weighted median	168	0.0638714	0.98479	0.868911	1.11612	0.810358
Triglycerides in large HDL	Colorectal cancer	Weighted median	169	0.0727274	0.948354	0.822363	1.09365	0.465921
Triglycerides in large LDL	Colorectal cancer	Weighted median	124	0.0750428	1.00007	0.863286	1.15854	0.999209
Triglycerides in large VLDL	Colorectal cancer	Weighted median	67	0.0956921	0.919896	0.762578	1.10967	0.38292
Triglycerides in medium HDL	Colorectal cancer	Weighted median	175	0.075516	1.09235	0.942066	1.26661	0.242121
Triglycerides in medium LDL	Colorectal cancer	Weighted median	72	0.0887832	0.926588	0.778597	1.10271	0.390458
Triglycerides in medium VLDL	Colorectal cancer	Weighted median	85	0.12492	0.895443	0.700977	1.14386	0.376666
Triglycerides in small HDL	Colorectal cancer	Weighted median	128	0.0935937	1.03663	0.862887	1.24535	0.700723
Triglycerides in small LDL	Colorectal cancer	Weighted median	166	0.0673967	1.08048	0.94678	1.23307	0.250741
Triglycerides in small VLDL	Colorectal cancer	Weighted median	97	0.102212	0.667376	0.546218	0.815408	7.60522e-05
Triglycerides in very large HDL	Colorectal cancer	Weighted median	117	0.063841	0.968466	0.854559	1.09756	0.61574
Triglycerides in very large VLDL	Colorectal cancer	Weighted median	166	0.0710605	1.12076	0.975041	1.28825	0.108647
Triglycerides in very small VLDL	Colorectal cancer	Weighted median	120	0.0883314	0.933053	0.784724	1.10942	0.432764
Triglycerides to total lipids ratio in chylomicrons and extremely large VLDL	Colorectal cancer	Weighted median	86	0.119071	1.11547	0.883288	1.40868	0.358761
Triglycerides to total lipids ratio in IDL	Colorectal cancer	Weighted median	111	0.0683064	0.972466	0.850611	1.11178	0.682725
Triglycerides to total lipids ratio in large HDL	Colorectal cancer	Weighted median	93	0.0693176	1.04173	0.909394	1.19333	0.555302
Triglycerides to total lipids ratio in large LDL	Colorectal cancer	Weighted median	161	0.0602172	1.04665	0.930128	1.17776	0.44897
Triglycerides to total lipids ratio in large VLDL	Colorectal cancer	Weighted median	63	0.12203	1.10947	0.873456	1.40925	0.394619
Triglycerides to total lipids ratio in medium HDL	Colorectal cancer	Weighted median	171	0.073965	1.09247	0.945041	1.26291	0.23179
Triglycerides to total lipids ratio in medium LDL	Colorectal cancer	Weighted median	45	0.170141	0.683819	0.489907	0.954483	0.0254959
Triglycerides to total lipids ratio in medium VLDL	Colorectal cancer	Weighted median	158	0.0603702	0.982136	0.872536	1.1055	0.765257
Triglycerides to total lipids ratio in small HDL	Colorectal cancer	Weighted median	131	0.0606436	0.926394	0.822574	1.04332	0.207401
Triglycerides to total lipids ratio in small LDL	Colorectal cancer	Weighted median	111	0.0674071	1.04908	0.919242	1.19725	0.477214
Triglycerides to total lipids ratio in small VLDL	Colorectal cancer	Weighted median	36	0.192453	0.832313	0.570778	1.21369	0.340226
Triglycerides to total lipids ratio in very large HDL	Colorectal cancer	Weighted median	148	0.0601083	0.982934	0.873694	1.10583	0.774598
Triglycerides to total lipids ratio in very large VLDL	Colorectal cancer	Weighted median	101	0.115516	1.05733	0.843104	1.32599	0.629387
Triglycerides to total lipids ratio in very small VLDL	Colorectal cancer	Weighted median	67	0.121743	1.17093	0.922359	1.48648	0.194928
Tyrosine levels	Colorectal cancer	Weighted median	136	0.0710429	0.972024	0.845676	1.11725	0.689592
Valine levels	Colorectal cancer	Weighted median	80	0.0894503	1.05027	0.881372	1.25153	0.583471
3-Hydroxybutyrate levels	Colorectal cancer	Weighted mode	81	0.102245	1.07854	0.882684	1.31787	0.461753
Acetate levels	Colorectal cancer	Weighted mode	129	0.0617684	1.06922	0.947298	1.20682	0.280632
Acetone levels	Colorectal cancer	Weighted mode	66	0.0582941	1.03945	0.927219	1.16526	0.50922
Alanine levels	Colorectal cancer	Weighted mode	124	0.0765919	0.947644	0.815547	1.10114	0.483932
Albumin levels	Colorectal cancer	Weighted mode	99	0.0644332	1.00553	0.886234	1.14088	0.931972
Apolipoprotein A-I levels	Colorectal cancer	Weighted mode	140	0.0674697	0.93	0.814801	1.06149	0.283964
Apolipoprotein B levels	Colorectal cancer	Weighted mode	139	0.0688216	0.92429	0.807655	1.05777	0.254617
Cholesterol esters in IDL	Colorectal cancer	Weighted mode	122	0.0710377	0.994076	0.864871	1.14258	0.933482
Cholesterol esters in large HDL	Colorectal cancer	Weighted mode	91	0.103016	1.1764	0.961313	1.4396	0.118304
Cholesterol esters in large LDL	Colorectal cancer	Weighted mode	128	0.114486	1.0122	0.808746	1.26683	0.915841
Cholesterol esters in large VLDL	Colorectal cancer	Weighted mode	124	0.0854602	0.890089	0.752815	1.05239	0.17555
Cholesterol esters in medium HDL	Colorectal cancer	Weighted mode	51	0.0921099	0.965754	0.806233	1.15684	0.706799
Cholesterol esters in medium LDL	Colorectal cancer	Weighted mode	69	0.147219	1.00437	0.752621	1.34032	0.97648
Cholesterol esters in medium VLDL	Colorectal cancer	Weighted mode	146	0.0760955	1.07333	0.924613	1.24597	0.353924
Cholesterol esters in small HDL	Colorectal cancer	Weighted mode	136	0.0740827	0.931243	0.805383	1.07677	0.337991
Cholesterol esters in small LDL	Colorectal cancer	Weighted mode	160	0.0518257	0.95694	0.86451	1.05925	0.397005
Cholesterol esters in small VLDL	Colorectal cancer	Weighted mode	130	0.109123	0.967604	0.781287	1.19835	0.763295
Cholesterol esters in very large HDL	Colorectal cancer	Weighted mode	132	0.0721623	0.917836	0.796782	1.05728	0.236943
Cholesterol esters in very large VLDL	Colorectal cancer	Weighted mode	147	0.0663335	1.00534	0.882769	1.14492	0.936159
Cholesterol esters in very small VLDL	Colorectal cancer	Weighted mode	122	0.0947313	1.1197	0.929958	1.34815	0.235026
Cholesteryl ester levels in chylomicrons and extremely large VLDL	Colorectal cancer	Weighted mode	136	0.062547	0.97462	0.862172	1.10173	0.681712
Cholesteryl esters to total lipids ratio in chylomicrons and extremely large VLDL	Colorectal cancer	Weighted mode	123	0.0796585	0.889884	0.761249	1.04026	0.145614
Cholesteryl esters to total lipids ratio in IDL	Colorectal cancer	Weighted mode	93	0.112252	0.939091	0.753628	1.17019	0.57695
Cholesteryl esters to total lipids ratio in IDL	Colorectal cancer	Weighted mode	115	0.0830786	0.850887	0.723026	1.00136	0.0544028
Cholesteryl esters to total lipids ratio in large HDL	Colorectal cancer	Weighted mode	82	0.0536616	1.23521	1.11189	1.3722	0.000173967
Cholesteryl esters to total lipids ratio in large LDL	Colorectal cancer	Weighted mode	148	0.0666552	0.949342	0.833077	1.08183	0.436692
Cholesteryl esters to total lipids ratio in large VLDL	Colorectal cancer	Weighted mode	121	0.0909507	0.869868	0.727837	1.03961	0.127944
Cholesteryl esters to total lipids ratio in medium HDL	Colorectal cancer	Weighted mode	43	0.208346	1.09058	0.724954	1.64061	0.679396
Cholesteryl esters to total lipids ratio in medium LDL	Colorectal cancer	Weighted mode	156	0.050998	0.956908	0.865884	1.0575	0.389079
Cholesteryl esters to total lipids ratio in medium VLDL	Colorectal cancer	Weighted mode	42	0.201271	1.24641	0.840113	1.84922	0.280166
Cholesteryl esters to total lipids ratio in small HDL	Colorectal cancer	Weighted mode	73	0.117302	1.0386	0.825279	1.30707	0.747704
Cholesteryl esters to total lipids ratio in small LDL	Colorectal cancer	Weighted mode	157	0.0497805	0.955823	0.866968	1.05378	0.365468
Cholesteryl esters to total lipids ratio in small VLDL	Colorectal cancer	Weighted mode	113	0.0722033	0.991094	0.860309	1.14176	0.901618
Cholesteryl esters to total lipids ratio in very large HDL	Colorectal cancer	Weighted mode	72	0.0939798	1.0031	0.834345	1.20598	0.973841
Cholesteryl esters to total lipids ratio in very large VLDL	Colorectal cancer	Weighted mode	160	0.0519352	1.02015	0.921414	1.12946	0.701428
Cholesteryl esters to total lipids ratio in very small VLDL	Colorectal cancer	Weighted mode	102	0.0601244	1.08409	0.963579	1.21968	0.182305
Citrate levels	Colorectal cancer	Weighted mode	147	0.0659715	0.920206	0.808591	1.04723	0.209497
Concentration of chylomicrons and extremely large VLDL particles	Colorectal cancer	Weighted mode	92	0.109511	1.05782	0.853485	1.31109	0.608971
Concentration of IDL particles	Colorectal cancer	Weighted mode	150	0.060907	1.06671	0.946678	1.20197	0.290709
Concentration of large HDL particles	Colorectal cancer	Weighted mode	143	0.0533292	1.04509	0.941371	1.16025	0.409579
Concentration of large LDL particles	Colorectal cancer	Weighted mode	134	0.0834572	0.917512	0.779061	1.08057	0.304157
Concentration of large VLDL particles	Colorectal cancer	Weighted mode	75	0.0734479	1.31679	1.14024	1.52068	0.000352277
Concentration of medium HDL particles	Colorectal cancer	Weighted mode	33	0.255175	1.10515	0.670208	1.82234	0.697805
Concentration of medium LDL particles	Colorectal cancer	Weighted mode	169	0.0616508	0.97829	0.866941	1.10394	0.72227
Concentration of medium VLDL particles	Colorectal cancer	Weighted mode	156	0.0612251	1.02409	0.908286	1.15466	0.697946
Concentration of small HDL particles	Colorectal cancer	Weighted mode	161	0.0534009	0.965716	0.869749	1.07227	0.514518
Concentration of small LDL particles	Colorectal cancer	Weighted mode	145	0.0625947	1.05024	0.928981	1.18733	0.43485
Concentration of small VLDL particles	Colorectal cancer	Weighted mode	122	0.0861887	1.05766	0.893263	1.2523	0.51668
Concentration of very large HDL particles	Colorectal cancer	Weighted mode	143	0.05334	0.962471	0.866929	1.06854	0.474474
Concentration of very large VLDL particles	Colorectal cancer	Weighted mode	117	0.0816206	0.937893	0.799239	1.1006	0.433716
Concentration of very small VLDL particles	Colorectal cancer	Weighted mode	120	0.104352	1.04363	0.850587	1.28048	0.683122
Conjugated linoleic acid	Colorectal cancer	Weighted mode	172	0.0596857	0.991055	0.881642	1.11405	0.880517
Creatinine levels	Colorectal cancer	Weighted mode	150	0.0566555	0.964075	0.86275	1.0773	0.519429
Diacylglycerol levels	Colorectal cancer	Weighted mode	129	0.0878472	0.975198	0.820948	1.15843	0.775422
Docosahexaenoic acid (22:6) levels	Colorectal cancer	Weighted mode	82	0.103469	0.777464	0.634755	0.952258	0.0171857
Esterified cholesterol levels	Colorectal cancer	Weighted mode	122	0.0662823	0.982987	0.863231	1.11936	0.796167
Estimated degree of unsaturation	Colorectal cancer	Weighted mode	146	0.0706908	0.970811	0.845204	1.11509	0.675798
Estimated description of fatty acid chain length not actual carbon number	Colorectal cancer	Weighted mode	92	0.0913527	0.805406	0.67337	0.963332	0.0199539
Free cholesterol in IDL	Colorectal cancer	Weighted mode	130	0.05359	0.965971	0.869656	1.07295	0.519398
Free cholesterol in large HDL	Colorectal cancer	Weighted mode	89	0.159021	0.891925	0.653081	1.21812	0.473902
Free cholesterol in large LDL	Colorectal cancer	Weighted mode	149	0.0704018	0.898546	0.782732	1.0315	0.130765
Free cholesterol in large VLDL	Colorectal cancer	Weighted mode	124	0.08293	0.882125	0.749789	1.03782	0.133003
Free cholesterol in medium HDL	Colorectal cancer	Weighted mode	99	0.0748113	1.20725	1.0426	1.39791	0.0134365
Free cholesterol in medium LDL	Colorectal cancer	Weighted mode	121	0.0825438	0.894006	0.760462	1.051	0.177208
Free cholesterol in medium VLDL	Colorectal cancer	Weighted mode	69	0.151943	0.750397	0.557128	1.01071	0.063039
Free cholesterol in small HDL	Colorectal cancer	Weighted mode	129	0.0741391	0.924946	0.799849	1.06961	0.294622
Free cholesterol in small LDL	Colorectal cancer	Weighted mode	110	0.106146	1.02299	0.830838	1.25957	0.830866
Free cholesterol in small VLDL	Colorectal cancer	Weighted mode	129	0.0986266	0.98617	0.812829	1.19648	0.887933
Free cholesterol in very large HDL	Colorectal cancer	Weighted mode	148	0.0533669	0.966428	0.870448	1.07299	0.523245
Free cholesterol in very large VLDL	Colorectal cancer	Weighted mode	117	0.129104	1.03819	0.806086	1.33712	0.772106
Free cholesterol in very small VLDL	Colorectal cancer	Weighted mode	170	0.0574651	1.08525	0.969652	1.21464	0.156375
Free cholesterol levels	Colorectal cancer	Weighted mode	139	0.0549256	1.02842	0.923455	1.14531	0.610756
Free cholesterol levels in chylomicrons and extremely large VLDL	Colorectal cancer	Weighted mode	71	0.160783	1.03785	0.757309	1.42231	0.817947
Free cholesterol to total lipids ratio in chylomicrons and extremely large VLDL	Colorectal cancer	Weighted mode	126	0.0854517	0.901881	0.762801	1.06632	0.229114
Free cholesterol to total lipids ratio in IDL	Colorectal cancer	Weighted mode	151	0.0495084	0.959822	0.871061	1.05763	0.408825
Free cholesterol to total lipids ratio in large HDL	Colorectal cancer	Weighted mode	139	0.071287	0.961086	0.83576	1.10521	0.578575
Free cholesterol to total lipids ratio in large LDL	Colorectal cancer	Weighted mode	144	0.0714216	0.94603	0.82245	1.08818	0.438554
Free cholesterol to total lipids ratio in large VLDL	Colorectal cancer	Weighted mode	64	0.0947219	0.991502	0.823502	1.19378	0.928496
Free cholesterol to total lipids ratio in medium HDL	Colorectal cancer	Weighted mode	105	0.0788692	1.02337	0.876797	1.19445	0.770153
Free cholesterol to total lipids ratio in medium LDL	Colorectal cancer	Weighted mode	71	0.0986864	1.0309	0.8496	1.2509	0.758684
Free cholesterol to total lipids ratio in medium VLDL	Colorectal cancer	Weighted mode	110	0.065086	1.20169	1.05777	1.3652	0.00565859
Free cholesterol to total lipids ratio in small HDL	Colorectal cancer	Weighted mode	146	0.0584166	1.03722	0.925013	1.16305	0.532523
Free cholesterol to total lipids ratio in small LDL	Colorectal cancer	Weighted mode	119	0.122553	1.03474	0.813789	1.31568	0.781003
Free cholesterol to total lipids ratio in small VLDL	Colorectal cancer	Weighted mode	37	0.191591	0.600473	0.412485	0.874136	0.0115329
Free cholesterol to total lipids ratio in very large HDL	Colorectal cancer	Weighted mode	125	0.052922	0.957735	0.86337	1.06241	0.416065
Free cholesterol to total lipids ratio in very large VLDL	Colorectal cancer	Weighted mode	152	0.0498368	0.962346	0.872789	1.06109	0.442416
Free cholesterol to total lipids ratio in very small VLDL	Colorectal cancer	Weighted mode	124	0.0872068	0.890769	0.750815	1.05681	0.187166
Glucose levels	Colorectal cancer	Weighted mode	151	0.0636354	0.921909	0.813806	1.04437	0.203322
Glutamine levels	Colorectal cancer	Weighted mode	118	0.0878418	1.03571	0.871894	1.23029	0.690335
Glycerol levels	Colorectal cancer	Weighted mode	143	0.0787287	0.913169	0.782593	1.06553	0.250537
Glycine levels	Colorectal cancer	Weighted mode	142	0.0697479	0.924466	0.806344	1.05989	0.262059
Glycoprotein acetylation	Colorectal cancer	Weighted mode	69	0.177437	1.13567	0.802074	1.60801	0.47583
Histidine levels	Colorectal cancer	Weighted mode	91	0.142062	1.1603	0.878306	1.53284	0.298089
Isoleucine levels	Colorectal cancer	Weighted mode	136	0.0817932	1.01113	0.861361	1.18695	0.892515
Lactate levels	Colorectal cancer	Weighted mode	150	0.0647396	0.969379	0.853859	1.10053	0.631664
Leucine levels	Colorectal cancer	Weighted mode	155	0.0779292	0.948657	0.814281	1.10521	0.499828
Linoleic acid (18:2) levels	Colorectal cancer	Weighted mode	153	0.0618971	1.00072	0.886387	1.12979	0.990772
Mean diameter of HDL particles	Colorectal cancer	Weighted mode	134	0.107847	1.03315	0.8363	1.27633	0.762825
Mean diameter of LDL particles	Colorectal cancer	Weighted mode	168	0.0634639	0.936288	0.826776	1.06031	0.301091
Mean diameter of VLDL particles	Colorectal cancer	Weighted mode	164	0.0476775	0.979643	0.892245	1.0756	0.666763
Monounsaturated fatty acids (16:1, 18:1) levels	Colorectal cancer	Weighted mode	54	0.221962	1.27978	0.828319	1.97731	0.271412
Omega-3 fatty acids levels	Colorectal cancer	Weighted mode	112	0.0773344	1.02624	0.881902	1.1942	0.738314
Omega-6 fatty acids levels	Colorectal cancer	Weighted mode	149	0.0689508	1.02908	0.898997	1.17799	0.678176
Phenylalanine levels	Colorectal cancer	Weighted mode	96	0.0663318	0.975163	0.856278	1.11055	0.705414
Phosphatidylcholine and other choline levels	Colorectal cancer	Weighted mode	71	0.0744029	0.966309	0.835186	1.11802	0.646499
Phospholipid levels in chylomicrons and extremely large VLDL	Colorectal cancer	Weighted mode	120	0.0627062	0.97299	0.860462	1.10023	0.663151
Phospholipids in IDL	Colorectal cancer	Weighted mode	167	0.0546541	0.95732	0.860072	1.06556	0.425976
Phospholipids in large HDL	Colorectal cancer	Weighted mode	160	0.0571675	0.961662	0.859727	1.07568	0.495088
Phospholipids in large LDL	Colorectal cancer	Weighted mode	167	0.0537037	1.00071	0.900729	1.11179	0.989494
Phospholipids in large VLDL	Colorectal cancer	Weighted mode	162	0.0596786	0.983086	0.874565	1.10507	0.775372
Phospholipids in medium HDL	Colorectal cancer	Weighted mode	115	0.0998999	0.930492	0.765026	1.13175	0.472298
Phospholipids in medium LDL	Colorectal cancer	Weighted mode	65	0.124958	0.853369	0.66799	1.09019	0.20906
Phospholipids in medium VLDL	Colorectal cancer	Weighted mode	92	0.115868	1.07664	0.85791	1.35114	0.525514
Phospholipids in small HDL	Colorectal cancer	Weighted mode	163	0.0571662	0.959541	0.857833	1.07331	0.471059
Phospholipids in small LDL	Colorectal cancer	Weighted mode	77	0.164791	0.705203	0.510553	0.974063	0.0373164
Phospholipids in small VLDL	Colorectal cancer	Weighted mode	131	0.0753444	0.928054	0.800643	1.07574	0.323531
Phospholipids in very large HDL	Colorectal cancer	Weighted mode	140	0.0796144	1.08797	0.930784	1.27171	0.291409
Phospholipids in very large VLDL	Colorectal cancer	Weighted mode	150	0.0720485	1.13382	0.984495	1.30578	0.0833766
Phospholipids in very small VLDL	Colorectal cancer	Weighted mode	124	0.0744388	0.918139	0.793496	1.06236	0.253468
Phospholipids to total lipids ratio in chylomicrons and extremely large VLDL	Colorectal cancer	Weighted mode	80	0.100727	1.05608	0.866873	1.28658	0.589564
Phospholipids to total lipids ratio in IDL	Colorectal cancer	Weighted mode	158	0.0604224	0.970144	0.861794	1.09212	0.616615
Phospholipids to total lipids ratio in large HDL	Colorectal cancer	Weighted mode	128	0.0856695	1.02356	0.865344	1.2107	0.786229
Phospholipids to total lipids ratio in large LDL	Colorectal cancer	Weighted mode	158	0.053523	0.961853	0.866062	1.06824	0.468511
Phospholipids to total lipids ratio in large VLDL	Colorectal cancer	Weighted mode	171	0.210933	0.709792	0.469441	1.0732	0.105997
Phospholipids to total lipids ratio in medium HDL	Colorectal cancer	Weighted mode	105	0.0751384	1.07311	0.926155	1.24337	0.34989
Phospholipids to total lipids ratio in medium LDL	Colorectal cancer	Weighted mode	115	0.0860373	0.875252	0.739429	1.03602	0.124232
Phospholipids to total lipids ratio in medium VLDL	Colorectal cancer	Weighted mode	161	0.0510146	0.9843	0.890642	1.08781	0.75682
Phospholipids to total lipids ratio in small HDL	Colorectal cancer	Weighted mode	165	0.0621678	1.05738	0.936078	1.1944	0.370797
Phospholipids to total lipids ratio in small LDL	Colorectal cancer	Weighted mode	90	0.0812286	1.04775	0.893542	1.22857	0.567243
Phospholipids to total lipids ratio in small VLDL	Colorectal cancer	Weighted mode	77	0.0918984	0.973485	0.813025	1.16561	0.770767
Phospholipids to total lipids ratio in very large HDL	Colorectal cancer	Weighted mode	133	0.0675879	0.920158	0.805992	1.0505	0.220463
Phospholipids to total lipids ratio in very large VLDL	Colorectal cancer	Weighted mode	122	0.076603	0.933208	0.803106	1.08439	0.368637
Phospholipids to total lipids ratio in very small VLDL	Colorectal cancer	Weighted mode	57	0.15025	1.13649	0.846585	1.52567	0.398091
Polyunsaturated fatty acids	Colorectal cancer	Weighted mode	148	0.0478251	0.972041	0.885065	1.06756	0.554135
Pyruvate levels	Colorectal cancer	Weighted mode	115	0.0648187	0.913413	0.804437	1.03715	0.165054
Ratio of 18:2 linoleic acid to total fatty acids	Colorectal cancer	Weighted mode	128	0.0872153	1.02793	0.866412	1.21956	0.752635
Ratio of 22:6 docosahexaenoic acid to total fatty acids	Colorectal cancer	Weighted mode	103	0.0869229	0.98385	0.829733	1.16659	0.851785
Ratio of apolipoprotein B to apolipoprotein A1 levels	Colorectal cancer	Weighted mode	113	0.0831371	0.961988	0.817338	1.13224	0.64202
Ratio of conjugated linoleic acid to total fatty acids	Colorectal cancer	Weighted mode	149	0.0720279	0.952019	0.826674	1.09637	0.495895
Ratio of diacylglycerol to triglycerides	Colorectal cancer	Weighted mode	87	0.104157	0.780956	0.636747	0.957826	0.019838
Ratio of monounsaturated fatty acids to total fatty acids	Colorectal cancer	Weighted mode	116	0.126364	0.806848	0.629838	1.03361	0.0921304
Ratio of omega-3 fatty acids to total fatty acids	Colorectal cancer	Weighted mode	127	0.0631915	1.02299	0.903823	1.15788	0.719625
Ratio of omega-6 fatty acids to total fatty acids	Colorectal cancer	Weighted mode	150	0.0696198	0.999715	0.872197	1.14588	0.996741
Ratio of polyunsaturated fatty acids to total fatty acids	Colorectal cancer	Weighted mode	130	0.0745234	1.03922	0.897993	1.20266	0.606566
Ratio of saturated fatty acids to total fatty acids	Colorectal cancer	Weighted mode	120	0.0732841	1.03101	0.89306	1.19026	0.677669
Ratio of triglycerides to phosphoglycerides	Colorectal cancer	Weighted mode	154	0.0489745	0.960272	0.872381	1.05702	0.409099
Remnant cholesterol (non-HDL, non-LDL -cholesterol)	Colorectal cancer	Weighted mode	155	0.0640467	1.03588	0.913674	1.17443	0.582861
Saturated fatty acids	Colorectal cancer	Weighted mode	166	0.0619211	1.05711	0.936293	1.19352	0.371064
Serum total cholesterol levels	Colorectal cancer	Weighted mode	163	0.0605027	1.08375	0.962557	1.22019	0.185637
Serum total triglyceride levels	Colorectal cancer	Weighted mode	102	0.0684319	1.07325	0.938531	1.2273	0.304088
Sphingomyelins levels	Colorectal cancer	Weighted mode	158	0.0515636	0.979244	0.885114	1.08339	0.684735
Total cholesterol in HDL2	Colorectal cancer	Weighted mode	151	0.0657676	1.00105	0.879978	1.13877	0.98733
Total cholesterol in HDL3	Colorectal cancer	Weighted mode	136	0.0722491	1.06974	0.928489	1.23247	0.352467
Total Cholesterol in IDL	Colorectal cancer	Weighted mode	52	0.25246	1.33723	0.815284	2.19334	0.255064
Total cholesterol in large HDL	Colorectal cancer	Weighted mode	139	0.0721553	1.04881	0.910493	1.20814	0.510062
Total cholesterol in large LDL	Colorectal cancer	Weighted mode	163	0.0700547	0.937858	0.817533	1.07589	0.361125
Total Cholesterol in large VLDL	Colorectal cancer	Weighted mode	123	0.0876009	0.890913	0.750357	1.0578	0.189779
Total cholesterol in medium LDL	Colorectal cancer	Weighted mode	169	0.05933	1.10183	0.980874	1.23771	0.104024
Total cholesterol in medium VLDL	Colorectal cancer	Weighted mode	168	0.0565805	0.995262	0.890789	1.11199	0.933203
Total Cholesterol in small LDL	Colorectal cancer	Weighted mode	118	0.0853968	1.05666	0.893811	1.24919	0.519918
Total cholesterol in small VLDL	Colorectal cancer	Weighted mode	96	0.107902	1.03786	0.84002	1.28229	0.731331
Total cholesterol in very large VLDL	Colorectal cancer	Weighted mode	160	0.0500966	0.967519	0.877034	1.06734	0.51077
Total cholesterol in very small VLDL	Colorectal cancer	Weighted mode	168	0.0645524	1.12858	0.994449	1.28079	0.0627091
Total cholesterol levels in chylomicrons and extremely large VLDL	Colorectal cancer	Weighted mode	123	0.0785404	0.899635	0.771279	1.04935	0.180591
Total cholesterol levels in HDL	Colorectal cancer	Weighted mode	107	0.0855017	0.77283	0.653587	0.913829	0.00322661
Total cholesterol levels in LDL	Colorectal cancer	Weighted mode	169	0.0734249	0.934989	0.809666	1.07971	0.361242
Total cholesterol levels in medium HDL	Colorectal cancer	Weighted mode	45	0.167515	0.916302	0.659852	1.27242	0.604429
Total cholesterol levels in small HDL	Colorectal cancer	Weighted mode	79	0.114431	1.03662	0.828347	1.29725	0.754157
Total cholesterol levels in very large HDL	Colorectal cancer	Weighted mode	146	0.0690115	1.02001	0.890968	1.16775	0.774414
Total cholesterol levels in VLDL	Colorectal cancer	Weighted mode	115	0.118246	1.04866	0.831727	1.32217	0.688586
Total cholesterol to total lipids ratio in chylomicrons and extremely large VLDL	Colorectal cancer	Weighted mode	75	0.150339	0.939202	0.6995	1.26104	0.677725
Total cholesterol to total lipids ratio in large HDL	Colorectal cancer	Weighted mode	121	0.073232	1.04034	0.901241	1.20092	0.590136
Total cholesterol to total lipids ratio in large LDL	Colorectal cancer	Weighted mode	145	0.09267	0.934725	0.779474	1.1209	0.467538
Total cholesterol to total lipids ratio in large VLDL	Colorectal cancer	Weighted mode	77	0.139067	1.05623	0.804232	1.38718	0.695153
Total cholesterol to total lipids ratio in medium HDL	Colorectal cancer	Weighted mode	37	0.236564	0.82862	0.52118	1.31742	0.432007
Total cholesterol to total lipids ratio in medium LDL	Colorectal cancer	Weighted mode	125	0.054275	1.01663	0.914033	1.13074	0.761766
Total cholesterol to total lipids ratio in medium VLDL	Colorectal cancer	Weighted mode	166	0.0606165	0.990947	0.879939	1.11596	0.880923
Total cholesterol to total lipids ratio in small HDL	Colorectal cancer	Weighted mode	125	0.0737795	0.919017	0.795282	1.062	0.254566
Total cholesterol to total lipids ratio in small LDL	Colorectal cancer	Weighted mode	162	0.0657194	1.05489	0.927401	1.19991	0.417328
Total cholesterol to total lipids ratio in small VLDL	Colorectal cancer	Weighted mode	92	0.139479	0.834275	0.63472	1.09657	0.197203
Total cholesterol to total lipids ratio in very large HDL	Colorectal cancer	Weighted mode	91	0.0556157	1.05504	0.946079	1.17655	0.337949
Total cholesterol to total lipids ratio in very large VLDL	Colorectal cancer	Weighted mode	156	0.0490998	0.967815	0.879018	1.06558	0.506224
Total cholesterol to total lipids ratio in very small VLDL	Colorectal cancer	Weighted mode	168	0.0587561	1.13699	1.01331	1.27577	0.0302786
Total cholines levels	Colorectal cancer	Weighted mode	164	0.0630756	1.0577	0.934699	1.19689	0.375115
Total fatty acids	Colorectal cancer	Weighted mode	128	0.0736864	0.92425	0.799956	1.06786	0.287084
Total lipid levels in chylomicrons and extremely large VLDL	Colorectal cancer	Weighted mode	123	0.0806104	0.885116	0.755759	1.03661	0.132638
Total lipid levels in medium LDL	Colorectal cancer	Weighted mode	126	0.0766317	0.961862	0.827718	1.11775	0.612755
Total lipids in IDL	Colorectal cancer	Weighted mode	155	0.0475964	0.962728	0.876978	1.05686	0.426064
Total lipids in large HDL	Colorectal cancer	Weighted mode	138	0.0491857	0.966154	0.877362	1.06393	0.485095
Total lipids in large LDL	Colorectal cancer	Weighted mode	168	0.0695044	1.11935	0.976797	1.28272	0.106639
Total lipids in large VLDL	Colorectal cancer	Weighted mode	118	0.0848833	0.883007	0.74767	1.04284	0.145385
Total lipids in medium HDL	Colorectal cancer	Weighted mode	82	0.0412728	1.04949	0.967935	1.13792	0.245289
Total lipids in medium VLDL	Colorectal cancer	Weighted mode	74	0.0551604	1.23357	1.10716	1.37441	0.000291838
Total lipids in small HDL	Colorectal cancer	Weighted mode	157	0.0498197	0.971916	0.881498	1.07161	0.568291
Total lipids in small LDL	Colorectal cancer	Weighted mode	121	0.118243	1.00758	0.799151	1.27037	0.949198
Total lipids in small VLDL	Colorectal cancer	Weighted mode	128	0.0614338	0.990225	0.877891	1.11693	0.87322
Total lipids in very large HDL	Colorectal cancer	Weighted mode	128	0.0490311	0.954277	0.866838	1.05053	0.341627
Total lipids in very large VLDL	Colorectal cancer	Weighted mode	149	0.0508473	0.965233	0.873675	1.06639	0.487566
Total lipids in very small VLDL	Colorectal cancer	Weighted mode	71	0.157069	1.0515	0.772876	1.43057	0.750132
Total phosphoglycerides levels	Colorectal cancer	Weighted mode	86	0.086238	1.05703	0.892649	1.25169	0.52185
Triglyceride levels in chylomicrons and extremely large VLDL	Colorectal cancer	Weighted mode	151	0.0605239	0.970618	0.862044	1.09287	0.62292
Triglyceride levels in HDL	Colorectal cancer	Weighted mode	146	0.0673659	0.930496	0.815402	1.06184	0.286692
Triglyceride levels in LDL	Colorectal cancer	Weighted mode	156	0.0671243	0.931333	0.816522	1.06229	0.290885
Triglyceride levels in VLDL	Colorectal cancer	Weighted mode	166	0.0525923	0.978344	0.882519	1.08457	0.677735
Triglycerides in IDL	Colorectal cancer	Weighted mode	168	0.0507689	0.9659	0.874413	1.06696	0.495306
Triglycerides in large HDL	Colorectal cancer	Weighted mode	169	0.0679657	0.950078	0.831584	1.08546	0.452217
Triglycerides in large LDL	Colorectal cancer	Weighted mode	124	0.066476	0.999085	0.877035	1.13812	0.989032
Triglycerides in large VLDL	Colorectal cancer	Weighted mode	67	0.122892	0.900447	0.707702	1.14569	0.39658
Triglycerides in medium HDL	Colorectal cancer	Weighted mode	175	0.0747738	1.05343	0.909821	1.2197	0.487304
Triglycerides in medium LDL	Colorectal cancer	Weighted mode	72	0.0924268	0.955947	0.797551	1.1458	0.627446
Triglycerides in medium VLDL	Colorectal cancer	Weighted mode	85	0.126852	0.875621	0.682869	1.12278	0.298074
Triglycerides in small HDL	Colorectal cancer	Weighted mode	128	0.0828369	1.08078	0.918805	1.2713	0.350161
Triglycerides in small LDL	Colorectal cancer	Weighted mode	166	0.0597443	1.05683	0.940048	1.18812	0.356226
Triglycerides in small VLDL	Colorectal cancer	Weighted mode	97	0.103524	0.725179	0.592002	0.888315	0.00250909
Triglycerides in very large HDL	Colorectal cancer	Weighted mode	117	0.0558554	0.965343	0.86524	1.07703	0.528962
Triglycerides in very large VLDL	Colorectal cancer	Weighted mode	166	0.0686852	1.13142	0.98891	1.29446	0.0740636
Triglycerides in very small VLDL	Colorectal cancer	Weighted mode	120	0.087208	0.880524	0.742178	1.04466	0.147195
Triglycerides to total lipids ratio in chylomicrons and extremely large VLDL	Colorectal cancer	Weighted mode	86	0.145222	1.12956	0.849752	1.50149	0.403887
Triglycerides to total lipids ratio in IDL	Colorectal cancer	Weighted mode	111	0.066395	0.99298	0.871814	1.13099	0.91569
Triglycerides to total lipids ratio in large HDL	Colorectal cancer	Weighted mode	93	0.0600514	1.07004	0.951229	1.2037	0.262515
Triglycerides to total lipids ratio in large LDL	Colorectal cancer	Weighted mode	161	0.0544874	0.989889	0.889623	1.10146	0.852283
Triglycerides to total lipids ratio in large VLDL	Colorectal cancer	Weighted mode	63	0.15072	1.18289	0.880333	1.58942	0.269425
Triglycerides to total lipids ratio in medium HDL	Colorectal cancer	Weighted mode	171	0.0717179	1.04783	0.910421	1.20597	0.515655
Triglycerides to total lipids ratio in medium LDL	Colorectal cancer	Weighted mode	45	0.326249	0.617905	0.325997	1.1712	0.147166
Triglycerides to total lipids ratio in medium VLDL	Colorectal cancer	Weighted mode	158	0.0548187	0.952001	0.855017	1.05999	0.370929
Triglycerides to total lipids ratio in small HDL	Colorectal cancer	Weighted mode	131	0.0516457	0.956364	0.864294	1.05824	0.389239
Triglycerides to total lipids ratio in small LDL	Colorectal cancer	Weighted mode	111	0.0604807	1.0205	0.90642	1.14893	0.737904
Triglycerides to total lipids ratio in small VLDL	Colorectal cancer	Weighted mode	36	0.289184	0.739067	0.419301	1.30269	0.30292
Triglycerides to total lipids ratio in very large HDL	Colorectal cancer	Weighted mode	148	0.0506462	0.959953	0.869238	1.06013	0.420971
Triglycerides to total lipids ratio in very large VLDL	Colorectal cancer	Weighted mode	101	0.165582	1.02798	0.743088	1.42211	0.867958
Triglycerides to total lipids ratio in very small VLDL	Colorectal cancer	Weighted mode	67	0.198664	1.13639	0.769876	1.67739	0.52208
Tyrosine levels	Colorectal cancer	Weighted mode	136	0.0664526	0.962378	0.844851	1.09625	0.564855
Valine levels	Colorectal cancer	Weighted mode	80	0.0816377	1.0081	0.859037	1.18303	0.921538
