# Supplementary material for: Mendelian randomization analysis on the dissecting causal relationships between gut microbiota, circulating metabolites, and colorectal cancer: Insights from the latest evidence
Source: Medicine (Baltimore). 2026 Jul 3;105(27):e49390. doi: 10.1097/MD.0000000000049390 (PMC13337104; doi:10.1097/MD.0000000000049390)
Supplement: Supplementary file 7 [file medi-105-e49390-s007.xlsx]

## Sheet: Sheet1
Supplementary Table 3 The instrumental variables for different circulating metabolites used in the MR analysis.
Exposure	SNP	chromosome	base_pair_location	effect_allele	other_allele	beta	effect_allele_frequency	standard_error	p_value
Acetate levels	rs1260326	2	27730940	T	C	-0.0222078	0.3778	0.004868	5.067e-06
Acetate levels	rs74545623	2	30141474	T	C	0.103872	0.0161	0.0215858	1.494e-06
Acetate levels	rs144187796	2	89884097	T	G	0.0599124	0.9317	0.0133894	7.655e-06
Acetate levels	rs76004882	2	109938668	A	G	0.0935957	0.018	0.021092	9.101e-06
Acetate levels	rs4988235	2	136608646	A	G	-0.0366438	0.6031	0.00539024	1.06e-11
Acetate levels	rs77147659	3	37783896	T	C	0.0597894	0.0401	0.0127876	2.931e-06
Acetate levels	rs12634343	3	168531057	T	C	-0.0401401	0.8677	0.00858662	2.943e-06
Acetate levels	rs5030073	3	186455788	A	G	-0.0288092	0.5727	0.004754	1.361e-09
Acetate levels	rs1713985	4	57786450	T	G	-0.0343943	0.8673	0.00751362	4.703e-06
Acetate levels	rs6851218	4	76492977	T	C	-0.0488647	0.0526	0.0109992	8.89e-06
Acetate levels	rs75255625	4	111058377	T	C	-0.071526	0.9349	0.0140182	3.354e-07
Acetate levels	rs4862669	4	187145222	C	G	0.0317601	0.5264	0.00476151	2.555e-11
Acetate levels	rs10940285	5	52253394	C	G	0.0217571	0.6712	0.00484831	7.204e-06
Acetate levels	rs2731674	5	176839890	T	G	-0.0461565	0.3046	0.00532145	4.184e-18
Acetate levels	rs7748951	6	9594991	T	C	-0.0503716	0.0577	0.0107445	2.757e-06
Acetate levels	rs2223385	6	135435171	A	G	0.0232163	0.2722	0.00517993	7.396e-06
Acetate levels	rs28478051	7	11584519	T	G	0.0260217	0.2265	0.00566924	4.433e-06
Acetate levels	rs117445603	7	31839357	T	C	-0.107832	0.9861	0.0240276	7.195e-06
Acetate levels	rs4841133	8	9183664	A	G	-0.0613488	0.1184	0.00757279	5.442e-16
Acetate levels	rs118186967	8	14029369	A	G	0.105099	0.02	0.0222282	2.265e-06
Acetate levels	rs13254847	8	21942840	T	C	-0.028054	0.2275	0.00602888	3.267e-06
Acetate levels	rs17469886	8	27583328	A	C	-0.0405073	0.0928	0.00915735	9.712e-06
Acetate levels	rs56136510	8	73932166	A	C	-0.0684871	0.9638	0.0147225	3.289e-06
Acetate levels	rs1553506	8	122267821	T	G	-0.0260968	0.295	0.00536586	1.153e-06
Acetate levels	rs28601761	8	126500031	C	G	-0.0274131	0.5947	0.00483255	1.406e-08
Acetate levels	rs151133648	9	112565284	T	C	-0.0943288	0.9811	0.0205934	4.638e-06
Acetate levels	rs1110320	9	126203660	A	C	0.0239643	0.5674	0.00463922	2.397e-07
Acetate levels	rs4842240	9	138180049	A	C	0.0218738	0.482	0.00494312	9.64e-06
Acetate levels	rs12252137	10	95372209	A	G	0.0338148	0.1137	0.00762814	9.297e-06
Acetate levels	rs61871700	10	101828261	T	C	-0.0225672	0.4003	0.00487029	3.593e-06
Acetate levels	rs28514987	11	1487024	C	G	-0.0377887	0.9031	0.00822757	4.37e-06
Acetate levels	rs151160969	11	34300835	T	G	0.0794331	0.0235	0.0179481	9.612e-06
Acetate levels	rs73500020	11	75854159	T	G	0.0446264	0.0754	0.0100745	9.439e-06
Acetate levels	rs78021259	12	47195191	A	G	0.0529073	0.0804	0.00882416	2.026e-09
Acetate levels	rs143523518	12	131831940	T	C	0.0910659	0.0201	0.0200291	5.45e-06
Acetate levels	rs9548463	13	32221841	T	C	0.0347258	0.1535	0.00778105	8.087e-06
Acetate levels	rs56686332	13	43631898	T	C	-0.0375301	0.0901	0.00848636	9.761e-06
Acetate levels	rs9571599	13	67135011	A	G	-0.0333345	0.1472	0.00738135	6.3e-06
Acetate levels	rs28720057	14	23635169	A	G	0.024557	0.2566	0.00545755	6.807e-06
Acetate levels	rs241478	14	87230972	C	G	0.0246006	0.7573	0.00553407	8.777e-06
Acetate levels	rs78979003	15	98288209	A	C	0.0277829	0.2185	0.00616455	6.579e-06
Acetate levels	rs61743493	15	99511732	A	G	-0.0568573	0.9619	0.0125497	5.883e-06
Acetate levels	rs4783552	16	68310312	T	C	-0.036361	0.3918	0.00471049	1.171e-14
Acetate levels	rs3096296	16	89411010	A	C	0.0216404	0.4469	0.00475465	5.328e-06
Acetate levels	rs148603995	18	41736227	A	G	0.103955	0.0167	0.0211673	9.056e-07
Acetate levels	rs145679432	20	25000683	T	C	0.178427	0.015	0.0271724	5.152e-11
Acetate levels	rs6012249	20	46332857	C	G	0.0241645	0.6806	0.00517072	2.963e-06
Acetate levels	rs6015842	20	59375687	A	G	0.0744617	0.0308	0.0165496	6.817e-06
Acetate levels	rs13048089	21	44592875	A	G	-0.0305709	0.2327	0.00651834	2.732e-06
Acetone levels	rs28546443	1	868418	T	C	0.024489	0.2965	0.00548618	8.053e-06
Acetone levels	rs7555577	1	63034363	A	C	-0.0230023	0.3335	0.00435752	1.301e-07
Acetone levels	rs2061495	1	72240654	A	T	0.025874	0.8359	0.00560245	3.868e-06
Acetone levels	rs1163547	1	120335834	T	C	-0.0318194	0.7168	0.00452468	2.03e-12
Acetone levels	rs10913472	1	177929554	T	C	0.0180578	0.49	0.00401817	6.988e-06
Acetone levels	rs2642438	1	220970028	A	G	0.0203018	0.2875	0.0045043	6.569e-06
Acetone levels	rs11122450	1	230301811	T	G	0.0280415	0.4228	0.00412003	1.003e-11
Acetone levels	rs140495063	2	31365846	A	G	0.104942	0.0142	0.0220328	1.907e-06
Acetone levels	rs72798800	2	32670886	A	G	0.0484062	0.9552	0.0109556	9.944e-06
Acetone levels	rs144847067	2	78877187	A	G	-0.0743188	0.9633	0.0167447	9.065e-06
Acetone levels	rs2588876	2	178011652	T	G	0.0326976	0.1035	0.00703628	3.368e-06
Acetone levels	rs114957612	2	223432022	A	C	-0.0432469	0.9457	0.00972445	8.698e-06
Acetone levels	rs7615916	3	12395958	A	G	-0.0214756	0.2658	0.00462688	3.459e-06
Acetone levels	rs113152028	3	41283882	T	C	-0.066327	0.9747	0.0147346	6.749e-06
Acetone levels	rs687339	3	135932359	T	C	-0.0233357	0.7918	0.00504467	3.731e-06
Acetone levels	rs144861827	4	7474434	T	C	0.0936715	0.0108	0.0206661	5.826e-06
Acetone levels	rs9307876	4	151303631	T	C	-0.0385082	0.0915	0.00869803	9.545e-06
Acetone levels	rs10038804	5	36036719	T	C	-0.0229278	0.7699	0.00502404	5.028e-06
Acetone levels	rs277414	5	41927423	A	G	0.066264	0.7464	0.00472571	1.143e-44
Acetone levels	rs6881806	5	72451309	A	G	0.0246183	0.1997	0.00514413	1.704e-06
Acetone levels	rs72777533	5	75912342	A	G	0.0905254	0.0149	0.0187708	1.416e-06
Acetone levels	rs77797667	6	46177191	A	G	-0.0279973	0.1599	0.00601585	3.257e-06
Acetone levels	rs13209612	6	131237748	A	G	0.0624311	0.0313	0.0128995	1.3e-06
Acetone levels	rs73062671	7	12640155	A	G	0.0634255	0.0253	0.0142457	8.498e-06
Acetone levels	rs112462338	7	56315838	C	G	0.0362794	0.0862	0.00795785	5.141e-06
Acetone levels	rs42123	7	72839952	T	G	0.0297405	0.7861	0.00515208	7.81e-09
Acetone levels	rs10103601	8	4189947	C	G	0.0196534	0.3257	0.00444135	9.64e-06
Acetone levels	rs4841133	8	9183664	A	G	-0.0651673	0.1132	0.00668945	2e-22
Acetone levels	rs35237252	8	19870271	A	C	-0.0298126	0.2416	0.00483852	7.206e-10
Acetone levels	rs11993146	8	30319537	A	G	0.023345	0.2557	0.00474908	8.847e-07
Acetone levels	rs2980855	8	126477476	T	C	-0.0257718	0.5513	0.00414566	5.081e-10
Acetone levels	rs12675091	8	139668300	T	C	0.0212491	0.7378	0.00473524	7.209e-06
Acetone levels	rs111467800	9	38729974	T	C	0.0225107	0.2246	0.00502441	7.455e-06
Acetone levels	rs117771152	9	127059548	T	C	-0.0683323	0.9757	0.0151522	6.491e-06
Acetone levels	rs55901761	10	55032722	T	C	-0.0610334	0.9741	0.0137851	9.534e-06
Acetone levels	rs11812276	10	59019899	T	G	0.0206737	0.7046	0.00445914	3.548e-06
Acetone levels	rs2803608	10	113916302	T	C	-0.0248758	0.2844	0.00447373	2.691e-08
Acetone levels	rs2265898	10	135297996	A	G	-0.10464	0.0205	0.0162518	1.205e-10
Acetone levels	rs10857730	10	135326822	T	G	-0.0304533	0.828	0.00587705	2.198e-07
Acetone levels	rs174554	11	61579463	A	G	-0.0255123	0.6475	0.00426602	2.227e-09
Acetone levels	rs964184	11	116648917	C	G	-0.074577	0.8495	0.00571151	5.773e-39
Acetone levels	rs11045163	12	20463526	A	G	-0.0204459	0.5907	0.00410852	6.475e-07
Acetone levels	rs3782314	12	27129949	A	G	-0.0229675	0.7501	0.00477766	1.53e-06
Acetone levels	rs6561016	13	42360729	A	G	0.0221027	0.7434	0.00466001	2.105e-06
Acetone levels	rs12870132	13	100481651	T	C	-0.0415505	0.0618	0.00885845	2.725e-06
Acetone levels	rs2807800	14	43678068	A	G	0.0187065	0.5719	0.00413603	6.103e-06
Acetone levels	rs79525416	14	89254127	T	C	-0.0695267	0.9785	0.0155247	7.518e-06
Acetone levels	rs150942995	15	26711299	A	G	-0.0505051	0.9467	0.0112721	7.445e-06
Acetone levels	rs1601935	15	58671765	T	G	0.0245578	0.6485	0.00427	8.859e-09
Acetone levels	rs1800588	15	58723675	T	C	-0.0246167	0.2338	0.00482	3.27e-07
Acetone levels	rs12600110	16	962154	T	C	0.0198123	0.6175	0.00420769	2.494e-06
Acetone levels	rs6565048	16	82635916	T	C	-0.0287807	0.8379	0.00596058	1.376e-06
Acetone levels	rs117643180	17	7185779	A	C	-0.114681	0.0244	0.0138532	1.249e-16
Acetone levels	rs149128698	18	2741823	T	C	0.0680467	0.0306	0.0149399	5.246e-06
Acetone levels	rs8094017	18	8882679	A	G	-0.0181212	0.4572	0.00406313	8.199e-06
Acetone levels	rs5112	19	45430280	C	G	-0.0275453	0.4493	0.00451713	1.074e-09
Acetone levels	rs112356231	19	56628838	T	C	0.0621129	0.032	0.0139118	8.016e-06
Acetone levels	rs1569718	20	56146243	A	G	-0.0266399	0.1958	0.00512241	1.986e-07
Acetone levels	rs880393	22	47605356	A	G	0.0190977	0.652	0.00421945	6.008e-06
Alanine levels	rs3121569	1	936210	A	C	0.0411772	0.8041	0.00570597	5.334e-13
Alanine levels	rs2755257	1	67515309	T	C	0.0200811	0.5924	0.00400531	5.342e-07
Alanine levels	rs75952756	1	86459442	T	C	0.0316281	0.8945	0.00674658	2.759e-06
Alanine levels	rs34442465	1	104950352	T	C	0.0240773	0.2375	0.00465236	2.276e-07
Alanine levels	rs61807822	1	118171453	C	G	0.0190283	0.3154	0.00425261	7.659e-06
Alanine levels	rs2359598	1	118461724	T	C	-0.114146	0.0183	0.0204059	2.222e-08
Alanine levels	rs34779066	1	193885506	T	G	0.0188366	0.408	0.00402226	2.826e-06
Alanine levels	rs2883211	1	207244221	T	G	-0.0389089	0.5089	0.00392978	4.12e-23
Alanine levels	rs17712208	1	214150445	A	T	0.124411	0.0314	0.0134122	1.76e-20
Alanine levels	rs4654678	1	229073753	A	G	0.0250745	0.168	0.00540827	3.547e-06
Alanine levels	rs4631704	1	230293530	T	C	0.0223273	0.574	0.00408215	4.513e-08
Alanine levels	rs10803190	1	244397794	C	G	0.0202815	0.6118	0.00415407	1.048e-06
Alanine levels	rs72787383	2	24583861	A	G	0.0224539	0.249	0.00463979	1.302e-06
Alanine levels	rs1260326	2	27730940	T	C	0.104443	0.3817	0.00416416	7.95e-139
Alanine levels	rs2422358	2	65231806	A	T	0.0480731	0.5676	0.00425837	1.486e-29
Alanine levels	rs13428755	2	78383272	T	C	-0.0190209	0.5845	0.00415642	4.733e-06
Alanine levels	rs77427278	2	85728608	T	C	-0.0710394	0.9795	0.0154828	4.469e-06
Alanine levels	rs76470758	2	119058654	A	G	0.0366453	0.0747	0.00807696	5.705e-06
Alanine levels	rs12463674	2	179432185	A	G	0.0195866	0.6747	0.00436334	7.159e-06
Alanine levels	rs1047891	2	211540507	A	C	-0.0281789	0.3172	0.00442117	1.846e-10
Alanine levels	rs6747798	2	227801087	T	G	0.0627571	0.0369	0.0137892	5.334e-06
Alanine levels	rs340828	3	3108083	A	G	-0.0193437	0.4167	0.00417333	3.568e-06
Alanine levels	rs6800284	3	30758956	T	C	-0.0251345	0.4658	0.00404718	5.286e-10
Alanine levels	rs2704797	3	71408090	T	C	-0.0223552	0.6949	0.00434657	2.701e-07
Alanine levels	rs2124500	3	123093530	T	C	-0.0438717	0.2454	0.00466893	5.64e-21
Alanine levels	rs687339	3	135932359	T	C	0.0237079	0.7916	0.00488491	1.214e-06
Alanine levels	rs17236473	3	160165608	T	G	-0.0367574	0.4681	0.00405947	1.369e-19
Alanine levels	rs28636836	4	88231865	T	C	0.0224889	0.2567	0.00455035	7.723e-07
Alanine levels	rs1440581	4	89226422	T	C	0.0374274	0.486	0.00403506	1.767e-20
Alanine levels	rs13107325	4	103188709	T	C	-0.0473073	0.0677	0.00955682	7.417e-07
Alanine levels	rs1443187	4	143631691	A	G	0.0200903	0.6933	0.00427438	2.599e-06
Alanine levels	rs34082346	4	161309584	T	C	0.0195961	0.2739	0.00443569	9.97e-06
Alanine levels	rs72744593	5	36276583	C	G	-0.0229747	0.2759	0.00459023	5.582e-07
Alanine levels	rs6881956	5	72926514	A	G	-0.021713	0.2712	0.00447017	1.19e-06
Alanine levels	rs9327727	5	135061686	T	C	-0.0234029	0.1784	0.00518553	6.388e-06
Alanine levels	rs146767775	5	150692706	T	G	0.131201	0.0117	0.0212302	6.413e-10
Alanine levels	rs2662168	5	174935916	A	G	0.02221	0.7495	0.00475144	2.949e-06
Alanine levels	rs4710941	6	20694228	T	C	0.0359646	0.1946	0.0050079	6.891e-13
Alanine levels	rs2524137	6	31264582	T	C	0.0287844	0.71	0.00452924	2.081e-10
Alanine levels	rs6907751	6	42944850	T	C	0.0186233	0.4648	0.00396343	2.617e-06
Alanine levels	rs138246025	6	56034811	A	G	0.0738612	0.9751	0.0153678	1.538e-06
Alanine levels	rs79393509	6	66220926	T	C	0.121085	0.0159	0.0244619	7.424e-07
Alanine levels	rs2555753	6	93109691	A	T	0.0195544	0.5177	0.00406663	1.521e-06
Alanine levels	rs532093	6	109019721	A	G	0.0227297	0.2277	0.00481282	2.327e-06
Alanine levels	rs62432880	6	125628243	T	C	-0.0287577	0.8757	0.00639588	6.915e-06
Alanine levels	rs2749929	6	131859814	T	C	0.0256835	0.7631	0.00477573	7.535e-08
Alanine levels	rs58865403	7	30617035	A	G	0.0390581	0.9319	0.00843466	3.645e-06
Alanine levels	rs10259981	7	56094621	C	G	0.0236104	0.688	0.00430004	4.003e-08
Alanine levels	rs71548915	7	57994170	C	G	-0.106804	0.977	0.023089	3.733e-06
Alanine levels	rs42123	7	72839952	T	G	-0.0282169	0.7855	0.00503605	2.107e-08
Alanine levels	rs55769054	7	95227101	T	C	-0.0477395	0.9602	0.0103698	4.15e-06
Alanine levels	rs2175297	7	118275244	T	G	0.0175212	0.4999	0.00392754	8.153e-06
Alanine levels	rs1646629	7	130451623	T	C	0.0183415	0.4404	0.00404331	5.726e-06
Alanine levels	rs804269	8	11629119	T	C	0.0239272	0.2946	0.00450004	1.054e-07
Alanine levels	rs11991148	8	17424748	A	T	-0.106358	0.9752	0.0142363	7.967e-14
Alanine levels	rs7825337	8	41507237	T	C	0.0206047	0.551	0.00408277	4.494e-07
Alanine levels	rs13270448	8	50001216	A	G	0.0257305	0.4404	0.00418247	7.652e-10
Alanine levels	rs148612102	8	78736862	T	C	-0.0717285	0.0243	0.0157826	5.499e-06
Alanine levels	rs2466292	8	118189531	T	C	-0.0211584	0.6591	0.00425768	6.714e-07
Alanine levels	rs28601761	8	126500031	C	G	0.0269458	0.5928	0.00426514	2.655e-10
Alanine levels	rs2101039	8	145730330	A	G	-0.0244554	0.4395	0.00421832	6.734e-09
Alanine levels	rs4237150	9	4290085	C	G	0.0342991	0.4199	0.00397428	6.12e-18
Alanine levels	rs75485949	9	32832913	T	C	0.0436829	0.0468	0.00980883	8.451e-06
Alanine levels	rs7870079	9	96161300	T	C	-0.0193035	0.4149	0.00409179	2.386e-06
Alanine levels	rs150336475	9	111627658	A	T	-0.0612451	0.0252	0.0137456	8.366e-06
Alanine levels	rs71510835	9	140514985	A	G	-0.0299228	0.1229	0.00646404	3.672e-06
Alanine levels	rs11592430	10	13094866	T	C	0.0230346	0.1826	0.0051608	8.067e-06
Alanine levels	rs12776145	10	24473790	A	G	0.018724	0.3836	0.00420845	8.621e-06
Alanine levels	rs10761716	10	64882300	C	G	0.021394	0.5455	0.00406623	1.43e-07
Alanine levels	rs11202328	10	88845190	T	C	0.0339336	0.1674	0.00575627	3.745e-09
Alanine levels	rs7078003	10	99359412	T	C	-0.0320227	0.1822	0.00529455	1.464e-09
Alanine levels	rs17098048	10	120557454	T	C	0.0575482	0.0324	0.0125727	4.712e-06
Alanine levels	rs2168101	11	8255408	A	C	-0.0377267	0.3283	0.00460123	2.419e-16
Alanine levels	rs7938942	11	18466247	T	C	0.0257688	0.6062	0.00408176	2.734e-10
Alanine levels	rs11539202	11	34969112	A	G	0.0302005	0.6971	0.00454046	2.903e-11
Alanine levels	rs7939420	11	47723938	A	G	-0.0186604	0.4376	0.00404614	3.99e-06
Alanine levels	rs78431863	11	74109553	T	C	0.0690971	0.0407	0.0106442	8.497e-11
Alanine levels	rs9645705	11	87208151	A	T	-0.0235145	0.8112	0.00513185	4.604e-06
Alanine levels	rs10830963	11	92708710	C	G	-0.0283137	0.6904	0.0043307	6.239e-11
Alanine levels	rs7930786	11	116624727	C	G	-0.0346708	0.1028	0.00722932	1.62e-06
Alanine levels	rs524468	12	371786	A	G	-0.0206311	0.7226	0.00453002	5.256e-06
Alanine levels	rs10774205	12	4302378	A	T	-0.0248223	0.5833	0.0040038	5.657e-10
Alanine levels	rs76895963	12	4384844	T	G	0.0906978	0.9752	0.0157731	8.916e-09
Alanine levels	rs3736080	12	21427608	T	G	0.0226286	0.3154	0.00423845	9.352e-08
Alanine levels	rs73302406	12	31514389	T	C	0.0181825	0.4266	0.00410719	9.555e-06
Alanine levels	rs12311710	12	47152084	T	C	0.0649326	0.1985	0.00493918	1.784e-39
Alanine levels	rs4554975	12	47201814	A	G	0.0513735	0.4201	0.00415502	4.083e-35
Alanine levels	rs2939302	12	56860020	A	G	0.0811234	0.1825	0.00510907	8.958e-57
Alanine levels	rs17558901	12	59915849	A	G	0.0605359	0.1142	0.00626995	4.685e-22
Alanine levels	rs4448720	12	60831139	T	G	-0.0235374	0.7801	0.00483068	1.102e-06
Alanine levels	rs74827770	12	110253503	A	C	-0.096138	0.0134	0.0198149	1.224e-06
Alanine levels	rs28520411	12	121973317	A	G	0.0188115	0.476	0.00405309	3.463e-06
Alanine levels	rs11610045	12	133063768	A	G	0.0192584	0.4854	0.00405028	1.986e-06
Alanine levels	rs12429648	13	22422460	C	G	-0.0238839	0.8062	0.00532177	7.19e-06
Alanine levels	rs4943745	13	40808620	A	G	-0.0223485	0.7454	0.00467442	1.744e-06
Alanine levels	rs4942719	13	48511200	T	C	-0.0219555	0.7549	0.00477597	4.285e-06
Alanine levels	rs188109551	14	44899622	A	T	-0.116364	0.0132	0.0257779	6.359e-06
Alanine levels	rs4903265	14	75343877	T	C	0.030778	0.331	0.00419903	2.305e-13
Alanine levels	rs10468017	15	58678512	T	C	0.0436921	0.2973	0.00431112	3.874e-24
Alanine levels	rs633695	15	58725839	A	G	-0.0350955	0.6904	0.00438594	1.226e-15
Alanine levels	rs1256426	15	83523368	C	G	-0.0184657	0.5088	0.00413933	8.156e-06
Alanine levels	rs80083992	16	4218560	T	C	0.0639211	0.0349	0.0128286	6.271e-07
Alanine levels	rs1900719	16	10145293	A	G	0.019264	0.3802	0.00415487	3.544e-06
Alanine levels	rs1072796	16	68429894	A	G	-0.0304527	0.5128	0.00425835	8.596e-13
Alanine levels	rs12708902	16	69968892	A	G	0.0340013	0.6193	0.0042309	9.251e-16
Alanine levels	rs2287978	16	70180088	A	T	-0.0864806	0.8819	0.00680694	5.564e-37
Alanine levels	rs999187	17	21070312	A	G	0.0195927	0.5021	0.00406128	1.405e-06
Alanine levels	rs34779241	17	40824834	A	G	-0.025439	0.7192	0.00444641	1.057e-08
Alanine levels	rs7221345	17	45405144	A	G	0.0186104	0.5943	0.00403412	3.964e-06
Alanine levels	rs847696	17	48183084	A	G	-0.0320012	0.1545	0.00596605	8.145e-08
Alanine levels	rs1137360	17	79640219	A	G	0.0283822	0.7922	0.00497145	1.136e-08
Alanine levels	rs12601778	17	80191348	T	C	-0.0186931	0.4621	0.00421769	9.333e-06
Alanine levels	rs116950292	18	12386187	A	G	-0.0471691	0.0507	0.010342	5.093e-06
Alanine levels	rs80204526	18	47066144	A	C	0.105943	0.0109	0.0221675	1.76e-06
Alanine levels	rs9967091	18	74302256	T	C	0.0190233	0.4275	0.00426016	7.992e-06
Alanine levels	rs4804413	19	7222655	T	C	0.0200355	0.4146	0.00398524	4.971e-07
Alanine levels	rs3746259	19	19245771	A	G	-0.0249883	0.5833	0.00406776	8.097e-10
Alanine levels	rs12710029	19	35664583	T	C	0.0246692	0.2469	0.00488474	4.412e-07
Alanine levels	rs1865048	19	39437559	T	C	0.0213082	0.3778	0.00417111	3.247e-07
Alanine levels	rs4332845	19	40785505	A	T	0.0207036	0.6952	0.00441428	2.73e-06
Alanine levels	rs7412	19	45412079	T	C	0.0354892	0.0754	0.00772666	4.368e-06
Alanine levels	rs2868346	20	44547970	T	C	0.023453	0.7162	0.00443364	1.225e-07
Alanine levels	rs73305489	20	59595932	T	C	-0.0287033	0.8939	0.00642232	7.847e-06
Alanine levels	rs914559	20	62369300	C	G	-0.0227229	0.2501	0.00472046	1.482e-06
Alanine levels	rs73200561	21	19045795	A	T	0.108612	0.0091	0.0241929	7.142e-06
Alanine levels	rs73201542	21	33102093	T	C	-0.0520989	0.9356	0.0091426	1.209e-08
Alanine levels	rs807466	22	19225650	T	C	0.0404397	0.662	0.00424962	1.798e-21
Alanine levels	rs5757141	22	38957483	A	G	0.024943	0.3096	0.00428455	5.828e-09
Albumin levels	rs16860685	1	23766644	A	G	-0.0243444	0.1665	0.00549337	9.354e-06
Albumin levels	rs76234991	1	89120861	A	T	-0.0472557	0.9588	0.0104574	6.217e-06
Albumin levels	rs4658132	1	89799068	A	C	-0.0192166	0.4212	0.00399561	1.514e-06
Albumin levels	rs138152625	1	116231907	T	C	-0.0984882	0.0125	0.0217364	5.87e-06
Albumin levels	rs11589479	1	155033308	A	G	0.0350716	0.1539	0.00562949	4.665e-10
Albumin levels	rs4657041	1	161478859	T	C	-0.0249	0.4992	0.00393234	2.418e-10
Albumin levels	rs77688803	1	224242824	T	C	-0.0807089	0.9846	0.0178461	6.112e-06
Albumin levels	rs76176603	2	18000820	T	C	0.0790862	0.9826	0.0168598	2.721e-06
Albumin levels	rs1260326	2	27730940	T	C	0.0436008	0.3819	0.0041756	1.597e-25
Albumin levels	rs142493631	2	49760276	A	G	0.0688554	0.0389	0.0155773	9.86e-06
Albumin levels	rs62162859	2	85408759	A	G	0.0809806	0.0187	0.0171362	2.293e-06
Albumin levels	rs10208713	2	240188918	T	C	0.0228405	0.2107	0.00492753	3.564e-06
Albumin levels	rs145135379	3	26144320	T	C	0.0468175	0.0575	0.0103458	6.031e-06
Albumin levels	rs2053285	3	29543410	A	C	0.0427112	0.0947	0.00965436	9.687e-06
Albumin levels	rs79328618	3	132421998	A	G	0.0317491	0.0886	0.00711739	8.166e-06
Albumin levels	rs900399	3	156798732	A	G	-0.0206165	0.6206	0.00416372	7.366e-07
Albumin levels	rs13108218	4	3443931	A	G	0.0305302	0.3774	0.00416751	2.375e-13
Albumin levels	rs77849807	4	26152727	A	G	-0.103723	0.9804	0.0169219	8.815e-10
Albumin levels	rs10004084	4	26166830	T	C	-0.0264121	0.8359	0.00542594	1.129e-06
Albumin levels	rs144064722	4	73406173	A	G	0.12888	0.9714	0.0131548	1.158e-22
Albumin levels	rs181112138	4	74121690	A	G	-0.0742074	0.0232	0.0144489	2.809e-07
Albumin levels	rs192550173	4	74142173	A	G	0.140685	0.972	0.0147029	1.084e-21
Albumin levels	rs185567543	4	74990001	A	T	0.370148	0.987	0.0256572	3.517e-47
Albumin levels	rs190966526	5	91755900	C	G	0.0691249	0.977	0.015466	7.841e-06
Albumin levels	rs62370820	5	124108382	A	G	0.0289089	0.1251	0.00636171	5.514e-06
Albumin levels	rs35447532	5	129630225	A	G	-0.0213042	0.291	0.0047882	8.614e-06
Albumin levels	rs3866874	5	141794188	T	C	0.0233355	0.7195	0.00457176	3.321e-07
Albumin levels	rs56088566	5	178884235	T	G	0.0886703	0.0175	0.0178015	6.324e-07
Albumin levels	rs111408312	6	2865015	A	G	0.123734	0.0085	0.0274792	6.705e-06
Albumin levels	rs17209238	6	32434285	A	G	-0.0670407	0.059	0.0147859	5.785e-06
Albumin levels	rs6458252	6	41946261	T	C	0.0189545	0.6681	0.00424221	7.893e-06
Albumin levels	rs948518	6	109167087	C	G	0.0192713	0.5965	0.00406171	2.089e-06
Albumin levels	rs9371950	6	150654122	A	G	-0.0207279	0.7447	0.00462935	7.552e-06
Albumin levels	rs6913103	6	164148458	A	G	-0.0186814	0.4365	0.0041272	5.999e-06
Albumin levels	rs2691552	7	17923744	T	C	-0.0176087	0.4868	0.00397343	9.353e-06
Albumin levels	rs205726	7	130623889	C	G	0.0258369	0.1542	0.00578355	7.921e-06
Albumin levels	rs59010081	7	150489500	A	G	-0.02357	0.4272	0.00396768	2.842e-09
Albumin levels	rs115946508	7	150497496	A	C	0.0319836	0.1069	0.00672642	1.985e-06
Albumin levels	rs2126263	8	9181611	A	G	0.05502	0.8815	0.00644812	1.429e-17
Albumin levels	rs10092442	8	26838557	A	G	0.0218182	0.7294	0.00460657	2.176e-06
Albumin levels	rs320182	9	104891085	C	G	0.0185814	0.6465	0.00416199	8.024e-06
Albumin levels	rs6482126	10	18298435	T	C	0.0235498	0.197	0.00517369	5.318e-06
Albumin levels	rs189232539	11	7921982	A	G	-0.0894907	0.017	0.0200463	8.037e-06
Albumin levels	rs3740688	11	47380340	T	G	0.0192127	0.5598	0.00398994	1.47e-06
Albumin levels	rs7934635	11	72240710	A	G	0.0202336	0.2773	0.00451584	7.444e-06
Albumin levels	rs76761236	11	122596197	T	C	0.0396999	0.0746	0.00785865	4.378e-07
Albumin levels	rs10774478	12	1078103	A	G	0.0205942	0.3474	0.00431102	1.778e-06
Albumin levels	rs61753201	12	6711123	T	C	-0.0654837	0.0357	0.0128247	3.289e-07
Albumin levels	rs75130744	12	25410741	C	G	-0.0347136	0.0849	0.00783206	9.326e-06
Albumin levels	rs10745844	12	78816199	T	C	-0.0191446	0.3335	0.00424778	6.576e-06
Albumin levels	rs232924	12	113104903	T	C	0.0212459	0.6031	0.00424969	5.751e-07
Albumin levels	rs9574655	13	81036784	A	G	0.0187875	0.4218	0.00399886	2.624e-06
Albumin levels	rs10131	13	108859846	T	C	-0.0313315	0.0964	0.00690342	5.664e-06
Albumin levels	rs4982856	14	24563212	T	C	-0.0201719	0.354	0.00424617	2.028e-06
Albumin levels	rs2725142	14	106249173	C	G	-0.0260839	0.6082	0.00575784	5.894e-06
Albumin levels	rs55707100	15	43820717	T	C	0.101384	0.0264	0.0143551	1.635e-12
Albumin levels	rs12907928	15	78204208	A	G	-0.0288707	0.2271	0.0048655	2.961e-09
Albumin levels	rs117229454	16	4562707	T	C	0.082325	0.014	0.0186202	9.812e-06
Albumin levels	rs34955778	16	15139594	T	C	-0.0183644	0.5729	0.00405735	6.005e-06
Albumin levels	rs45512591	16	16147264	T	C	0.0263932	0.7389	0.00468474	1.762e-08
Albumin levels	rs12445401	16	72148419	A	G	-0.0248622	0.7836	0.00492192	4.388e-07
Albumin levels	rs11078596	17	1618262	T	C	0.0383583	0.1959	0.00518072	1.321e-13
Albumin levels	rs9892559	17	2067737	A	C	-0.0256205	0.8284	0.00537034	1.836e-06
Albumin levels	rs34931250	17	66879927	T	C	0.040401	0.0663	0.00892358	5.97e-06
Albumin levels	rs77542162	17	67081278	A	G	0.105777	0.9792	0.0179039	3.462e-09
Albumin levels	rs2239508	18	9845857	A	C	0.0198843	0.4378	0.00404509	8.848e-07
Albumin levels	rs34170196	18	60165636	T	C	0.0218172	0.2649	0.00466028	2.848e-06
Albumin levels	rs149046229	18	67676192	A	G	0.0596117	0.9652	0.0132093	6.396e-06
Albumin levels	rs1672981	19	35547051	T	C	-0.0686433	0.0892	0.0074224	2.285e-20
Albumin levels	rs75702986	19	35566151	A	G	0.0321117	0.1867	0.00526198	1.044e-09
Albumin levels	rs113922658	19	49944281	T	C	-0.0502435	0.0489	0.0105553	1.936e-06
Albumin levels	rs142385484	19	50016759	T	C	0.0482054	0.1519	0.0056818	2.172e-17
Albumin levels	rs79443536	19	50224138	T	C	-0.103669	0.022	0.0159984	9.174e-11
Albumin levels	rs76839584	21	33843987	C	G	-0.0322119	0.1114	0.00683714	2.461e-06
Apolipoprotein A-I levels	rs12759594	1	27002991	A	G	-0.0327735	0.1098	0.00659888	6.817e-07
Apolipoprotein A-I levels	rs10888682	1	39623307	A	T	-0.0341427	0.2978	0.00438936	7.338e-15
Apolipoprotein A-I levels	rs2745513	1	40388605	A	G	-0.02231	0.2499	0.00471684	2.247e-06
Apolipoprotein A-I levels	rs1168124	1	63139730	T	C	0.0489164	0.6616	0.00413672	2.902e-32
Apolipoprotein A-I levels	rs2221513	1	71850820	A	G	-0.0256357	0.8366	0.0055208	3.426e-06
Apolipoprotein A-I levels	rs7535214	1	93832565	A	T	0.0279564	0.3595	0.00430435	8.309e-11
Apolipoprotein A-I levels	rs61799667	1	105821097	C	G	0.07394	0.0222	0.0167162	9.722e-06
Apolipoprotein A-I levels	rs4970836	1	109821797	A	G	0.0239272	0.7733	0.00469702	3.503e-07
Apolipoprotein A-I levels	rs72992015	1	150842696	T	C	0.0281978	0.1978	0.00495975	1.306e-08
Apolipoprotein A-I levels	rs9616	1	154555733	A	T	-0.0216305	0.7299	0.0045329	1.825e-06
Apolipoprotein A-I levels	rs2305972	1	161574548	A	G	0.0274906	0.5879	0.00424421	9.344e-11
Apolipoprotein A-I levels	rs2811290	1	178572978	T	C	0.0196615	0.4909	0.00388068	4.052e-07
Apolipoprotein A-I levels	rs337171	1	220899648	A	G	0.0356959	0.8528	0.00593334	1.786e-09
Apolipoprotein A-I levels	rs2642420	1	220977650	A	C	-0.0239749	0.179	0.00525395	5.038e-06
Apolipoprotein A-I levels	rs4846916	1	230296492	A	G	0.0573497	0.8429	0.00546473	9.153e-26
Apolipoprotein A-I levels	rs661955	1	234842856	C	G	0.021458	0.5454	0.004093	1.583e-07
Apolipoprotein A-I levels	rs6531216	2	20374286	A	G	0.0341258	0.5014	0.00389421	1.897e-18
Apolipoprotein A-I levels	rs483621	2	21397035	A	T	0.0419174	0.7928	0.00499052	4.487e-17
Apolipoprotein A-I levels	rs6742571	2	27941888	A	G	-0.0230304	0.2487	0.00461389	5.99e-07
Apolipoprotein A-I levels	rs77981979	2	48209839	T	C	0.0313341	0.8873	0.0067638	3.611e-06
Apolipoprotein A-I levels	rs2919886	2	88393933	T	C	-0.0307235	0.8996	0.00673626	5.093e-06
Apolipoprotein A-I levels	rs935614	2	135932720	A	G	-0.0363858	0.8717	0.00663802	4.219e-08
Apolipoprotein A-I levels	rs79953491	2	165555539	A	G	-0.0365893	0.8822	0.00613662	2.485e-09
Apolipoprotein A-I levels	rs4148790	2	169823286	A	G	-0.0206225	0.623	0.0041791	8.029e-07
Apolipoprotein A-I levels	rs145210361	2	191573455	T	C	0.0745047	0.0221	0.0158844	2.726e-06
Apolipoprotein A-I levels	rs72926966	2	203493293	A	C	-0.0328925	0.285	0.00449201	2.435e-13
Apolipoprotein A-I levels	rs2138157	2	227103717	A	C	0.0292317	0.3503	0.0042136	3.992e-12
Apolipoprotein A-I levels	rs13386290	2	238393136	C	G	0.0230984	0.2187	0.00486923	2.098e-06
Apolipoprotein A-I levels	rs56268840	3	12271381	T	C	-0.027136	0.2613	0.00464827	5.287e-09
Apolipoprotein A-I levels	rs74780677	3	48601774	A	G	0.0684991	0.9484	0.0128295	9.337e-08
Apolipoprotein A-I levels	rs72916193	3	95679122	T	G	-0.0424118	0.9442	0.00923745	4.405e-06
Apolipoprotein A-I levels	rs6438552	3	119631814	A	G	-0.0258931	0.6008	0.00396451	6.524e-11
Apolipoprotein A-I levels	rs55634118	3	164909062	A	G	0.0213762	0.2748	0.00461483	3.62e-06
Apolipoprotein A-I levels	rs114568979	3	180627758	T	C	0.0690559	0.0236	0.0153797	7.12e-06
Apolipoprotein A-I levels	rs9867130	3	185729753	A	G	-0.0309654	0.1442	0.005788	8.799e-08
Apolipoprotein A-I levels	rs4565076	4	10153470	A	G	0.0175802	0.4371	0.00395094	8.602e-06
Apolipoprotein A-I levels	rs149509853	4	56633374	A	G	0.0819136	0.9818	0.0185025	9.548e-06
Apolipoprotein A-I levels	rs10020631	4	69353863	A	G	0.0361469	0.2408	0.00508723	1.199e-12
Apolipoprotein A-I levels	rs9994887	4	69537475	A	G	-0.0243889	0.504	0.00432429	1.701e-08
Apolipoprotein A-I levels	rs13107325	4	103188709	T	C	-0.0561711	0.0673	0.00943982	2.674e-09
Apolipoprotein A-I levels	rs4359883	4	153695113	A	T	-0.0226732	0.2076	0.0049225	4.104e-06
Apolipoprotein A-I levels	rs40270	5	55804552	A	C	0.023973	0.2695	0.00462328	2.157e-07
Apolipoprotein A-I levels	rs10036587	5	72898158	C	G	0.0237976	0.7939	0.00497767	1.745e-06
Apolipoprotein A-I levels	rs16872768	5	74982207	T	C	-0.0214921	0.5995	0.00397984	6.655e-08
Apolipoprotein A-I levels	rs79757254	5	132081465	T	G	0.0341832	0.1119	0.00695	8.724e-07
Apolipoprotein A-I levels	rs3776128	5	140072392	T	C	0.0220622	0.219	0.00471105	2.826e-06
Apolipoprotein A-I levels	rs72818085	5	172730573	T	C	0.0746552	0.9822	0.0164487	5.661e-06
Apolipoprotein A-I levels	rs112338593	5	178910202	T	C	0.0816609	0.0168	0.0184769	9.887e-06
Apolipoprotein A-I levels	rs9265170	6	31289284	T	C	0.0200769	0.6208	0.00419971	1.748e-06
Apolipoprotein A-I levels	rs9271406	6	32587588	A	G	-0.0231972	0.5128	0.00428371	6.122e-08
Apolipoprotein A-I levels	rs6907508	6	34592090	A	G	0.0581508	0.857	0.00597099	2.058e-22
Apolipoprotein A-I levels	rs2267663	6	35250682	C	G	0.0334931	0.1858	0.00531082	2.853e-10
Apolipoprotein A-I levels	rs4711750	6	43757082	A	T	-0.0200024	0.5074	0.00407768	9.326e-07
Apolipoprotein A-I levels	rs140265331	6	88963030	T	C	0.0718057	0.0223	0.0146984	1.033e-06
Apolipoprotein A-I levels	rs351739	6	109503976	A	G	0.0192966	0.3411	0.0042262	4.973e-06
Apolipoprotein A-I levels	rs3822856	6	116316103	A	C	0.0227158	0.4357	0.00394523	8.522e-09
Apolipoprotein A-I levels	rs72972227	6	134507694	T	C	-0.0658722	0.0257	0.0142547	3.817e-06
Apolipoprotein A-I levels	rs9365172	6	160985035	A	C	-0.0320041	0.1993	0.00513404	4.555e-10
Apolipoprotein A-I levels	rs9458800	6	163753143	T	C	0.0188711	0.5712	0.00411932	4.625e-06
Apolipoprotein A-I levels	rs10227709	7	1180515	T	G	-0.0316461	0.791	0.00479644	4.172e-11
Apolipoprotein A-I levels	rs7807755	7	6488097	T	C	0.0303248	0.229	0.00475923	1.868e-10
Apolipoprotein A-I levels	rs1008896	7	7270641	A	G	0.034822	0.9181	0.00738388	2.406e-06
Apolipoprotein A-I levels	rs4142995	7	17919258	T	G	-0.0253108	0.3876	0.00412221	8.247e-10
Apolipoprotein A-I levels	rs11185602	7	50299077	A	G	-0.0212366	0.6826	0.00418178	3.807e-07
Apolipoprotein A-I levels	rs77106135	7	79852101	A	G	-0.0273309	0.8685	0.00590995	3.754e-06
Apolipoprotein A-I levels	rs6958132	7	105144946	A	G	0.0244707	0.8297	0.00527821	3.549e-06
Apolipoprotein A-I levels	rs322777	7	127759126	C	G	0.0179863	0.5263	0.00403597	8.331e-06
Apolipoprotein A-I levels	rs7784050	7	150213314	A	C	0.0249144	0.7396	0.00447659	2.614e-08
Apolipoprotein A-I levels	rs4240624	8	9184231	A	G	0.0852886	0.8883	0.00649942	2.447e-39
Apolipoprotein A-I levels	rs59347135	8	19750044	C	G	0.0622372	0.9444	0.00969668	1.377e-10
Apolipoprotein A-I levels	rs139915535	8	19766233	A	G	0.126213	0.981	0.0179552	2.075e-12
Apolipoprotein A-I levels	rs15285	8	19824667	T	C	0.0790897	0.2787	0.0043845	9.719e-73
Apolipoprotein A-I levels	rs954833	8	115031730	A	G	0.028159	0.8188	0.00528538	9.946e-08
Apolipoprotein A-I levels	rs2009382	8	116633906	T	C	0.0237933	0.6392	0.00416239	1.089e-08
Apolipoprotein A-I levels	rs10955991	8	121867780	T	C	0.0200098	0.3257	0.0042758	2.872e-06
Apolipoprotein A-I levels	rs13271368	8	126506140	T	C	0.0229403	0.2527	0.00461187	6.552e-07
Apolipoprotein A-I levels	rs58301047	8	144296480	C	G	0.0312807	0.1998	0.00499699	3.852e-10
Apolipoprotein A-I levels	rs686030	9	15304782	A	C	0.0405667	0.8654	0.00580484	2.78e-12
Apolipoprotein A-I levels	rs2740485	9	107548493	T	G	0.0385181	0.8908	0.00676243	1.227e-08
Apolipoprotein A-I levels	rs4149307	9	107589744	T	C	0.0444721	0.1832	0.00539437	1.663e-16
Apolipoprotein A-I levels	rs11789603	9	107647019	T	C	0.0577796	0.1059	0.00656745	1.394e-18
Apolipoprotein A-I levels	rs2575876	9	107665739	A	G	-0.0623343	0.2425	0.00472134	8.47e-40
Apolipoprotein A-I levels	rs2519093	9	136141870	T	C	0.0238636	0.1875	0.00496607	1.545e-06
Apolipoprotein A-I levels	rs142245390	10	35123756	T	C	0.117677	0.9876	0.0249395	2.376e-06
Apolipoprotein A-I levels	rs10900223	10	46021631	T	C	-0.0356829	0.7477	0.00450726	2.438e-15
Apolipoprotein A-I levels	rs72805692	10	71099109	A	G	0.0315925	0.8945	0.0069213	5.006e-06
Apolipoprotein A-I levels	rs7894723	10	72444130	T	C	0.0238193	0.2179	0.00503456	2.232e-06
Apolipoprotein A-I levels	rs2254537	10	113917085	A	T	-0.0430071	0.7146	0.00457278	5.202e-21
Apolipoprotein A-I levels	rs56397607	10	114042643	A	G	0.0319214	0.809	0.00513075	4.921e-10
Apolipoprotein A-I levels	rs35098680	10	114657327	A	T	0.0209701	0.2854	0.00443966	2.32e-06
Apolipoprotein A-I levels	rs10832954	11	18643559	A	G	0.020486	0.686	0.004265	1.561e-06
Apolipoprotein A-I levels	rs1466037	11	36362448	A	T	-0.0260841	0.184	0.00557301	2.863e-06
Apolipoprotein A-I levels	rs11039255	11	47495746	T	G	-0.0396829	0.3407	0.00420463	3.803e-21
Apolipoprotein A-I levels	rs12295878	11	48944029	T	C	0.0317565	0.1476	0.00569833	2.504e-08
Apolipoprotein A-I levels	rs174574	11	61600342	A	C	-0.0740683	0.3573	0.00407888	1.09e-73
Apolipoprotein A-I levels	rs11227131	11	64921963	A	G	0.0360019	0.0703	0.00794271	5.824e-06
Apolipoprotein A-I levels	rs11236519	11	75459015	T	C	-0.0493817	0.1065	0.00653805	4.255e-14
Apolipoprotein A-I levels	rs4944774	11	87483098	C	G	0.0267945	0.1565	0.00551364	1.176e-06
Apolipoprotein A-I levels	rs7350481	11	116586283	T	C	-0.0330493	0.108	0.0072643	5.376e-06
Apolipoprotein A-I levels	rs141469619	11	116714293	A	G	0.120112	0.9891	0.0246178	1.066e-06
Apolipoprotein A-I levels	rs625145	11	116727936	A	T	-0.0585364	0.7973	0.00483092	8.58e-34
Apolipoprotein A-I levels	rs10892880	11	122553453	T	C	0.0254895	0.2508	0.00450643	1.547e-08
Apolipoprotein A-I levels	rs4883201	12	9082581	A	G	0.0306448	0.8657	0.00618099	7.125e-07
Apolipoprotein A-I levels	rs79719909	12	20474706	A	G	-0.0271382	0.7969	0.00503602	7.092e-08
Apolipoprotein A-I levels	rs7295481	12	103492168	T	C	0.0209472	0.4608	0.00405291	2.361e-07
Apolipoprotein A-I levels	rs11067376	12	110027795	A	G	-0.0277439	0.6535	0.00415547	2.447e-11
Apolipoprotein A-I levels	rs7310615	12	111865049	C	G	-0.038274	0.4519	0.0042154	1.09e-19
Apolipoprotein A-I levels	rs12298794	12	113214547	T	G	-0.0462769	0.9535	0.0096524	1.632e-06
Apolipoprotein A-I levels	rs2859398	12	121479655	T	C	-0.0209802	0.6622	0.00417852	5.141e-07
Apolipoprotein A-I levels	rs11057223	12	123755055	T	C	-0.0413931	0.8791	0.00629223	4.754e-11
Apolipoprotein A-I levels	rs5888	12	125284748	A	G	0.032128	0.4567	0.00404434	1.958e-15
Apolipoprotein A-I levels	rs10773112	12	125338529	T	C	0.0404523	0.7267	0.00444639	9.22e-20
Apolipoprotein A-I levels	rs12427074	12	125428400	A	G	0.0221203	0.3467	0.00417199	1.145e-07
Apolipoprotein A-I levels	rs12872889	13	28674628	T	C	0.0218197	0.7413	0.0046904	3.287e-06
Apolipoprotein A-I levels	rs77729317	13	38035558	A	G	-0.035229	0.9218	0.00794454	9.234e-06
Apolipoprotein A-I levels	rs9569754	13	58374305	A	C	-0.0213413	0.7663	0.00477596	7.878e-06
Apolipoprotein A-I levels	rs12895427	14	34951472	A	G	0.0215792	0.3914	0.00425403	3.923e-07
Apolipoprotein A-I levels	rs17106304	14	69260511	C	G	0.0229953	0.3411	0.00431983	1.02e-07
Apolipoprotein A-I levels	rs2494748	14	105258892	T	C	-0.0283611	0.5892	0.00432704	5.587e-11
Apolipoprotein A-I levels	rs754342	15	57679021	A	T	-0.0207203	0.3021	0.0045821	6.126e-06
Apolipoprotein A-I levels	rs1560390	15	58580781	T	C	0.0437211	0.7937	0.00500089	2.277e-18
Apolipoprotein A-I levels	rs261291	15	58680178	T	C	-0.1175	0.6313	0.00402568	2.79e-187
Apolipoprotein A-I levels	rs12914626	15	58738423	T	C	-0.0737719	0.6704	0.00434124	9.213e-65
Apolipoprotein A-I levels	rs2002386	15	59096033	T	C	-0.0462853	0.0626	0.00866597	9.241e-08
Apolipoprotein A-I levels	rs11075253	16	15148646	A	C	0.0265632	0.2873	0.0043989	1.555e-09
Apolipoprotein A-I levels	rs12923787	16	56740233	T	C	0.0238178	0.2164	0.00482822	8.096e-07
Apolipoprotein A-I levels	rs36049418	16	56921840	A	G	0.0889589	0.021	0.0169562	1.551e-07
Apolipoprotein A-I levels	rs72786786	16	56985514	A	G	0.179569	0.3152	0.00431247	9.88e-22
Apolipoprotein A-I levels	rs75911530	16	57049137	A	G	-0.144879	0.0304	0.0142861	3.625e-24
Apolipoprotein A-I levels	rs116029244	16	57287953	A	G	0.0566856	0.0423	0.0102674	3.372e-08
Apolipoprotein A-I levels	rs28465467	16	67843538	A	T	0.0557244	0.14	0.00581787	9.88e-22
Apolipoprotein A-I levels	rs56140527	16	81515361	C	G	0.0265837	0.1779	0.00520568	3.279e-07
Apolipoprotein A-I levels	rs57625058	17	3914513	T	G	0.0238959	0.8112	0.00514139	3.356e-06
Apolipoprotein A-I levels	rs3803800	17	7462969	A	G	-0.0260329	0.2348	0.00462183	1.775e-08
Apolipoprotein A-I levels	rs4985726	17	16863638	C	G	0.0332935	0.8711	0.00637334	1.752e-07
Apolipoprotein A-I levels	rs1565923	17	37858678	A	G	-0.0281501	0.3113	0.00423133	2.876e-11
Apolipoprotein A-I levels	rs72836561	17	41926126	T	C	-0.15008	0.0323	0.0120582	1.464e-35
Apolipoprotein A-I levels	rs6501834	17	66869321	A	G	-0.0193084	0.3594	0.00417118	3.674e-06
Apolipoprotein A-I levels	rs2376583	17	76402105	A	T	-0.0223441	0.4811	0.00405709	3.641e-08
Apolipoprotein A-I levels	rs77960347	18	47109955	A	G	-0.377253	0.9878	0.0196669	5.221e-82
Apolipoprotein A-I levels	rs4939883	18	47167214	T	C	-0.0878265	0.1705	0.00516133	6.221e-65
Apolipoprotein A-I levels	rs9964730	18	47277082	T	C	0.0350164	0.1653	0.00536721	6.84e-11
Apolipoprotein A-I levels	rs113731221	18	55018111	A	G	0.0807236	0.9795	0.0171228	2.424e-06
Apolipoprotein A-I levels	rs115486482	18	77133780	T	C	0.104886	0.0115	0.0231191	5.712e-06
Apolipoprotein A-I levels	rs12459969	19	4081638	T	C	0.0240644	0.2544	0.00488507	8.388e-07
Apolipoprotein A-I levels	rs7351098	19	8451671	C	G	0.0315359	0.5138	0.00404892	6.77e-15
Apolipoprotein A-I levels	rs73015034	19	11209722	A	C	-0.0343283	0.1179	0.00640993	8.533e-08
Apolipoprotein A-I levels	rs2278426	19	11350488	T	C	-0.10966	0.0918	0.00868405	1.484e-36
Apolipoprotein A-I levels	rs150268548	19	19494483	A	G	-0.0401431	0.0658	0.00831409	1.377e-06
Apolipoprotein A-I levels	rs7412	19	45412079	T	C	-0.0680094	0.0751	0.00787039	5.564e-18
Apolipoprotein A-I levels	rs73045691	19	45440529	A	G	0.0300007	0.3392	0.00429181	2.745e-12
Apolipoprotein A-I levels	rs34010237	19	50012574	A	G	-0.0268481	0.1715	0.00541444	7.1e-07
Apolipoprotein A-I levels	rs384116	19	54796719	C	G	-0.0355948	0.7378	0.00457159	6.912e-15
Apolipoprotein A-I levels	rs1810742	20	34109718	A	G	0.0226531	0.738	0.00460723	8.794e-07
Apolipoprotein A-I levels	rs1800961	20	43042364	T	C	-0.133501	0.0338	0.0112668	2.177e-32
Apolipoprotein A-I levels	rs6018652	20	46340974	A	G	0.0306091	0.7953	0.00485482	2.884e-10
Apolipoprotein A-I levels	rs73200561	21	19045795	A	T	0.117878	0.0091	0.0235562	5.611e-07
Apolipoprotein A-I levels	rs235314	21	46271452	T	C	-0.0189407	0.508	0.00390031	1.197e-06
Apolipoprotein A-I levels	rs12482088	21	46901973	A	C	0.0232318	0.769	0.00475722	1.042e-06
Apolipoprotein A-I levels	rs5749502	22	21945096	A	T	-0.0404764	0.2439	0.00476087	1.865e-17
Apolipoprotein A-I levels	rs2412973	22	30529631	A	C	0.0212281	0.4679	0.00392268	6.246e-08
Apolipoprotein A-I levels	rs75522974	22	41776060	C	G	-0.104129	0.9888	0.022201	2.728e-06
Apolipoprotein B levels	rs6699113	1	25777743	T	C	0.031413	0.5306	0.00405097	8.873e-15
Apolipoprotein B levels	rs159519	1	26223528	A	G	-0.0214266	0.4101	0.00399863	8.392e-08
Apolipoprotein B levels	rs79598313	1	27284913	T	C	0.119698	0.03	0.012809	9.199e-21
Apolipoprotein B levels	rs646356	1	55167773	A	T	0.0291241	0.8389	0.00596438	1.045e-06
Apolipoprotein B levels	rs11591147	1	55505647	T	G	-0.369342	0.0292	0.0145577	5.28e-142
Apolipoprotein B levels	rs693668	1	55521109	A	G	0.0472075	0.6274	0.00410435	1.292e-30
Apolipoprotein B levels	rs3737810	1	55699814	C	G	-0.0741446	0.9517	0.0095023	6.054e-15
Apolipoprotein B levels	rs7534572	1	62999675	C	G	-0.0633521	0.33	0.00438206	2.26e-47
Apolipoprotein B levels	rs12024731	1	92921809	A	G	-0.0217771	0.5536	0.00411892	1.243e-07
Apolipoprotein B levels	rs646776	1	109818530	T	C	0.112504	0.777	0.00471552	8.33e-126
Apolipoprotein B levels	rs150278958	1	110249558	T	G	-0.0396039	0.0658	0.00890264	8.645e-06
Apolipoprotein B levels	rs9427392	1	161448691	A	G	0.0296109	0.1092	0.00645616	4.508e-06
Apolipoprotein B levels	rs7520441	1	173392031	T	G	0.0552434	0.0317	0.0118105	2.904e-06
Apolipoprotein B levels	rs2819351	1	201885157	T	C	0.019817	0.3307	0.00430399	4.138e-06
Apolipoprotein B levels	rs61830291	1	221001142	A	C	-0.0300284	0.8938	0.00661339	5.611e-06
Apolipoprotein B levels	rs12731166	1	222223474	T	C	0.0388374	0.0671	0.00854222	5.454e-06
Apolipoprotein B levels	rs11122455	1	230304930	C	G	0.027075	0.4224	0.00419077	1.043e-10
Apolipoprotein B levels	rs484084	1	234857676	T	C	-0.0357059	0.4527	0.00397406	2.593e-19
Apolipoprotein B levels	rs35135293	2	20363666	T	C	-0.0264165	0.5374	0.0040119	4.563e-11
Apolipoprotein B levels	rs1318006	2	21214152	A	G	-0.0340763	0.5541	0.00397501	1.011e-17
Apolipoprotein B levels	rs1041968	2	21232804	A	G	0.0942806	0.4678	0.00399331	3.07e-123
Apolipoprotein B levels	rs115993808	2	23794857	A	G	0.0923355	0.0156	0.0187764	8.76e-07
Apolipoprotein B levels	rs4665972	2	27598097	T	C	0.0650843	0.3844	0.00422157	1.257e-53
Apolipoprotein B levels	rs17031494	2	44004099	T	G	-0.0273233	0.8216	0.00520633	1.537e-07
Apolipoprotein B levels	rs72875462	2	44079310	A	C	-0.105361	0.0694	0.00818092	5.916e-38
Apolipoprotein B levels	rs35561669	2	62858457	T	C	-0.0371946	0.118	0.00644875	8.035e-09
Apolipoprotein B levels	rs146962013	2	118684133	A	G	0.0491581	0.9228	0.00782243	3.294e-10
Apolipoprotein B levels	rs72833852	2	121306758	C	G	0.0312604	0.1338	0.00622887	5.204e-07
Apolipoprotein B levels	rs148200423	2	143181836	A	G	-0.0979109	0.9884	0.0221015	9.421e-06
Apolipoprotein B levels	rs6437108	2	158455135	T	C	-0.0187235	0.3791	0.00416942	7.1e-06
Apolipoprotein B levels	rs10184004	2	165508389	T	C	-0.0206079	0.3839	0.00416983	7.727e-07
Apolipoprotein B levels	rs10184673	2	169827796	A	G	-0.0203121	0.5682	0.00410615	7.546e-07
Apolipoprotein B levels	rs11693150	2	203496575	A	C	-0.0240984	0.4899	0.00393768	9.362e-10
Apolipoprotein B levels	rs78058190	2	219699999	A	G	0.0607403	0.0675	0.009892	8.234e-10
Apolipoprotein B levels	rs56268840	3	12271381	T	C	-0.0287364	0.2611	0.00468802	8.802e-10
Apolipoprotein B levels	rs6808903	3	58248918	A	G	-0.0405194	0.0877	0.00711223	1.218e-08
Apolipoprotein B levels	rs9834743	3	69837571	C	G	-0.0223721	0.3796	0.00414933	6.978e-08
Apolipoprotein B levels	rs3792288	3	121993432	A	G	0.0265996	0.1575	0.00565421	2.546e-06
Apolipoprotein B levels	rs62292952	3	132200719	T	G	0.0319684	0.878	0.00618437	2.351e-07
Apolipoprotein B levels	rs9844205	3	133501529	A	G	0.0250122	0.2149	0.00502304	6.375e-07
Apolipoprotein B levels	rs687339	3	135932359	T	C	0.0342946	0.7915	0.00486739	1.844e-12
Apolipoprotein B levels	rs11927551	3	155559442	T	G	0.0199705	0.2803	0.00446406	7.691e-06
Apolipoprotein B levels	rs113555196	3	159454813	A	G	-0.0346299	0.9089	0.00735738	2.516e-06
Apolipoprotein B levels	rs59950280	4	3452345	A	G	0.0297615	0.3164	0.00438445	1.137e-11
Apolipoprotein B levels	rs75197730	4	6179085	T	C	0.0767625	0.0192	0.0167173	4.394e-06
Apolipoprotein B levels	rs1117816	4	69349018	A	C	-0.0347167	0.7614	0.00497937	3.122e-12
Apolipoprotein B levels	rs143424675	4	73749419	T	C	0.0969751	0.0216	0.0161332	1.845e-09
Apolipoprotein B levels	rs192550173	4	74142173	A	G	-0.0656362	0.9721	0.0147513	8.607e-06
Apolipoprotein B levels	rs185567543	4	74990001	A	T	-0.166736	0.9869	0.0252116	3.755e-11
Apolipoprotein B levels	rs442177	4	88030261	T	G	0.0227792	0.5652	0.00393813	7.283e-09
Apolipoprotein B levels	rs62313899	4	91138340	T	C	-0.0317255	0.9148	0.00716032	9.391e-06
Apolipoprotein B levels	rs28497720	4	100487370	T	C	-0.0210998	0.2489	0.00468077	6.552e-06
Apolipoprotein B levels	rs185566890	4	186593788	A	C	0.071574	0.0211	0.0154612	3.67e-06
Apolipoprotein B levels	rs184850760	5	30462451	A	G	-0.0721681	0.9772	0.0161839	8.224e-06
Apolipoprotein B levels	rs1628025	5	53282682	T	C	0.0181807	0.4183	0.00397465	4.781e-06
Apolipoprotein B levels	rs9687846	5	55861894	A	G	0.0355695	0.1814	0.00515647	5.273e-12
Apolipoprotein B levels	rs7707394	5	74472939	A	G	0.0463935	0.3785	0.00412199	2.185e-29
Apolipoprotein B levels	rs12916	5	74656539	T	C	-0.0681801	0.5694	0.003958	1.698e-66
Apolipoprotein B levels	rs74972738	5	103825127	A	T	0.0545086	0.037	0.0117765	3.681e-06
Apolipoprotein B levels	rs113999520	5	139968734	T	C	-0.0895879	0.971	0.0196577	5.179e-06
Apolipoprotein B levels	rs145242611	5	140279923	T	C	-0.0496413	0.0474	0.0102528	1.287e-06
Apolipoprotein B levels	rs6882345	5	156397673	A	G	0.0480482	0.6449	0.00408955	7.146e-32
Apolipoprotein B levels	rs2745599	6	1613686	A	G	-0.0195583	0.5515	0.00418596	2.978e-06
Apolipoprotein B levels	rs7741879	6	16126673	T	G	-0.0283888	0.4736	0.00410705	4.771e-12
Apolipoprotein B levels	rs2253718	6	30900427	T	G	-0.0230017	0.3682	0.00469341	9.542e-07
Apolipoprotein B levels	rs2523675	6	31436032	A	G	0.0242735	0.341	0.00428594	1.483e-08
Apolipoprotein B levels	rs6689	6	32627700	A	G	-0.0445925	0.782	0.00519209	8.807e-18
Apolipoprotein B levels	rs6907795	6	35160639	T	C	-0.0285587	0.8129	0.00510074	2.157e-08
Apolipoprotein B levels	rs998584	6	43757896	A	C	0.0209857	0.4917	0.00402555	1.857e-07
Apolipoprotein B levels	rs2396084	6	43804825	A	G	-0.0193741	0.3071	0.00432549	7.497e-06
Apolipoprotein B levels	rs9496567	6	100602753	A	G	-0.0284834	0.2308	0.00492809	7.479e-09
Apolipoprotein B levels	rs10456852	6	106356046	T	C	-0.0334174	0.1189	0.00651248	2.878e-07
Apolipoprotein B levels	rs6909746	6	116352750	T	C	-0.023351	0.3919	0.00419045	2.512e-08
Apolipoprotein B levels	rs10872311	6	127438642	A	C	0.0253058	0.2675	0.0044878	1.712e-08
Apolipoprotein B levels	rs632057	6	139834012	T	G	0.0230832	0.3946	0.00415181	2.701e-08
Apolipoprotein B levels	rs80254170	6	160514283	A	G	-0.0807911	0.9259	0.00776567	2.387e-25
Apolipoprotein B levels	rs662138	6	160564476	C	G	-0.037076	0.8245	0.00523865	1.469e-12
Apolipoprotein B levels	rs6938647	6	160986915	A	C	0.0342925	0.2106	0.00515865	2.98e-11
Apolipoprotein B levels	rs75488469	7	1102122	A	G	-0.0294838	0.8467	0.00560496	1.438e-07
Apolipoprotein B levels	rs6968865	7	17287269	A	T	-0.0256528	0.3835	0.00427517	1.968e-09
Apolipoprotein B levels	rs73066485	7	21611970	T	G	-0.0440389	0.7911	0.0048553	1.187e-19
Apolipoprotein B levels	rs41279633	7	44580876	T	G	0.0503025	0.1704	0.00537115	7.583e-21
Apolipoprotein B levels	rs13240994	7	73016862	T	C	0.0405064	0.8155	0.00526969	1.51e-14
Apolipoprotein B levels	rs112320081	7	127519243	T	C	-0.0685051	0.9703	0.0151498	6.131e-06
Apolipoprotein B levels	rs6467315	7	130463192	C	G	-0.0201071	0.4733	0.00403445	6.233e-07
Apolipoprotein B levels	rs117366837	7	155264239	T	C	0.0468086	0.0422	0.0103865	6.585e-06
Apolipoprotein B levels	rs2126259	8	9185146	T	C	-0.0290008	0.1219	0.00627892	3.861e-06
Apolipoprotein B levels	rs59347135	8	19750044	C	G	-0.0463372	0.9448	0.00951567	1.118e-06
Apolipoprotein B levels	rs15285	8	19824667	T	C	-0.0711471	0.2778	0.00454829	3.733e-55
Apolipoprotein B levels	rs112928559	8	19979846	T	C	0.0769921	0.0402	0.0121867	2.654e-10
Apolipoprotein B levels	rs28615248	8	55451193	T	C	-0.0285791	0.8028	0.00502433	1.284e-08
Apolipoprotein B levels	rs4738684	8	59393273	A	G	0.0269733	0.3489	0.00429221	3.295e-10
Apolipoprotein B levels	rs4236980	8	71035615	T	C	0.0256729	0.1784	0.00563019	5.119e-06
Apolipoprotein B levels	rs10104380	8	72486728	T	G	-0.0317817	0.9056	0.00707531	7.059e-06
Apolipoprotein B levels	rs4876611	8	116671848	A	G	-0.0298438	0.2874	0.00440272	1.214e-11
Apolipoprotein B levels	rs2954021	8	126482077	A	G	0.0769802	0.4891	0.00407361	1.201e-79
Apolipoprotein B levels	rs3860847	8	126631799	A	G	0.0240884	0.2274	0.00485055	6.83e-07
Apolipoprotein B levels	rs56207135	8	145070567	C	G	0.0205178	0.3646	0.00437023	2.667e-06
Apolipoprotein B levels	rs13300853	9	16901228	T	C	0.0259991	0.4042	0.00412342	2.878e-10
Apolipoprotein B levels	rs66464310	9	19353626	A	T	0.0349173	0.0928	0.00778104	7.207e-06
Apolipoprotein B levels	rs12555727	9	32456656	A	G	0.0213335	0.2191	0.00479706	8.699e-06
Apolipoprotein B levels	rs13287546	9	78114888	A	G	-0.0313845	0.8664	0.00611099	2.81e-07
Apolipoprotein B levels	rs2066714	9	107586753	T	C	-0.0270109	0.8374	0.00583248	3.637e-06
Apolipoprotein B levels	rs11789603	9	107647019	T	C	0.0299552	0.1061	0.00667516	7.204e-06
Apolipoprotein B levels	rs2740488	9	107661742	A	C	0.0416145	0.7481	0.00468755	6.828e-19
Apolipoprotein B levels	rs56294298	9	117133524	A	G	-0.0355352	0.0823	0.00802415	9.488e-06
Apolipoprotein B levels	rs635634	9	136155000	T	C	0.054708	0.187	0.00502123	1.213e-27
Apolipoprotein B levels	rs12359135	10	94843535	T	C	0.0284769	0.4671	0.00407074	2.643e-12
Apolipoprotein B levels	rs7915165	10	124660458	A	G	0.0186318	0.5409	0.00393593	2.204e-06
Apolipoprotein B levels	rs11601507	11	5701074	A	C	0.0467181	0.0888	0.00733068	1.854e-10
Apolipoprotein B levels	rs10128711	11	18632984	T	C	-0.0254939	0.3146	0.00428715	2.738e-09
Apolipoprotein B levels	rs533061	11	30082848	A	G	-0.0968357	0.9839	0.0184846	1.617e-07
Apolipoprotein B levels	rs117229247	11	51383477	A	G	-0.153731	0.9936	0.0338931	5.74e-06
Apolipoprotein B levels	rs28456	11	61589481	A	G	0.0244838	0.6728	0.00432384	1.492e-08
Apolipoprotein B levels	rs964184	11	116648917	C	G	-0.155299	0.8498	0.00567326	5.61e-165
Apolipoprotein B levels	rs141469619	11	116714293	A	G	-0.182905	0.9891	0.0240867	3.111e-14
Apolipoprotein B levels	rs78689694	11	126234820	C	G	0.0420412	0.1481	0.00561686	7.165e-14
Apolipoprotein B levels	rs7968679	12	9313304	A	G	-0.0205246	0.6839	0.00426865	1.523e-06
Apolipoprotein B levels	rs34049586	12	20874243	T	C	-0.0213671	0.7453	0.00468682	5.14e-06
Apolipoprotein B levels	rs117551282	12	24360745	T	C	-0.0565846	0.9649	0.0122757	4.037e-06
Apolipoprotein B levels	rs540730	12	57807114	T	C	-0.028322	0.2395	0.00463303	9.774e-10
Apolipoprotein B levels	rs17122585	12	59909653	A	G	-0.0289773	0.886	0.00631124	4.403e-06
Apolipoprotein B levels	rs737585	12	98165739	T	C	-0.01776	0.4999	0.00397249	7.795e-06
Apolipoprotein B levels	rs3184504	12	111884608	T	C	-0.0243266	0.4507	0.00408477	2.594e-09
Apolipoprotein B levels	rs2244608	12	121416988	A	G	-0.0246427	0.6493	0.00411906	2.196e-09
Apolipoprotein B levels	rs4930732	12	124316091	T	C	-0.0196135	0.6371	0.00418047	2.71e-06
Apolipoprotein B levels	rs112403212	12	125303254	T	C	0.0301402	0.14	0.00578313	1.871e-07
Apolipoprotein B levels	rs11571725	13	32938881	A	G	0.0310361	0.7717	0.00480318	1.036e-10
Apolipoprotein B levels	rs206321	13	32990780	A	C	0.0278009	0.8168	0.0053397	1.925e-07
Apolipoprotein B levels	rs139239743	13	73594971	A	G	-0.0918285	0.9863	0.0204837	7.36e-06
Apolipoprotein B levels	rs17508336	13	80116759	A	G	0.042352	0.9348	0.00890267	1.963e-06
Apolipoprotein B levels	rs17372089	13	89885968	A	G	-0.0515863	0.9625	0.0109336	2.38e-06
Apolipoprotein B levels	rs6602909	13	114551993	T	C	-0.0304687	0.6591	0.00431864	1.724e-12
Apolipoprotein B levels	rs36012880	14	24881986	T	C	-0.0207622	0.554	0.00399253	1.99e-07
Apolipoprotein B levels	rs7160525	14	64232220	A	G	0.0248063	0.1536	0.005477	5.921e-06
Apolipoprotein B levels	rs142560945	14	65187060	T	C	-0.0805649	0.9808	0.0171928	2.786e-06
Apolipoprotein B levels	rs28929474	14	94844947	T	C	0.120952	0.0204	0.0151773	1.596e-15
Apolipoprotein B levels	rs139974673	15	44027885	T	C	-0.120031	0.9737	0.0143531	6.129e-17
Apolipoprotein B levels	rs1532085	15	58683366	A	G	0.0490505	0.4097	0.00404829	8.651e-34
Apolipoprotein B levels	rs1800588	15	58723675	T	C	0.0663223	0.2324	0.0046653	7.28e-46
Apolipoprotein B levels	rs11854147	15	75052771	T	C	-0.0195916	0.337	0.0043412	6.393e-06
Apolipoprotein B levels	rs73530203	16	31099859	A	G	0.0202053	0.3899	0.00412172	9.479e-07
Apolipoprotein B levels	rs1864163	16	56997233	A	G	0.0484446	0.2403	0.00463962	1.603e-25
Apolipoprotein B levels	rs289717	16	57009388	A	G	0.0217361	0.3388	0.00421405	2.496e-07
Apolipoprotein B levels	rs28515097	16	69462999	A	T	-0.020053	0.6524	0.00412578	1.171e-06
Apolipoprotein B levels	rs2287997	16	72140553	A	G	0.0502275	0.2097	0.00488373	8.264e-25
Apolipoprotein B levels	rs2255441	16	83988831	A	G	0.0191351	0.4342	0.00411779	3.369e-06
Apolipoprotein B levels	rs8080014	17	4671566	T	C	0.0221609	0.5534	0.00412043	7.52e-08
Apolipoprotein B levels	rs2079177	17	29514122	A	G	-0.0200721	0.327	0.00416662	1.455e-06
Apolipoprotein B levels	rs4561509	17	45781799	A	G	0.017771	0.4804	0.00393689	6.362e-06
Apolipoprotein B levels	rs6504251	17	46513270	A	G	0.0190903	0.325	0.00429701	8.884e-06
Apolipoprotein B levels	rs77262773	17	67249711	T	C	0.123594	0.0251	0.0158368	5.986e-15
Apolipoprotein B levels	rs4789227	17	73794354	T	C	0.0240594	0.6611	0.00415805	7.199e-09
Apolipoprotein B levels	rs77960347	18	47109955	A	G	-0.0894654	0.9877	0.0198593	6.639e-06
Apolipoprotein B levels	rs9953437	18	47120600	A	G	0.035186	0.1134	0.00784139	7.216e-06
Apolipoprotein B levels	rs144390856	18	55377163	T	C	0.0257444	0.1703	0.00538538	1.749e-06
Apolipoprotein B levels	rs533322	19	4146958	T	G	-0.0206234	0.2568	0.00453609	5.454e-06
Apolipoprotein B levels	rs73015024	19	11197598	T	G	-0.171188	0.1154	0.00644189	1.35e-155
Apolipoprotein B levels	rs2569550	19	11228745	T	C	-0.0438071	0.4006	0.00399112	4.977e-28
Apolipoprotein B levels	rs3745681	19	11303943	A	G	-0.0272887	0.5749	0.00396708	6.037e-12
Apolipoprotein B levels	rs58542926	19	19379549	T	C	-0.143885	0.0717	0.0078116	9.183e-76
Apolipoprotein B levels	rs4805881	19	33896432	A	C	0.0194875	0.3626	0.00410507	2.063e-06
Apolipoprotein B levels	rs74747585	19	45039971	T	C	0.103773	0.9755	0.0162006	1.499e-10
Apolipoprotein B levels	rs28807203	19	45173951	A	C	0.0843807	0.9433	0.00876521	6.163e-22
Apolipoprotein B levels	rs147711004	19	45337918	A	G	0.133744	0.0408	0.0110013	5.256e-34
Apolipoprotein B levels	rs182824418	19	45370451	T	G	0.106758	0.043	0.0204912	1.889e-07
Apolipoprotein B levels	rs7412	19	45412079	T	C	-0.397203	0.0752	0.00792078	0
Apolipoprotein B levels	rs1081105	19	45412955	A	C	-0.208332	0.9741	0.0132673	1.451e-55
Apolipoprotein B levels	rs74490421	19	56110172	T	C	0.0265374	0.1578	0.00542108	9.819e-07
Apolipoprotein B levels	rs35081008	19	58662235	T	C	-0.0312325	0.1494	0.00588177	1.096e-07
Apolipoprotein B levels	rs74273659	20	5510794	T	C	0.0573565	0.0371	0.0124071	3.784e-06
Apolipoprotein B levels	rs2618568	20	17843968	A	C	-0.0321409	0.6031	0.00417994	1.479e-14
Apolipoprotein B levels	rs1744758	20	35737816	A	G	-0.019812	0.6032	0.00411468	1.472e-06
Apolipoprotein B levels	rs73118985	20	39093473	T	C	0.0544251	0.9632	0.0116507	2.991e-06
Apolipoprotein B levels	rs117113213	20	39165692	A	G	0.134769	0.0456	0.0114358	4.675e-32
Apolipoprotein B levels	rs1997833	20	39690342	T	C	-0.0247305	0.7065	0.0043055	9.25e-09
Apolipoprotein B levels	rs12625329	20	62709274	A	G	-0.0217218	0.4548	0.00409384	1.121e-07
Apolipoprotein B levels	rs113413	22	24292264	T	C	-0.0192479	0.6769	0.0042994	7.574e-06
Apolipoprotein B levels	rs4253776	22	46629479	A	G	-0.0321987	0.8943	0.00651684	7.778e-07
Ratio of apolipoprotein B to apolipoprotein A1 levels	rs159526	1	26213550	T	C	-0.0245609	0.2481	0.00456731	7.551e-08
Ratio of apolipoprotein B to apolipoprotein A1 levels	rs79598313	1	27284913	T	C	0.13006	0.03	0.0127976	2.904e-24
Ratio of apolipoprotein B to apolipoprotein A1 levels	rs2490945	1	39837344	T	C	-0.0311533	0.7514	0.00467736	2.73e-11
Ratio of apolipoprotein B to apolipoprotein A1 levels	rs11591147	1	55505647	T	G	-0.295245	0.0292	0.0145458	1.35e-91
Ratio of apolipoprotein B to apolipoprotein A1 levels	rs693668	1	55521109	A	G	0.0410482	0.6272	0.00411878	2.145e-23
Ratio of apolipoprotein B to apolipoprotein A1 levels	rs3737810	1	55699814	C	G	-0.0676566	0.9515	0.00960019	1.823e-12
Ratio of apolipoprotein B to apolipoprotein A1 levels	rs7534572	1	62999675	C	G	-0.0349226	0.3299	0.00438001	1.546e-15
Ratio of apolipoprotein B to apolipoprotein A1 levels	rs1325435	1	92931263	A	G	0.0188427	0.4533	0.00410696	4.475e-06
Ratio of apolipoprotein B to apolipoprotein A1 levels	rs2149601	1	104672052	A	G	-0.0181674	0.5865	0.00405529	7.467e-06
Ratio of apolipoprotein B to apolipoprotein A1 levels	rs646776	1	109818530	T	C	0.0970342	0.7769	0.00473312	2.1e-93
Ratio of apolipoprotein B to apolipoprotein A1 levels	rs1289655	1	117660608	T	C	0.0284887	0.8904	0.0063684	7.697e-06
Ratio of apolipoprotein B to apolipoprotein A1 levels	rs267733	1	150958836	A	G	0.0334939	0.8482	0.00573561	5.231e-09
Ratio of apolipoprotein B to apolipoprotein A1 levels	rs2502809	1	161220666	T	C	-0.0215102	0.6489	0.00431313	6.128e-07
Ratio of apolipoprotein B to apolipoprotein A1 levels	rs139378298	1	167139804	A	G	-0.0872417	0.0179	0.0180506	1.344e-06
Ratio of apolipoprotein B to apolipoprotein A1 levels	rs7522632	1	178643967	A	G	0.0179646	0.4747	0.00392413	4.695e-06
Ratio of apolipoprotein B to apolipoprotein A1 levels	rs1779823	1	182171957	T	G	0.0287278	0.3123	0.00428723	2.073e-11
Ratio of apolipoprotein B to apolipoprotein A1 levels	rs2819351	1	201885157	T	C	0.021487	0.3307	0.00431957	6.547e-07
Ratio of apolipoprotein B to apolipoprotein A1 levels	rs2605097	1	219642109	A	C	0.0237111	0.6922	0.00424817	2.385e-08
Ratio of apolipoprotein B to apolipoprotein A1 levels	rs11122455	1	230304930	C	G	0.0466053	0.4224	0.00418742	8.98e-29
Ratio of apolipoprotein B to apolipoprotein A1 levels	rs12134721	1	231100274	T	C	-0.0209823	0.7117	0.00438555	1.715e-06
Ratio of apolipoprotein B to apolipoprotein A1 levels	rs484084	1	234857676	T	C	-0.0223021	0.4525	0.00398833	2.247e-08
Ratio of apolipoprotein B to apolipoprotein A1 levels	rs4533439	2	21141815	T	C	-0.0205853	0.6081	0.0040534	3.804e-07
Ratio of apolipoprotein B to apolipoprotein A1 levels	rs1318005	2	21214208	A	G	-0.0450553	0.5565	0.00403499	5.972e-29
Ratio of apolipoprotein B to apolipoprotein A1 levels	rs952275	2	21221399	T	G	-0.0911215	0.5321	0.00400764	1.93e-114
Ratio of apolipoprotein B to apolipoprotein A1 levels	rs4665972	2	27598097	T	C	0.0500009	0.3845	0.00423854	4.058e-32
Ratio of apolipoprotein B to apolipoprotein A1 levels	rs4953023	2	44074000	A	G	-0.0879513	0.0704	0.00814391	3.455e-27
Ratio of apolipoprotein B to apolipoprotein A1 levels	rs12622165	2	58964083	A	C	0.0210507	0.3015	0.00431618	1.076e-06
Ratio of apolipoprotein B to apolipoprotein A1 levels	rs2539985	2	63134507	A	T	0.0227692	0.6592	0.00424434	8.113e-08
Ratio of apolipoprotein B to apolipoprotein A1 levels	rs55809639	2	118842801	A	T	-0.0467922	0.0919	0.00722983	9.665e-11
Ratio of apolipoprotein B to apolipoprotein A1 levels	rs72833852	2	121306758	C	G	0.0364541	0.134	0.00624861	5.413e-09
Ratio of apolipoprotein B to apolipoprotein A1 levels	rs13389219	2	165528876	T	C	-0.0314505	0.3713	0.00421509	8.56e-14
Ratio of apolipoprotein B to apolipoprotein A1 levels	rs10445793	2	203055522	A	G	-0.0280892	0.8187	0.00530491	1.19e-07
Ratio of apolipoprotein B to apolipoprotein A1 levels	rs78058190	2	219699999	A	G	0.081478	0.0675	0.00988455	1.68e-16
Ratio of apolipoprotein B to apolipoprotein A1 levels	rs2176040	2	227092802	A	G	-0.0330936	0.3508	0.00417262	2.172e-15
Ratio of apolipoprotein B to apolipoprotein A1 levels	rs148588877	2	235325204	A	G	0.0652462	0.0289	0.0133302	9.85e-07
Ratio of apolipoprotein B to apolipoprotein A1 levels	rs17819328	3	12489342	T	G	-0.0196569	0.5473	0.00401544	9.814e-07
Ratio of apolipoprotein B to apolipoprotein A1 levels	rs13071205	3	57420564	T	C	0.0207138	0.68	0.00430444	1.493e-06
Ratio of apolipoprotein B to apolipoprotein A1 levels	rs11720350	3	71410024	A	T	0.0243902	0.1873	0.0051792	2.486e-06
Ratio of apolipoprotein B to apolipoprotein A1 levels	rs1563294	3	124927439	T	C	0.0190443	0.4098	0.00414546	4.348e-06
Ratio of apolipoprotein B to apolipoprotein A1 levels	rs114412657	3	132165580	A	G	-0.0994628	0.0193	0.018062	3.655e-08
Ratio of apolipoprotein B to apolipoprotein A1 levels	rs687339	3	135932359	T	C	0.043975	0.7915	0.00488522	2.224e-19
Ratio of apolipoprotein B to apolipoprotein A1 levels	rs7644860	3	156848637	A	C	0.024051	0.1979	0.00539869	8.39e-06
Ratio of apolipoprotein B to apolipoprotein A1 levels	rs6804392	3	176468053	A	G	-0.0368694	0.0836	0.00793092	3.339e-06
Ratio of apolipoprotein B to apolipoprotein A1 levels	rs59950280	4	3452345	A	G	0.0258451	0.3157	0.00449072	8.652e-09
Ratio of apolipoprotein B to apolipoprotein A1 levels	rs77497913	4	47819057	A	T	-0.131451	0.9929	0.0291311	6.41e-06
Ratio of apolipoprotein B to apolipoprotein A1 levels	rs185567543	4	74990001	A	T	-0.119646	0.987	0.0250282	1.749e-06
Ratio of apolipoprotein B to apolipoprotein A1 levels	rs442177	4	88030261	T	G	0.027436	0.5652	0.00395215	3.865e-12
Ratio of apolipoprotein B to apolipoprotein A1 levels	rs75575055	5	53370042	T	G	-0.042588	0.9374	0.00890778	1.744e-06
Ratio of apolipoprotein B to apolipoprotein A1 levels	rs9687846	5	55861894	A	G	0.0471656	0.1811	0.00522514	1.77e-19
Ratio of apolipoprotein B to apolipoprotein A1 levels	rs7707394	5	74472939	A	G	0.0360998	0.3788	0.00413688	2.63e-18
Ratio of apolipoprotein B to apolipoprotein A1 levels	rs12916	5	74656539	T	C	-0.0543284	0.5691	0.00397248	1.409e-42
Ratio of apolipoprotein B to apolipoprotein A1 levels	rs75422026	5	75568844	A	C	0.0518759	0.0475	0.0103497	5.378e-07
Ratio of apolipoprotein B to apolipoprotein A1 levels	rs7712182	5	132386242	A	T	-0.0210744	0.264	0.0045852	4.303e-06
Ratio of apolipoprotein B to apolipoprotein A1 levels	rs75506836	5	134570855	T	C	0.0565185	0.0402	0.0121197	3.111e-06
Ratio of apolipoprotein B to apolipoprotein A1 levels	rs6848	5	140086062	A	T	0.0200332	0.534	0.00401976	6.239e-07
Ratio of apolipoprotein B to apolipoprotein A1 levels	rs6874202	5	156391628	T	C	-0.0391174	0.3552	0.00410281	1.509e-21
Ratio of apolipoprotein B to apolipoprotein A1 levels	rs7741879	6	16126673	T	G	-0.0226979	0.473	0.00408424	2.738e-08
Ratio of apolipoprotein B to apolipoprotein A1 levels	rs35857242	6	31253121	T	C	-0.0329149	0.8463	0.0056917	7.339e-09
Ratio of apolipoprotein B to apolipoprotein A1 levels	rs6689	6	32627700	A	G	-0.0487439	0.782	0.00518862	5.756e-21
Ratio of apolipoprotein B to apolipoprotein A1 levels	rs71558769	6	41782107	T	C	0.0221797	0.7416	0.00457783	1.266e-06
Ratio of apolipoprotein B to apolipoprotein A1 levels	rs998584	6	43757896	A	C	0.0305321	0.492	0.00404154	4.202e-14
Ratio of apolipoprotein B to apolipoprotein A1 levels	rs2396084	6	43804825	A	G	-0.0238087	0.3072	0.0043422	4.18e-08
Ratio of apolipoprotein B to apolipoprotein A1 levels	rs9496567	6	100602753	A	G	-0.0250732	0.2308	0.00494916	4.059e-07
Ratio of apolipoprotein B to apolipoprotein A1 levels	rs13202045	6	106354225	A	T	0.0211685	0.4386	0.00399087	1.132e-07
Ratio of apolipoprotein B to apolipoprotein A1 levels	rs45537132	6	123046784	A	G	0.0964971	0.9858	0.0190533	4.093e-07
Ratio of apolipoprotein B to apolipoprotein A1 levels	rs72959041	6	127454893	A	G	0.0683656	0.0582	0.00904073	3.97e-14
Ratio of apolipoprotein B to apolipoprotein A1 levels	rs2982521	6	139835329	A	T	0.0263132	0.3943	0.00427023	7.183e-10
Ratio of apolipoprotein B to apolipoprotein A1 levels	rs73025516	6	160520806	A	G	0.0509008	0.956	0.010487	1.212e-06
Ratio of apolipoprotein B to apolipoprotein A1 levels	rs146203232	6	160521885	T	C	0.0821501	0.0726	0.00792085	3.347e-25
Ratio of apolipoprotein B to apolipoprotein A1 levels	rs2076828	6	160872786	C	G	-0.0175021	0.5469	0.00396088	9.928e-06
Ratio of apolipoprotein B to apolipoprotein A1 levels	rs6968865	7	17287269	A	T	-0.0283279	0.3836	0.00427243	3.348e-11
Ratio of apolipoprotein B to apolipoprotein A1 levels	rs6461354	7	17914600	T	C	0.0246116	0.3884	0.00405357	1.267e-09
Ratio of apolipoprotein B to apolipoprotein A1 levels	rs73066481	7	21611187	C	G	0.0344847	0.2091	0.00487301	1.477e-12
Ratio of apolipoprotein B to apolipoprotein A1 levels	rs798853	7	40087752	A	G	-0.0445805	0.0482	0.0100622	9.402e-06
Ratio of apolipoprotein B to apolipoprotein A1 levels	rs41279633	7	44580876	T	G	0.0464336	0.1705	0.00539036	7.044e-18
Ratio of apolipoprotein B to apolipoprotein A1 levels	rs7385730	7	50318938	T	G	-0.0248778	0.1676	0.00547675	5.561e-06
Ratio of apolipoprotein B to apolipoprotein A1 levels	rs42125	7	72823777	A	G	-0.0773368	0.9756	0.0159052	1.16e-06
Ratio of apolipoprotein B to apolipoprotein A1 levels	rs13240994	7	73016862	T	C	0.0499185	0.8157	0.00529141	3.952e-21
Ratio of apolipoprotein B to apolipoprotein A1 levels	rs78214213	7	83252439	T	C	-0.0393188	0.9351	0.00880383	7.966e-06
Ratio of apolipoprotein B to apolipoprotein A1 levels	rs13238063	7	110269452	A	G	0.0198538	0.5156	0.00396549	5.539e-07
Ratio of apolipoprotein B to apolipoprotein A1 levels	rs111560421	7	127091129	C	G	-0.0317832	0.898	0.00715004	8.782e-06
Ratio of apolipoprotein B to apolipoprotein A1 levels	rs6467315	7	130463192	C	G	-0.0278527	0.4733	0.00403178	4.905e-12
Ratio of apolipoprotein B to apolipoprotein A1 levels	rs6977416	7	150542711	A	G	0.0205651	0.3735	0.00423505	1.198e-06
Ratio of apolipoprotein B to apolipoprotein A1 levels	rs59347135	8	19750044	C	G	-0.0795644	0.9448	0.00956332	8.815e-17
Ratio of apolipoprotein B to apolipoprotein A1 levels	rs139915535	8	19766233	A	G	-0.170482	0.9813	0.017385	1.058e-22
Ratio of apolipoprotein B to apolipoprotein A1 levels	rs15285	8	19824667	T	C	-0.111722	0.2776	0.00456538	2.97e-132
Ratio of apolipoprotein B to apolipoprotein A1 levels	rs7014840	8	32947353	T	C	0.0193065	0.5762	0.00423426	5.125e-06
Ratio of apolipoprotein B to apolipoprotein A1 levels	rs28600710	8	55436793	A	G	0.0275373	0.2085	0.00498871	3.392e-08
Ratio of apolipoprotein B to apolipoprotein A1 levels	rs4236980	8	71035615	T	C	0.030271	0.1787	0.00564844	8.36e-08
Ratio of apolipoprotein B to apolipoprotein A1 levels	rs2737218	8	116631278	T	C	0.0315668	0.7518	0.00481103	5.333e-11
Ratio of apolipoprotein B to apolipoprotein A1 levels	rs2954021	8	126482077	A	G	0.0749255	0.4891	0.00408868	5.22e-75
Ratio of apolipoprotein B to apolipoprotein A1 levels	rs2124034	8	126644200	T	G	-0.0297825	0.7077	0.00444179	2.013e-11
Ratio of apolipoprotein B to apolipoprotein A1 levels	rs11787022	8	144276889	T	C	-0.0270184	0.2108	0.00505082	8.829e-08
Ratio of apolipoprotein B to apolipoprotein A1 levels	rs7044155	9	2638823	T	G	-0.0208915	0.3428	0.0043718	1.764e-06
Ratio of apolipoprotein B to apolipoprotein A1 levels	rs13300853	9	16901228	T	C	0.0296093	0.4045	0.00413887	8.432e-13
Ratio of apolipoprotein B to apolipoprotein A1 levels	rs7045087	9	32455262	T	C	-0.0204613	0.6913	0.00430088	1.96e-06
Ratio of apolipoprotein B to apolipoprotein A1 levels	rs1820908	9	78137688	T	C	0.0309978	0.1448	0.00596624	2.041e-07
Ratio of apolipoprotein B to apolipoprotein A1 levels	rs550057	9	136146597	T	C	0.0364026	0.2607	0.00450266	6.233e-16
Ratio of apolipoprotein B to apolipoprotein A1 levels	rs4237409	10	10425005	A	G	-0.0197485	0.2944	0.00444212	8.76e-06
Ratio of apolipoprotein B to apolipoprotein A1 levels	rs703983	10	80941885	A	G	0.0185864	0.5968	0.00412812	6.719e-06
Ratio of apolipoprotein B to apolipoprotein A1 levels	rs12359135	10	94843535	T	C	0.0321089	0.4669	0.00408731	3.974e-15
Ratio of apolipoprotein B to apolipoprotein A1 levels	rs11601507	11	5701074	A	C	0.0421131	0.089	0.00734938	1.003e-08
Ratio of apolipoprotein B to apolipoprotein A1 levels	rs1871254	11	27369906	T	C	-0.0214251	0.7004	0.00437218	9.568e-07
Ratio of apolipoprotein B to apolipoprotein A1 levels	rs7395581	11	47246397	A	G	0.0350752	0.6381	0.00415302	3.022e-17
Ratio of apolipoprotein B to apolipoprotein A1 levels	rs151171083	11	50568308	A	C	0.149222	0.0073	0.0325035	4.412e-06
Ratio of apolipoprotein B to apolipoprotein A1 levels	rs174529	11	61543961	T	C	-0.0220226	0.6255	0.00412247	9.188e-08
Ratio of apolipoprotein B to apolipoprotein A1 levels	rs61887112	11	68652400	A	G	-0.0250304	0.2778	0.00449965	2.656e-08
Ratio of apolipoprotein B to apolipoprotein A1 levels	rs11236519	11	75459015	T	C	0.0324805	0.1061	0.00644236	4.614e-07
Ratio of apolipoprotein B to apolipoprotein A1 levels	rs12285804	11	111988779	A	G	0.0189783	0.6003	0.00426923	8.774e-06
Ratio of apolipoprotein B to apolipoprotein A1 levels	rs964184	11	116648917	C	G	-0.164183	0.8496	0.00569269	6.59e-183
Ratio of apolipoprotein B to apolipoprotein A1 levels	rs141469619	11	116714293	A	G	-0.241621	0.9891	0.024057	9.792e-24
Ratio of apolipoprotein B to apolipoprotein A1 levels	rs59781045	11	117095283	T	C	-0.0631961	0.0752	0.00775011	3.515e-16
Ratio of apolipoprotein B to apolipoprotein A1 levels	rs12804228	11	126260684	A	G	-0.0324959	0.8834	0.00642578	4.257e-07
Ratio of apolipoprotein B to apolipoprotein A1 levels	rs76545872	12	20432303	A	G	-0.0257911	0.1897	0.00518302	6.489e-07
Ratio of apolipoprotein B to apolipoprotein A1 levels	rs4758965	12	53662735	T	C	0.0200996	0.6709	0.00428476	2.719e-06
Ratio of apolipoprotein B to apolipoprotein A1 levels	rs540730	12	57807114	T	C	-0.0285727	0.2392	0.00465161	8.121e-10
Ratio of apolipoprotein B to apolipoprotein A1 levels	rs12371968	12	97323243	T	C	0.0440849	0.9241	0.00868356	3.838e-07
Ratio of apolipoprotein B to apolipoprotein A1 levels	rs2302700	12	109125339	A	G	0.0266011	0.3124	0.00436436	1.094e-09
Ratio of apolipoprotein B to apolipoprotein A1 levels	rs7961449	12	124437215	A	T	-0.0285747	0.3133	0.00433195	4.217e-11
Ratio of apolipoprotein B to apolipoprotein A1 levels	rs10773112	12	125338529	T	C	-0.024252	0.7269	0.004622	1.545e-07
Ratio of apolipoprotein B to apolipoprotein A1 levels	rs7337784	13	32957972	C	G	-0.0271582	0.2285	0.00483709	1.97e-08
Ratio of apolipoprotein B to apolipoprotein A1 levels	rs78714516	13	33499672	A	T	-0.0489122	0.9513	0.0103689	2.391e-06
Ratio of apolipoprotein B to apolipoprotein A1 levels	rs4885746	13	81578239	C	G	-0.0195867	0.6725	0.00434752	6.629e-06
Ratio of apolipoprotein B to apolipoprotein A1 levels	rs9524547	13	95239068	A	G	-0.0200997	0.3689	0.0041054	9.785e-07
Ratio of apolipoprotein B to apolipoprotein A1 levels	rs3848070	13	96018748	T	G	0.0202811	0.5316	0.00413442	9.323e-07
Ratio of apolipoprotein B to apolipoprotein A1 levels	rs6602909	13	114551993	T	C	-0.0267034	0.6592	0.004337	7.408e-10
Ratio of apolipoprotein B to apolipoprotein A1 levels	rs11622406	14	24800023	C	G	-0.0591592	0.9652	0.0124381	1.972e-06
Ratio of apolipoprotein B to apolipoprotein A1 levels	rs11621594	14	24875832	A	G	-0.0199174	0.5875	0.00416012	1.687e-06
Ratio of apolipoprotein B to apolipoprotein A1 levels	rs974471	14	29685328	A	G	0.0203375	0.7306	0.0045391	7.446e-06
Ratio of apolipoprotein B to apolipoprotein A1 levels	rs78930319	14	57391947	A	C	0.0340504	0.9151	0.00746888	5.14e-06
Ratio of apolipoprotein B to apolipoprotein A1 levels	rs28929474	14	94844947	T	C	0.107078	0.0206	0.0155944	6.581e-12
Ratio of apolipoprotein B to apolipoprotein A1 levels	rs139974673	15	44027885	T	C	-0.1357	0.9737	0.014349	3.165e-21
Ratio of apolipoprotein B to apolipoprotein A1 levels	rs1601934	15	58671721	A	G	0.0244973	0.6852	0.00549513	8.273e-06
Ratio of apolipoprotein B to apolipoprotein A1 levels	rs8034826	15	73379286	T	C	0.0304888	0.127	0.00651604	2.882e-06
Ratio of apolipoprotein B to apolipoprotein A1 levels	rs73530203	16	31099859	A	G	0.0185402	0.3899	0.00413649	7.391e-06
Ratio of apolipoprotein B to apolipoprotein A1 levels	rs904770	16	56702000	T	C	-0.0318199	0.1186	0.00647163	8.795e-07
Ratio of apolipoprotein B to apolipoprotein A1 levels	rs183130	16	56991363	T	C	-0.155465	0.3147	0.00436782	1.78e-277
Ratio of apolipoprotein B to apolipoprotein A1 levels	rs75911530	16	57049137	A	G	0.102797	0.0307	0.0137674	8.222e-14
Ratio of apolipoprotein B to apolipoprotein A1 levels	rs149254193	16	57481236	T	G	-0.0544544	0.0386	0.0118305	4.167e-06
Ratio of apolipoprotein B to apolipoprotein A1 levels	rs8063446	16	68344363	A	C	0.0279126	0.8696	0.00607314	4.305e-06
Ratio of apolipoprotein B to apolipoprotein A1 levels	rs2287997	16	72140553	A	G	0.0382102	0.2099	0.00489943	6.245e-15
Ratio of apolipoprotein B to apolipoprotein A1 levels	rs8044403	16	81498296	T	C	-0.0216065	0.273	0.00446822	1.327e-06
Ratio of apolipoprotein B to apolipoprotein A1 levels	rs3815794	16	85690751	T	C	0.018498	0.4191	0.00412765	7.413e-06
Ratio of apolipoprotein B to apolipoprotein A1 levels	rs77612020	17	400799	A	G	0.029378	0.1166	0.00635906	3.84e-06
Ratio of apolipoprotein B to apolipoprotein A1 levels	rs8080014	17	4671566	T	C	0.0211894	0.5531	0.00413719	3.028e-07
Ratio of apolipoprotein B to apolipoprotein A1 levels	rs35838363	17	17466572	A	C	0.0392962	0.0662	0.00819892	1.644e-06
Ratio of apolipoprotein B to apolipoprotein A1 levels	rs72836561	17	41926126	T	C	0.133229	0.0327	0.0118117	1.659e-29
Ratio of apolipoprotein B to apolipoprotein A1 levels	rs4794222	17	49383659	A	G	-0.0241765	0.2377	0.00468387	2.448e-07
Ratio of apolipoprotein B to apolipoprotein A1 levels	rs77542162	17	67081278	A	G	-0.130919	0.9787	0.0171911	2.627e-14
Ratio of apolipoprotein B to apolipoprotein A1 levels	rs72631343	17	67191270	C	G	0.0273147	0.8307	0.0057486	2.019e-06
Ratio of apolipoprotein B to apolipoprotein A1 levels	rs4789229	17	73796002	T	C	0.0294043	0.6575	0.00416538	1.675e-12
Ratio of apolipoprotein B to apolipoprotein A1 levels	rs7505260	18	1951401	T	C	-0.0207177	0.2679	0.00453419	4.895e-06
Ratio of apolipoprotein B to apolipoprotein A1 levels	rs77960347	18	47109955	A	G	0.118331	0.9878	0.020329	5.857e-09
Ratio of apolipoprotein B to apolipoprotein A1 levels	rs10438978	18	47158186	T	C	0.03113	0.177	0.00526775	3.431e-09
Ratio of apolipoprotein B to apolipoprotein A1 levels	rs1942872	18	57868365	T	C	0.0258073	0.2629	0.00451055	1.056e-08
Ratio of apolipoprotein B to apolipoprotein A1 levels	rs351970	19	792199	T	C	-0.0205292	0.38	0.00454179	6.182e-06
Ratio of apolipoprotein B to apolipoprotein A1 levels	rs10404380	19	8466254	A	C	0.0291874	0.5889	0.00403574	4.751e-13
Ratio of apolipoprotein B to apolipoprotein A1 levels	rs142130958	19	11190652	A	G	-0.150091	0.1156	0.00648374	1.49e-118
Ratio of apolipoprotein B to apolipoprotein A1 levels	rs2569550	19	11228745	T	C	-0.0380753	0.4005	0.00400596	2.007e-21
Ratio of apolipoprotein B to apolipoprotein A1 levels	rs7249565	19	11302807	A	G	0.0254881	0.4375	0.00396353	1.271e-10
Ratio of apolipoprotein B to apolipoprotein A1 levels	rs58542926	19	19379549	T	C	-0.125219	0.0716	0.00784669	2.501e-57
Ratio of apolipoprotein B to apolipoprotein A1 levels	rs8103728	19	33900257	C	G	0.0283018	0.3617	0.00428578	4.011e-11
Ratio of apolipoprotein B to apolipoprotein A1 levels	rs28807203	19	45173951	A	C	0.0699722	0.9432	0.00878986	1.713e-15
Ratio of apolipoprotein B to apolipoprotein A1 levels	rs147711004	19	45337918	A	G	0.145143	0.0407	0.0110591	2.391e-39
Ratio of apolipoprotein B to apolipoprotein A1 levels	rs148601586	19	45346666	C	G	-0.134562	0.9866	0.0213843	3.122e-10
Ratio of apolipoprotein B to apolipoprotein A1 levels	rs182824418	19	45370451	T	G	0.0955837	0.043	0.0204622	2.994e-06
Ratio of apolipoprotein B to apolipoprotein A1 levels	rs7412	19	45412079	T	C	-0.341708	0.0752	0.00795798	0
Ratio of apolipoprotein B to apolipoprotein A1 levels	rs1081105	19	45412955	A	C	-0.197708	0.9741	0.0132612	2.893e-50
Ratio of apolipoprotein B to apolipoprotein A1 levels	rs12983572	19	45456832	C	G	-0.107724	0.0156	0.0188781	1.155e-08
Ratio of apolipoprotein B to apolipoprotein A1 levels	rs74490421	19	56110172	T	C	0.0265129	0.1579	0.00544064	1.099e-06
Ratio of apolipoprotein B to apolipoprotein A1 levels	rs35081008	19	58662235	T	C	-0.0265999	0.1492	0.00590926	6.751e-06
Ratio of apolipoprotein B to apolipoprotein A1 levels	rs2618568	20	17843968	A	C	-0.0296989	0.6029	0.0041968	1.478e-12
Ratio of apolipoprotein B to apolipoprotein A1 levels	rs6047258	20	21098277	T	G	-0.0186645	0.3626	0.00420961	9.259e-06
Ratio of apolipoprotein B to apolipoprotein A1 levels	rs117113213	20	39165692	A	G	0.108807	0.0456	0.0114278	1.712e-21
Ratio of apolipoprotein B to apolipoprotein A1 levels	rs2267867	20	43965903	A	G	0.0217407	0.7527	0.00463245	2.691e-06
Ratio of apolipoprotein B to apolipoprotein A1 levels	rs12158895	22	27940770	A	C	0.0341072	0.1319	0.00714881	1.833e-06
Ratio of apolipoprotein B to apolipoprotein A1 levels	rs2267375	22	38601231	T	G	0.0257234	0.5736	0.00398373	1.067e-10
Ratio of apolipoprotein B to apolipoprotein A1 levels	rs5757176	22	39006934	A	G	-0.01936	0.6311	0.00407499	2.025e-06
Ratio of apolipoprotein B to apolipoprotein A1 levels	rs79589523	22	50124139	A	C	-0.0692454	0.0297	0.0133783	2.268e-07
3-Hydroxybutyrate levels	rs114165349	1	27021913	C	G	0.0874676	0.0308	0.0171256	3.266e-07
3-Hydroxybutyrate levels	rs10800459	1	169590298	T	C	0.0233815	0.4812	0.00506308	3.874e-06
3-Hydroxybutyrate levels	rs11581618	1	178572720	A	G	-0.0261945	0.3666	0.00547463	1.712e-06
3-Hydroxybutyrate levels	rs61824906	1	228953387	A	G	0.0612118	0.9558	0.0138339	9.654e-06
3-Hydroxybutyrate levels	rs627108	1	230310568	T	C	0.0339801	0.3863	0.00534715	2.087e-10
3-Hydroxybutyrate levels	rs7424006	2	19775605	A	G	0.04717	0.9134	0.0100958	2.979e-06
3-Hydroxybutyrate levels	rs147507218	2	66181606	T	C	-0.0907799	0.9711	0.0201897	6.913e-06
3-Hydroxybutyrate levels	rs143099396	2	138934475	A	T	-0.0991585	0.9829	0.0213597	3.445e-06
3-Hydroxybutyrate levels	rs249698	2	155340659	C	G	-0.0293252	0.7773	0.00627387	2.951e-06
3-Hydroxybutyrate levels	rs3732412	3	119013928	A	T	-0.0235315	0.5186	0.005279	8.289e-06
3-Hydroxybutyrate levels	rs115985916	4	5321046	T	G	-0.118987	0.981	0.0252486	2.445e-06
3-Hydroxybutyrate levels	rs77807654	5	14523658	A	C	-0.081428	0.0275	0.0176085	3.758e-06
3-Hydroxybutyrate levels	rs516979	5	31445931	A	T	0.0289862	0.7552	0.00632634	4.609e-06
3-Hydroxybutyrate levels	rs277407	5	41958521	A	C	0.0401121	0.7457	0.00610868	5.154e-11
3-Hydroxybutyrate levels	rs45611540	5	122371940	A	G	0.0985091	0.0237	0.020914	2.475e-06
3-Hydroxybutyrate levels	rs12653566	5	166676216	A	G	0.0384396	0.8411	0.00815024	2.401e-06
3-Hydroxybutyrate levels	rs1009062	6	52623753	T	G	0.0293105	0.5866	0.00534401	4.141e-08
3-Hydroxybutyrate levels	rs36039532	6	108028590	T	C	-0.0737595	0.0344	0.015999	4.022e-06
3-Hydroxybutyrate levels	rs1859913	7	148278089	C	G	0.0594942	0.0508	0.0132423	7.032e-06
3-Hydroxybutyrate levels	rs111962457	8	9166824	T	C	-0.0488035	0.9087	0.0101395	1.485e-06
3-Hydroxybutyrate levels	rs4841132	8	9183596	A	G	-0.102171	0.1132	0.00837497	3.124e-34
3-Hydroxybutyrate levels	rs2954021	8	126482077	A	G	-0.0363873	0.4923	0.00518447	2.242e-12
3-Hydroxybutyrate levels	rs189288878	9	1537842	A	G	0.12194	0.985	0.0259173	2.539e-06
3-Hydroxybutyrate levels	rs1215112	9	15303583	A	G	0.0353479	0.872	0.00774818	5.065e-06
3-Hydroxybutyrate levels	rs7024300	9	107589567	T	C	0.0868317	0.035	0.0158746	4.504e-08
3-Hydroxybutyrate levels	rs13284054	9	107669073	T	C	0.0583326	0.8845	0.00852964	7.985e-12
3-Hydroxybutyrate levels	rs148921528	10	34448591	T	C	-0.0958157	0.9741	0.0214114	7.641e-06
3-Hydroxybutyrate levels	rs2792759	10	113936855	T	C	0.0426727	0.7196	0.00566425	4.933e-14
3-Hydroxybutyrate levels	rs1982099	11	29036639	A	C	0.0258194	0.7374	0.00575186	7.16e-06
3-Hydroxybutyrate levels	rs117249464	11	75474006	T	C	0.0501565	0.0631	0.0109973	5.096e-06
3-Hydroxybutyrate levels	rs1698148	11	115566126	A	G	0.0243236	0.5253	0.00531345	4.7e-06
3-Hydroxybutyrate levels	rs4762701	12	21536230	A	G	-0.035925	0.8722	0.00759193	2.223e-06
3-Hydroxybutyrate levels	rs11046944	12	23653088	A	C	0.0269553	0.7536	0.00607389	9.084e-06
3-Hydroxybutyrate levels	rs6562430	13	66445792	A	C	-0.0263833	0.6506	0.00548401	1.502e-06
3-Hydroxybutyrate levels	rs2760105	13	80109867	A	G	-0.0237188	0.624	0.00532911	8.555e-06
3-Hydroxybutyrate levels	rs12867528	13	99366978	T	G	0.0465683	0.0865	0.00947373	8.855e-07
3-Hydroxybutyrate levels	rs150072275	14	40724206	T	C	0.148855	0.0139	0.0331862	7.276e-06
3-Hydroxybutyrate levels	rs28929474	14	94844947	T	C	-0.128341	0.0196	0.0217319	3.513e-09
3-Hydroxybutyrate levels	rs28442086	15	58705036	A	G	0.0250721	0.4259	0.00562661	8.351e-06
3-Hydroxybutyrate levels	rs261342	15	58731153	C	G	0.0293362	0.7698	0.00615693	1.891e-06
3-Hydroxybutyrate levels	rs9302635	16	72144174	T	C	-0.0832284	0.8267	0.00678985	1.527e-34
3-Hydroxybutyrate levels	rs117341151	17	6466471	C	G	0.125041	0.0148	0.0281736	9.07e-06
3-Hydroxybutyrate levels	rs117643180	17	7185779	A	C	-0.116117	0.024	0.018814	6.749e-10
3-Hydroxybutyrate levels	rs2156552	18	47181668	A	T	0.0350418	0.1679	0.00725175	1.35e-06
3-Hydroxybutyrate levels	rs76484733	19	4465518	A	C	0.128317	0.9831	0.0259785	7.838e-07
3-Hydroxybutyrate levels	rs429358	19	45411941	T	C	-0.0652367	0.8425	0.00717183	9.351e-20
3-Hydroxybutyrate levels	rs62111729	19	46199284	A	G	0.066828	0.0361	0.0151247	9.941e-06
Citrate levels	rs142290545	1	13860233	A	G	0.0811978	0.0237	0.0182665	8.782e-06
Citrate levels	rs10910821	1	145517063	A	G	-0.0508352	0.899	0.0113958	8.162e-06
Citrate levels	rs11120137	1	207245045	T	C	-0.0454767	0.5096	0.0048894	1.39e-20
Citrate levels	rs149075731	1	227574489	A	G	-0.181309	0.9941	0.0400629	6.022e-06
Citrate levels	rs12125187	1	248099308	T	C	0.0265428	0.3405	0.00553464	1.621e-06
Citrate levels	rs60937226	2	1864264	C	G	0.0410935	0.0881	0.00917379	7.484e-06
Citrate levels	rs1260326	2	27730940	T	C	-0.0311384	0.3662	0.00511364	1.134e-09
Citrate levels	rs138683007	2	80344334	A	G	0.129856	0.0116	0.0289404	7.222e-06
Citrate levels	rs62156347	2	98993342	A	T	0.0554119	0.0476	0.0124645	8.765e-06
Citrate levels	rs1523199	2	103098191	A	G	-0.0249313	0.2835	0.00557198	7.663e-06
Citrate levels	rs28930677	2	120848049	T	C	0.0565765	0.0638	0.0110463	3.027e-07
Citrate levels	rs934945	2	239155053	T	C	-0.037028	0.1899	0.00666912	2.822e-08
Citrate levels	rs147667955	3	12450838	T	C	0.128076	0.0178	0.0239056	8.435e-08
Citrate levels	rs6784404	3	141073675	A	G	-0.024303	0.4222	0.00518986	2.83e-06
Citrate levels	rs41300373	3	195810864	C	G	-0.025901	0.759	0.00574407	6.508e-06
Citrate levels	rs114682159	5	14641743	T	C	0.0831908	0.0954	0.00881871	3.968e-21
Citrate levels	rs17250977	5	14753745	A	G	0.172545	0.9672	0.0176758	1.645e-22
Citrate levels	rs10065666	5	14870691	C	G	0.0866244	0.4463	0.00493112	4.418e-69
Citrate levels	rs79061848	5	15095983	T	C	0.0926973	0.9401	0.0195227	2.053e-06
Citrate levels	rs7710854	5	43824677	A	G	0.0475203	0.8786	0.00798479	2.659e-09
Citrate levels	rs62364605	5	93781170	A	T	0.0255566	0.2424	0.00574548	8.662e-06
Citrate levels	rs1363261	5	103199826	T	C	0.0240301	0.5777	0.00519628	3.755e-06
Citrate levels	rs79560963	5	116550756	T	C	-0.120882	0.0218	0.0241707	5.698e-07
Citrate levels	rs589331	5	117300007	A	G	0.0458659	0.9183	0.0092644	7.392e-07
Citrate levels	rs12522916	5	135246790	A	G	0.0301245	0.2076	0.00623441	1.352e-06
Citrate levels	rs1324566	6	18496147	A	G	0.0325981	0.7729	0.00632529	2.555e-07
Citrate levels	rs382866	6	133223420	A	G	-0.0264879	0.7178	0.00550751	1.514e-06
Citrate levels	rs6968865	7	17287269	A	T	0.0269698	0.3813	0.0054392	7.107e-07
Citrate levels	rs13234131	7	73025975	A	G	-0.0624613	0.8723	0.00743344	4.362e-17
Citrate levels	rs1461729	8	9187242	A	G	-0.0465477	0.1217	0.00780479	2.462e-09
Citrate levels	rs7819547	8	35248098	A	C	-0.0238099	0.419	0.00516664	4.058e-06
Citrate levels	rs7815976	8	61927738	A	G	-0.0663873	0.9573	0.0139912	2.086e-06
Citrate levels	rs4259397	8	93366290	A	G	0.0263639	0.3112	0.00543926	1.254e-06
Citrate levels	rs2001945	8	126477978	C	G	0.0520888	0.522	0.00536405	2.714e-22
Citrate levels	rs113955702	9	38327748	T	C	-0.0283676	0.7845	0.00634843	7.879e-06
Citrate levels	rs113850938	9	71569373	T	G	0.12936	0.011	0.0290373	8.391e-06
Citrate levels	rs75392135	9	71853465	C	G	0.0650622	0.0369	0.0131105	6.955e-07
Citrate levels	rs12342201	9	95894964	A	G	0.0258673	0.4504	0.00503987	2.859e-07
Citrate levels	rs3808919	10	52646344	A	G	-0.0227126	0.4971	0.00513824	9.856e-06
Citrate levels	rs79780053	10	92097499	T	C	-0.110131	0.9776	0.0217372	4.053e-07
Citrate levels	rs1408579	10	101912194	T	C	0.0235634	0.4327	0.00504486	3.001e-06
Citrate levels	rs1519125	11	16244588	C	G	-0.0236324	0.4031	0.00520382	5.589e-06
Citrate levels	rs174594	11	61619829	A	C	0.0252612	0.6268	0.00531811	2.034e-06
Citrate levels	rs73021924	11	121872417	A	T	0.0433659	0.9147	0.00946338	4.594e-06
Citrate levels	rs12825022	12	21116499	T	G	0.038937	0.8299	0.00711283	4.395e-08
Citrate levels	rs144101861	12	84803788	A	G	0.0850985	0.0259	0.0192195	9.523e-06
Citrate levels	rs2464190	12	121415390	T	C	-0.0427272	0.5526	0.00496201	7.251e-18
Citrate levels	rs118110131	13	33475109	A	G	-0.169183	0.9897	0.0369955	4.806e-06
Citrate levels	rs144667697	13	45293965	A	G	-0.0949423	0.0228	0.0209511	5.854e-06
Citrate levels	rs10146532	14	33376513	T	C	-0.0293131	0.7687	0.00623893	2.622e-06
Citrate levels	rs6572980	14	55269592	A	G	-0.0255193	0.477	0.00501979	3.701e-07
Citrate levels	rs7161490	14	96014212	A	G	0.0312721	0.1594	0.00702446	8.512e-06
Citrate levels	rs139974673	15	44027885	T	C	0.133141	0.9738	0.020568	9.594e-11
Citrate levels	rs28378531	15	60981732	A	G	0.0270462	0.3536	0.00541352	5.852e-07
Citrate levels	rs140375570	16	60424542	T	C	0.142187	0.0127	0.0315403	6.541e-06
Citrate levels	rs113935083	16	85290464	A	G	-0.074205	0.0481	0.0154849	1.65e-06
Citrate levels	rs11648021	16	85759440	T	C	0.0243812	0.3977	0.00516132	2.314e-06
Citrate levels	rs172642	17	6595398	A	C	-0.0917512	0.4908	0.00489891	2.878e-78
Citrate levels	rs141418048	17	6628958	T	C	-0.123159	0.9816	0.0236393	1.889e-07
Citrate levels	rs11867707	17	6714774	C	G	-0.0877541	0.0947	0.00896237	1.226e-22
Citrate levels	rs8082002	17	6789412	T	C	0.0511374	0.0612	0.0108537	2.459e-06
Citrate levels	rs74322397	17	40768629	T	C	0.0341624	0.2987	0.00550193	5.327e-10
Citrate levels	rs7223793	17	57896022	T	G	0.0355194	0.7564	0.00584099	1.194e-09
Citrate levels	rs7244724	18	35466234	A	G	-0.0231516	0.5983	0.00518777	8.092e-06
Citrate levels	rs393990	20	45204535	T	G	0.0342577	0.8394	0.0067625	4.066e-07
Citrate levels	rs9605972	22	19253274	T	C	-0.0826657	0.6168	0.00507253	1.041e-59
Citrate levels	rs2739335	22	24295805	A	T	-0.0304557	0.3966	0.00557701	4.736e-08
Conjugated linoleic acid	rs1305520	1	62926057	A	T	-0.0396998	0.3613	0.00610175	7.702e-11
Conjugated linoleic acid	rs4651073	1	180600599	A	G	-0.0278772	0.6257	0.00602647	3.732e-06
Conjugated linoleic acid	rs548145	2	21291312	T	C	-0.0447565	0.1817	0.00746107	1.989e-09
Conjugated linoleic acid	rs780093	2	27742603	T	C	0.0482612	0.3816	0.00629751	1.809e-14
Conjugated linoleic acid	rs888055	2	37009282	A	G	0.0318407	0.7265	0.00718001	9.223e-06
Conjugated linoleic acid	rs185967719	2	173487478	T	C	-0.1623	0.9919	0.0353385	4.375e-06
Conjugated linoleic acid	rs72894910	2	185809746	A	T	0.0462744	0.0851	0.0103571	7.9e-06
Conjugated linoleic acid	rs13067694	3	119395855	A	C	0.0922935	0.0304	0.0205234	6.892e-06
Conjugated linoleic acid	rs112632143	3	179149238	T	C	-0.0758196	0.9656	0.016901	7.254e-06
Conjugated linoleic acid	rs11729779	4	8110225	A	G	0.0287184	0.45	0.00604386	2.017e-06
Conjugated linoleic acid	rs11955377	5	103861597	A	C	-0.0281453	0.5016	0.00577389	1.09e-06
Conjugated linoleic acid	rs35958470	6	31305677	C	G	-0.0338227	0.762	0.00723981	2.986e-06
Conjugated linoleic acid	rs13217089	6	42824011	T	C	0.161643	0.0142	0.0273996	3.647e-09
Conjugated linoleic acid	rs9395107	6	45573546	T	C	0.056627	0.0599	0.0126434	7.507e-06
Conjugated linoleic acid	rs701676	6	68912199	T	C	0.0623248	0.9508	0.0140933	9.765e-06
Conjugated linoleic acid	rs9482533	6	124635641	A	G	-0.0711675	0.9602	0.0152359	2.997e-06
Conjugated linoleic acid	rs117204930	6	125310452	T	C	0.156107	0.0102	0.0323603	1.407e-06
Conjugated linoleic acid	rs10455872	6	161010118	A	G	0.0762855	0.9219	0.0116347	5.5e-11
Conjugated linoleic acid	rs39746	7	117707028	A	G	-0.0290289	0.6866	0.00637398	5.256e-06
Conjugated linoleic acid	rs6965344	7	127793761	T	G	-0.0335384	0.7371	0.00686866	1.046e-06
Conjugated linoleic acid	rs117227752	8	19843861	A	G	-0.0564301	0.0922	0.0106527	1.176e-07
Conjugated linoleic acid	rs2954021	8	126482077	A	G	0.0416492	0.4927	0.00612169	1.021e-11
Conjugated linoleic acid	rs149611329	9	78658462	T	G	-0.127845	0.9882	0.0288505	9.367e-06
Conjugated linoleic acid	rs2740488	9	107661742	A	C	0.0326504	0.7357	0.00695288	2.654e-06
Conjugated linoleic acid	rs145773037	10	130294255	T	C	0.198668	0.0073	0.0384319	2.349e-07
Conjugated linoleic acid	rs118109935	11	32161263	T	G	0.0504834	0.0806	0.0111989	6.548e-06
Conjugated linoleic acid	rs174564	11	61588305	A	G	-0.0440964	0.6576	0.00608032	4.097e-13
Conjugated linoleic acid	rs964184	11	116648917	C	G	-0.115822	0.8665	0.00899327	5.926e-38
Conjugated linoleic acid	rs74963371	12	91777807	A	C	-0.0640836	0.9526	0.0138204	3.537e-06
Conjugated linoleic acid	rs9515153	13	110791515	T	C	-0.0273576	0.6157	0.00603812	5.876e-06
Conjugated linoleic acid	rs8014071	14	54431500	A	G	0.0300903	0.6116	0.00640209	2.601e-06
Conjugated linoleic acid	rs1601935	15	58671765	T	G	-0.0518588	0.6549	0.006556	2.571e-15
Conjugated linoleic acid	rs1800588	15	58723675	T	C	0.0533912	0.2104	0.00710346	5.638e-14
Conjugated linoleic acid	rs116886521	15	96216170	T	C	0.0830866	0.0314	0.0182949	5.585e-06
Conjugated linoleic acid	rs61385794	16	86437612	A	G	0.0463293	0.0979	0.0101823	5.365e-06
Conjugated linoleic acid	rs7223585	17	8602189	A	T	-0.031617	0.6871	0.00682574	3.621e-06
Conjugated linoleic acid	rs143835389	18	36283418	T	C	-0.127098	0.9857	0.0271041	2.742e-06
Conjugated linoleic acid	rs149615216	18	47106028	T	C	0.125832	0.0113	0.0276257	5.242e-06
Conjugated linoleic acid	rs12606475	18	69751660	T	G	-0.0510077	0.8998	0.0100324	3.69e-07
Conjugated linoleic acid	rs28706111	19	698390	C	G	-0.0702695	0.9559	0.0155424	6.151e-06
Conjugated linoleic acid	rs58542926	19	19379549	T	C	-0.0912226	0.0743	0.0116366	4.532e-15
Conjugated linoleic acid	rs138574074	19	19733240	T	C	0.086846	0.0344	0.0176363	8.468e-07
Conjugated linoleic acid	rs6857	19	45392254	T	C	0.0617536	0.1697	0.0077357	1.429e-15
Conjugated linoleic acid	rs8106813	19	45431658	A	G	-0.0320732	0.5088	0.00646516	7.016e-07
Conjugated linoleic acid	rs6026486	20	57317828	C	G	0.0269081	0.6192	0.00599615	7.204e-06
Conjugated linoleic acid	rs78003353	20	62099338	A	G	0.0692821	0.0509	0.0136869	4.151e-07
Conjugated linoleic acid	rs117178560	21	43752115	T	G	0.147206	0.0089	0.0331004	8.698e-06
Ratio of conjugated linoleic acid to total fatty acids	rs115191769	1	100594821	A	C	0.0918709	0.0233	0.0206887	8.97e-06
Ratio of conjugated linoleic acid to total fatty acids	rs780093	2	27742603	T	C	0.0284127	0.3815	0.00630488	6.592e-06
Ratio of conjugated linoleic acid to total fatty acids	rs17868145	2	51712316	C	G	0.0742411	0.0356	0.01659	7.639e-06
Ratio of conjugated linoleic acid to total fatty acids	rs185967719	2	173487478	T	C	-0.170234	0.9919	0.0354032	1.521e-06
Ratio of conjugated linoleic acid to total fatty acids	rs13067694	3	119395855	A	C	0.0985415	0.0304	0.0205359	1.599e-06
Ratio of conjugated linoleic acid to total fatty acids	rs11729779	4	8110225	A	G	0.0270637	0.45	0.0060496	7.69e-06
Ratio of conjugated linoleic acid to total fatty acids	rs145534625	4	76300528	T	C	0.122241	0.0151	0.0275252	8.952e-06
Ratio of conjugated linoleic acid to total fatty acids	rs11955377	5	103861597	A	C	-0.0266718	0.5015	0.00577956	3.934e-06
Ratio of conjugated linoleic acid to total fatty acids	rs17266491	6	25516795	A	G	-0.0314909	0.7549	0.00711253	9.532e-06
Ratio of conjugated linoleic acid to total fatty acids	rs13217089	6	42824011	T	C	0.146536	0.0143	0.027414	9.028e-08
Ratio of conjugated linoleic acid to total fatty acids	rs9395107	6	45573546	T	C	0.0569947	0.06	0.0126512	6.634e-06
Ratio of conjugated linoleic acid to total fatty acids	rs147059815	6	88662436	A	G	0.0965171	0.0226	0.0205571	2.665e-06
Ratio of conjugated linoleic acid to total fatty acids	rs9482533	6	124635641	A	G	-0.0689433	0.9602	0.0152487	6.147e-06
Ratio of conjugated linoleic acid to total fatty acids	rs117204930	6	125310452	T	C	0.147681	0.0102	0.0323811	5.098e-06
Ratio of conjugated linoleic acid to total fatty acids	rs10455872	6	161010118	A	G	0.0541588	0.9219	0.0116446	3.304e-06
Ratio of conjugated linoleic acid to total fatty acids	rs39746	7	117707028	A	G	-0.0296309	0.6865	0.00662634	7.761e-06
Ratio of conjugated linoleic acid to total fatty acids	rs10254438	7	127790172	T	C	0.0338589	0.2641	0.00686998	8.285e-07
Ratio of conjugated linoleic acid to total fatty acids	rs61854821	10	58055945	A	G	0.0859218	0.0294	0.0183661	2.893e-06
Ratio of conjugated linoleic acid to total fatty acids	rs7917673	10	120571732	T	C	-0.0284418	0.4317	0.00630853	6.53e-06
Ratio of conjugated linoleic acid to total fatty acids	rs145773037	10	130294255	T	C	0.205043	0.0073	0.0384353	9.567e-08
Ratio of conjugated linoleic acid to total fatty acids	rs1503447	11	16431494	C	G	0.0273233	0.6169	0.00607508	6.872e-06
Ratio of conjugated linoleic acid to total fatty acids	rs118109935	11	32161263	T	G	0.0529744	0.0806	0.0112084	2.287e-06
Ratio of conjugated linoleic acid to total fatty acids	rs174564	11	61588305	A	G	-0.0608274	0.6575	0.00608452	1.57e-23
Ratio of conjugated linoleic acid to total fatty acids	rs964184	11	116648917	C	G	-0.0758401	0.8665	0.00900212	3.617e-17
Ratio of conjugated linoleic acid to total fatty acids	rs74963371	12	91777807	A	C	-0.064094	0.9525	0.0141114	5.573e-06
Ratio of conjugated linoleic acid to total fatty acids	rs78434795	14	78172521	A	C	0.0819889	0.9697	0.0185387	9.753e-06
Ratio of conjugated linoleic acid to total fatty acids	rs62001736	15	58674051	A	G	0.0336252	0.3028	0.00659426	3.412e-07
Ratio of conjugated linoleic acid to total fatty acids	rs116886521	15	96216170	T	C	0.0826154	0.0314	0.018317	6.473e-06
Ratio of conjugated linoleic acid to total fatty acids	rs12449090	16	9038117	T	C	-0.0267312	0.5675	0.00591136	6.126e-06
Ratio of conjugated linoleic acid to total fatty acids	rs61385794	16	86437612	A	G	0.0455819	0.098	0.0101933	7.758e-06
Ratio of conjugated linoleic acid to total fatty acids	rs75640524	17	25848039	T	C	-0.0447034	0.1075	0.0099889	7.63e-06
Ratio of conjugated linoleic acid to total fatty acids	rs143835389	18	36283418	T	C	-0.126878	0.9857	0.0271477	2.959e-06
Ratio of conjugated linoleic acid to total fatty acids	rs12606475	18	69751660	T	G	-0.0455432	0.8999	0.0100432	5.767e-06
Ratio of conjugated linoleic acid to total fatty acids	rs58542926	19	19379549	T	C	-0.0688104	0.0743	0.0116472	3.465e-09
Ratio of conjugated linoleic acid to total fatty acids	rs138574074	19	19733240	T	C	0.0855633	0.0345	0.0176438	1.238e-06
Ratio of conjugated linoleic acid to total fatty acids	rs75627662	19	45413576	T	C	0.040097	0.2064	0.00721124	2.692e-08
Ratio of conjugated linoleic acid to total fatty acids	rs62208906	20	31480936	T	C	0.0362288	0.1607	0.0080889	7.505e-06
Ratio of conjugated linoleic acid to total fatty acids	rs6026486	20	57317828	C	G	0.0267734	0.6193	0.00600211	8.171e-06
Ratio of conjugated linoleic acid to total fatty acids	rs78003353	20	62099338	A	G	0.0697111	0.0506	0.0142677	1.029e-06
Creatinine levels	rs6577475	1	8299109	A	G	0.0189627	0.3343	0.0042796	9.382e-06
Creatinine levels	rs12132412	1	21820042	A	G	-0.0181418	0.5981	0.00410111	9.705e-06
Creatinine levels	rs10753555	1	23703118	C	G	0.0278415	0.7324	0.00448382	5.321e-10
Creatinine levels	rs2504780	1	27710876	A	T	0.0315321	0.1451	0.00603759	1.764e-07
Creatinine levels	rs61788356	1	46006675	T	C	0.0248036	0.2155	0.00482908	2.802e-07
Creatinine levels	rs1168041	1	62960250	T	C	-0.022451	0.3332	0.00429248	1.692e-07
Creatinine levels	rs720579	1	78703905	T	C	-0.0213214	0.2346	0.00479752	8.82e-06
Creatinine levels	rs10747397	1	82965159	T	C	-0.0206603	0.6279	0.0041962	8.498e-07
Creatinine levels	rs12740374	1	109817590	T	G	0.0276918	0.2226	0.00475109	5.592e-09
Creatinine levels	rs61394658	1	109873290	A	G	0.0220769	0.221	0.00484958	5.305e-06
Creatinine levels	rs12724682	1	113256368	C	G	0.035663	0.1262	0.0060742	4.326e-09
Creatinine levels	rs198325	1	150937405	T	C	-0.0321791	0.2058	0.00512338	3.368e-10
Creatinine levels	rs4661145	1	156036557	T	C	-0.0478191	0.1519	0.00926472	2.451e-07
Creatinine levels	rs2276543	1	183155305	A	G	0.019983	0.3123	0.00430671	3.485e-06
Creatinine levels	rs17379691	1	184985263	A	G	-0.0447176	0.947	0.00939825	1.954e-06
Creatinine levels	rs3850625	1	201016296	A	G	-0.0311085	0.14	0.00600292	2.192e-07
Creatinine levels	rs56236174	1	201051420	A	G	0.0539253	0.0471	0.0121064	8.418e-06
Creatinine levels	rs61836891	1	231730124	A	G	-0.023307	0.2781	0.00474671	9.101e-07
Creatinine levels	rs12141741	1	247363152	A	C	0.0270649	0.1414	0.00608981	8.818e-06
Creatinine levels	rs1260326	2	27730940	T	C	-0.0301002	0.3812	0.00410165	2.159e-13
Creatinine levels	rs12614953	2	43421461	T	C	0.0286977	0.506	0.00407962	2.001e-12
Creatinine levels	rs7598568	2	54831343	T	G	0.0262157	0.7542	0.00470111	2.454e-08
Creatinine levels	rs12329402	2	69674938	A	G	0.0176495	0.4242	0.00398111	9.28e-06
Creatinine levels	rs13408433	2	73883072	A	G	-0.0333187	0.208	0.0050674	4.862e-11
Creatinine levels	rs17050272	2	121306440	A	G	0.0235005	0.4407	0.00404584	6.301e-09
Creatinine levels	rs11692478	2	121997330	C	G	0.041392	0.8601	0.00595934	3.765e-12
Creatinine levels	rs9653190	2	148495576	T	C	0.0200095	0.32	0.00420827	1.986e-06
Creatinine levels	rs62168615	2	152211064	A	G	0.0277362	0.1538	0.00555693	5.998e-07
Creatinine levels	rs12988055	2	169999639	A	C	-0.054308	0.958	0.0107435	4.305e-07
Creatinine levels	rs72914763	2	176892553	A	G	-0.0589841	0.9521	0.00957142	7.16e-10
Creatinine levels	rs4471922	2	179633298	T	G	0.024474	0.7606	0.00479236	3.275e-07
Creatinine levels	rs72910669	2	188115375	A	C	0.0426539	0.1092	0.00649286	5.053e-11
Creatinine levels	rs1047891	2	211540507	A	C	0.0497819	0.3175	0.00431441	8.438e-31
Creatinine levels	rs1014680	2	217672824	A	G	0.030735	0.5694	0.00402005	2.083e-14
Creatinine levels	rs1397429	2	220350587	T	C	0.0261893	0.6587	0.00417655	3.598e-10
Creatinine levels	rs1289976	2	227460828	A	G	0.0196487	0.3772	0.00416706	2.414e-06
Creatinine levels	rs4678604	3	38444273	A	G	0.0279595	0.5432	0.00399637	2.63e-12
Creatinine levels	rs76424424	3	49811278	A	G	-0.0421262	0.9342	0.00827287	3.541e-07
Creatinine levels	rs4687657	3	52852538	T	G	-0.0293409	0.2673	0.00461264	2.005e-10
Creatinine levels	rs150828878	3	63994094	T	C	-0.0820259	0.9765	0.0150427	4.956e-08
Creatinine levels	rs2700420	3	121635230	A	G	0.0237619	0.4536	0.00400133	2.876e-09
Creatinine levels	rs2077523	3	125905389	A	C	-0.0188631	0.527	0.00397732	2.109e-06
Creatinine levels	rs3905668	3	135931586	A	G	0.0228356	0.7351	0.00458619	6.384e-07
Creatinine levels	rs9815587	3	141674548	A	C	0.0394111	0.8444	0.00548153	6.489e-13
Creatinine levels	rs73174309	3	169195666	T	C	0.0208253	0.2669	0.00463032	6.873e-06
Creatinine levels	rs6791369	3	185289989	A	C	0.0254707	0.2563	0.00458942	2.859e-08
Creatinine levels	rs62286989	4	1841133	A	C	-0.071226	0.9676	0.0152495	3.002e-06
Creatinine levels	rs7667050	4	23813109	T	C	-0.0204065	0.4669	0.00395002	2.389e-07
Creatinine levels	rs28394165	4	77394018	T	C	-0.046624	0.5656	0.00400805	2.815e-31
Creatinine levels	rs2080820	4	102758403	A	C	0.0200291	0.3017	0.00445272	6.854e-06
Creatinine levels	rs28589653	4	144207790	A	G	-0.0194219	0.409	0.00419037	3.571e-06
Creatinine levels	rs6555317	5	498235	A	G	-0.0204559	0.6781	0.00437074	2.866e-06
Creatinine levels	rs13176880	5	37081882	T	C	0.0186782	0.5616	0.00408132	4.728e-06
Creatinine levels	rs11951093	5	39421736	A	G	0.0404535	0.4022	0.0040746	3.138e-23
Creatinine levels	rs1827859	5	40039019	A	G	-0.0246681	0.2948	0.00430043	9.683e-09
Creatinine levels	rs7707821	5	52813375	A	G	-0.0189866	0.3843	0.00416524	5.156e-06
Creatinine levels	rs4865796	5	53272664	A	G	-0.0280615	0.6877	0.00438831	1.61e-10
Creatinine levels	rs1423237	5	67853546	A	G	-0.0338269	0.9165	0.00738925	4.698e-06
Creatinine levels	rs34391887	5	68047026	A	C	-0.0419426	0.1348	0.00613426	8.062e-12
Creatinine levels	rs12777	5	131671662	C	G	-0.0596548	0.961	0.0108899	4.302e-08
Creatinine levels	rs12163971	5	132226669	A	C	0.0243518	0.1606	0.00542427	7.142e-06
Creatinine levels	rs35610898	5	176815766	C	G	0.0478718	0.3401	0.00418254	2.473e-30
Creatinine levels	rs13208234	6	7119134	A	G	0.029559	0.608	0.00417518	1.445e-12
Creatinine levels	rs10946313	6	19381386	T	C	-0.0198151	0.6062	0.00408928	1.262e-06
Creatinine levels	rs3799354	6	25830038	A	C	-0.0296446	0.1211	0.00620959	1.806e-06
Creatinine levels	rs3130626	6	31598489	A	G	-0.0318589	0.818	0.00528532	1.662e-09
Creatinine levels	rs11759908	6	41702979	T	C	0.0187192	0.4572	0.00409068	4.738e-06
Creatinine levels	rs111997645	6	43407797	A	T	0.0428877	0.0718	0.00802795	9.177e-08
Creatinine levels	rs10223666	6	43805502	C	G	0.0398676	0.6994	0.00432442	2.994e-20
Creatinine levels	rs4945816	6	109002042	T	C	0.0194442	0.6789	0.00426572	5.158e-06
Creatinine levels	rs11153171	6	109653825	T	C	0.0189341	0.3823	0.00409022	3.672e-06
Creatinine levels	rs2608917	6	131871956	A	G	-0.026011	0.7578	0.00461422	1.729e-08
Creatinine levels	rs561826	6	133821064	A	T	0.0199082	0.4325	0.00400684	6.746e-07
Creatinine levels	rs144255170	6	155062730	A	G	0.0860178	0.0179	0.0174878	8.711e-07
Creatinine levels	rs315986	6	160659952	T	C	0.0487062	0.8947	0.00659545	1.527e-13
Creatinine levels	rs3127573	6	160681393	A	G	-0.0773149	0.8791	0.00605656	2.556e-37
Creatinine levels	rs3127580	6	160710851	T	C	0.0594509	0.1395	0.00575238	4.894e-25
Creatinine levels	rs13230509	7	1286192	C	G	0.0424886	0.6631	0.00447697	2.3e-21
Creatinine levels	rs7801122	7	4825686	T	G	0.0287965	0.1265	0.00642249	7.336e-06
Creatinine levels	rs2190190	7	26625527	T	C	-0.0193546	0.5953	0.00402005	1.476e-06
Creatinine levels	rs56049037	7	32947201	A	G	0.023428	0.2878	0.00446635	1.559e-07
Creatinine levels	rs700750	7	46753491	A	C	0.0297889	0.6519	0.00418388	1.08e-12
Creatinine levels	rs2237477	7	50745307	T	C	0.0203177	0.3644	0.00425349	1.782e-06
Creatinine levels	rs36108509	7	66813143	T	G	-0.020004	0.41	0.00402321	6.621e-07
Creatinine levels	rs10249075	7	77452430	T	C	0.0311317	0.2595	0.00448318	3.808e-12
Creatinine levels	rs79780845	7	104247958	T	C	-0.0699302	0.9796	0.0156764	8.163e-06
Creatinine levels	rs3757387	7	128576086	T	C	-0.0202545	0.5665	0.0039843	3.704e-07
Creatinine levels	rs10265221	7	151414329	T	C	-0.0488678	0.7355	0.00467046	1.275e-25
Creatinine levels	rs9333592	7	155605071	T	C	-0.0425253	0.0744	0.00845444	4.906e-07
Creatinine levels	rs2365286	7	156258179	A	G	0.0203439	0.7268	0.004474	5.438e-06
Creatinine levels	rs1554533	8	8549874	A	G	-0.0261997	0.5178	0.00411959	2.02e-10
Creatinine levels	rs7005025	8	22519815	A	C	-0.0224993	0.358	0.00417183	6.923e-08
Creatinine levels	rs17786744	8	23777006	A	G	-0.027067	0.5892	0.00415386	7.216e-11
Creatinine levels	rs7840494	8	26510291	A	G	0.0182443	0.5314	0.00407423	7.536e-06
Creatinine levels	rs1868931	8	70943083	A	G	-0.0256069	0.826	0.00544427	2.558e-06
Creatinine levels	rs13277214	8	144821438	T	C	0.0254569	0.7701	0.00489161	1.948e-07
Creatinine levels	rs147972354	9	36249742	A	G	0.0346195	0.0791	0.00768561	6.654e-06
Creatinine levels	rs1056265	9	71558377	A	G	-0.031595	0.6918	0.00429755	1.955e-13
Creatinine levels	rs55968823	9	114605822	A	G	0.0336187	0.0837	0.00760157	9.752e-06
Creatinine levels	rs10983209	9	119278854	A	G	-0.0332553	0.8943	0.00661386	4.953e-07
Creatinine levels	rs550057	9	136146597	T	C	-0.0250716	0.2621	0.00463459	6.314e-08
Creatinine levels	rs9695981	9	140145431	A	C	0.0221682	0.2933	0.00495404	7.649e-06
Creatinine levels	rs80282103	10	899071	A	T	-0.0526532	0.9177	0.00724544	3.673e-13
Creatinine levels	rs12781024	10	35149075	A	T	-0.0196447	0.5122	0.00407142	1.4e-06
Creatinine levels	rs1258182	10	50959682	C	G	-0.0198596	0.504	0.00406744	1.047e-06
Creatinine levels	rs61847076	10	51591402	C	G	-0.0312395	0.8512	0.00582049	7.999e-08
Creatinine levels	rs10823156	10	69951841	C	G	-0.0243528	0.5113	0.00415846	4.735e-09
Creatinine levels	rs11191692	10	105213765	A	G	-0.0238078	0.3896	0.00420483	1.496e-08
Creatinine levels	rs111698799	10	111275755	T	C	0.0763198	0.0196	0.0165939	4.24e-06
Creatinine levels	rs7099316	10	126469005	A	G	0.0219927	0.5833	0.00397468	3.144e-08
Creatinine levels	rs3842761	11	2179352	C	G	-0.0251411	0.2752	0.0047798	1.442e-07
Creatinine levels	rs2341425	11	5577338	T	C	-0.0243614	0.2928	0.00458323	1.065e-07
Creatinine levels	rs554948	11	30059209	T	C	0.0227524	0.2246	0.00506994	7.2e-06
Creatinine levels	rs3925584	11	30760335	T	C	0.0371513	0.5528	0.00408583	9.659e-20
Creatinine levels	rs12787843	11	65477306	A	C	-0.0211446	0.5022	0.0040863	2.285e-07
Creatinine levels	rs117962002	11	69990357	T	C	0.0386736	0.0763	0.00792329	1.055e-06
Creatinine levels	rs1893988	11	111202453	C	G	-0.0190414	0.5361	0.00409362	3.296e-06
Creatinine levels	rs964184	11	116648917	C	G	-0.0292758	0.8496	0.00570961	2.937e-07
Creatinine levels	rs12280501	11	118801440	T	C	-0.0306554	0.1061	0.00671742	5.029e-06
Creatinine levels	rs10774021	12	349298	T	C	0.0297633	0.6405	0.00413491	6.107e-13
Creatinine levels	rs55878006	12	3408027	A	G	0.0276843	0.1289	0.00607869	5.256e-06
Creatinine levels	rs4575328	12	15288079	T	G	0.0213079	0.5899	0.0041228	2.362e-07
Creatinine levels	rs77519820	12	21220333	A	G	-0.0469395	0.9496	0.0101135	3.463e-06
Creatinine levels	rs77615752	12	53037169	A	G	-0.0816739	0.9829	0.0178435	4.711e-06
Creatinine levels	rs111825271	12	66344706	A	G	-0.0499273	0.9586	0.0105232	2.09e-06
Creatinine levels	rs1800574	12	121416864	T	C	0.0643225	0.038	0.0109946	4.905e-09
Creatinine levels	rs4943293	13	31838516	T	C	-0.0200377	0.3013	0.00440982	5.523e-06
Creatinine levels	rs116976730	13	35746621	A	G	-0.0329232	0.9115	0.00708093	3.326e-06
Creatinine levels	rs1239687	13	51163561	T	G	-0.0217265	0.4733	0.00397773	4.707e-08
Creatinine levels	rs9529913	13	72345089	T	C	0.0284831	0.5752	0.0041141	4.413e-12
Creatinine levels	rs75575401	13	91771945	T	C	0.0685155	0.0279	0.0145659	2.553e-06
Creatinine levels	rs7320168	13	107633312	T	C	-0.0183081	0.468	0.00402637	5.44e-06
Creatinine levels	rs1609762	14	33787438	A	C	-0.643986	0.0017	0.132798	1.239e-06
Creatinine levels	rs17563	14	54417522	A	G	-0.0195957	0.4364	0.00402497	1.124e-06
Creatinine levels	rs17182027	14	73348130	A	G	-0.0242369	0.554	0.00412717	4.292e-09
Creatinine levels	rs186894922	14	75097944	C	G	0.0697199	0.0235	0.0154416	6.329e-06
Creatinine levels	rs1667525	14	85650465	A	C	0.0183804	0.6519	0.00415958	9.924e-06
Creatinine levels	rs11626995	14	93815892	T	C	0.0230146	0.1868	0.00512437	7.082e-06
Creatinine levels	rs12431901	14	100762503	T	G	0.0211819	0.3129	0.00437289	1.273e-06
Creatinine levels	rs7173086	15	41509288	A	T	0.0283078	0.4134	0.00401372	1.754e-12
Creatinine levels	rs72707571	15	43726682	C	G	0.0501782	0.9628	0.0113499	9.824e-06
Creatinine levels	rs1145084	15	45675440	A	G	0.0736375	0.4004	0.00407431	5.145e-73
Creatinine levels	rs9989336	15	57834878	C	G	0.0238109	0.6506	0.0041628	1.066e-08
Creatinine levels	rs8033940	15	58724842	A	G	0.0195884	0.3179	0.00432862	6.03e-06
Creatinine levels	rs2652823	15	63421110	A	T	-0.0212313	0.4869	0.00416996	3.553e-07
Creatinine levels	rs10851885	15	76304503	A	G	-0.0405333	0.7716	0.00491446	1.614e-16
Creatinine levels	rs17833946	15	90706484	A	G	0.0305184	0.8745	0.00611955	6.131e-07
Creatinine levels	rs113956264	16	1997004	T	C	-0.0726915	0.0331	0.0130752	2.706e-08
Creatinine levels	rs246236	16	16128041	T	C	-0.0219566	0.3165	0.00426039	2.554e-07
Creatinine levels	rs9928003	16	20358248	A	C	0.044768	0.8094	0.00527858	2.231e-17
Creatinine levels	rs187747	16	23820423	T	G	0.0273777	0.1991	0.00496945	3.604e-08
Creatinine levels	rs12149692	16	53327418	C	G	-0.0230913	0.7335	0.00448618	2.644e-07
Creatinine levels	rs7185391	16	68323115	T	G	0.03053	0.2834	0.0045191	1.421e-11
Creatinine levels	rs60716000	16	73883109	A	T	-0.0359063	0.8898	0.0066595	6.978e-08
Creatinine levels	rs13339459	16	87008077	T	G	0.0453213	0.0544	0.0100103	5.97e-06
Creatinine levels	rs11649007	16	88031488	T	C	-0.026962	0.4024	0.00409623	4.637e-11
Creatinine levels	rs645019	16	89716883	T	C	0.0260745	0.4028	0.00412889	2.699e-10
Creatinine levels	rs4790877	17	1995254	A	G	0.0184335	0.5769	0.00414596	8.743e-06
Creatinine levels	rs3744704	17	4938201	T	C	0.0291673	0.128	0.0060641	1.511e-06
Creatinine levels	rs4227	17	7491177	T	G	0.0215185	0.7272	0.00452282	1.957e-06
Creatinine levels	rs7208899	17	12134991	T	G	0.041805	0.0683	0.00820209	3.453e-07
Creatinine levels	rs11871125	17	19432393	T	C	0.0258102	0.3526	0.00434705	2.896e-09
Creatinine levels	rs11078893	17	37396679	T	C	-0.0422987	0.2367	0.00476889	7.334e-19
Creatinine levels	rs149153680	17	41377410	A	G	-0.0285586	0.1707	0.0061483	3.401e-06
Creatinine levels	rs4968428	17	59248829	T	C	-0.0335068	0.2028	0.00494512	1.238e-11
Creatinine levels	rs9895661	17	59456589	T	C	-0.0694604	0.7886	0.00515088	1.913e-41
Creatinine levels	rs740755	17	59496797	C	G	0.0235032	0.2514	0.00463413	3.942e-07
Creatinine levels	rs7209105	17	77837141	A	G	0.0215623	0.5771	0.00412668	1.741e-07
Creatinine levels	rs940131	18	5575354	T	C	-0.023825	0.5395	0.00402379	3.199e-09
Creatinine levels	rs56290667	18	29200849	T	C	-0.0371987	0.911	0.00721085	2.487e-07
Creatinine levels	rs8096658	18	77156537	C	G	-0.0366384	0.5327	0.00428098	1.144e-17
Creatinine levels	rs62131276	19	698632	T	C	0.0288468	0.1457	0.00651351	9.478e-06
Creatinine levels	rs6512030	19	15526376	A	G	0.0235236	0.2353	0.00485854	1.287e-06
Creatinine levels	rs8101881	19	33364628	T	C	0.031028	0.6145	0.0040537	1.945e-14
Creatinine levels	rs7253870	19	38365063	A	G	-0.0251024	0.4836	0.00397997	2.842e-10
Creatinine levels	rs141622900	19	45426792	A	G	0.0448484	0.0527	0.00944125	2.032e-06
Creatinine levels	rs324091	19	52905067	A	C	-0.0236512	0.195	0.00528071	7.507e-06
Creatinine levels	rs7262834	20	33400913	T	G	0.021906	0.3862	0.00405196	6.435e-08
Creatinine levels	rs6127099	20	52731402	A	T	0.0287266	0.7128	0.00462327	5.183e-10
Creatinine levels	rs17496809	20	56131053	A	G	-0.0301258	0.111	0.00664677	5.832e-06
Creatinine levels	rs2145166	20	62149840	A	G	0.0348979	0.2001	0.00574102	1.212e-09
Creatinine levels	rs1151624	20	62369895	A	G	-0.024709	0.2495	0.00467896	1.286e-07
Creatinine levels	rs1882961	21	16556367	T	C	0.0198002	0.3327	0.00423878	2.994e-06
Creatinine levels	rs2835275	21	37460001	T	C	-0.0210688	0.5167	0.00407105	2.276e-07
Creatinine levels	rs41168	22	30418161	A	C	-0.0243081	0.3539	0.0042343	9.425e-09
Creatinine levels	rs56135013	22	40887074	T	C	-0.0458415	0.1256	0.00633347	4.554e-13
Creatinine levels	rs2743467	22	42548880	A	G	0.0197308	0.6507	0.00416779	2.2e-06
Diacylglycerol levels	rs1168085	1	63112320	C	G	-0.0519161	0.3562	0.0059283	1.999e-18
Diacylglycerol levels	rs4130929	1	192577964	T	C	0.0331411	0.2053	0.00745709	8.82e-06
Diacylglycerol levels	rs79468765	1	221706644	A	C	-0.0801635	0.9718	0.0175852	5.15e-06
Diacylglycerol levels	rs1042034	2	21225281	T	C	0.0627714	0.7922	0.00693094	1.345e-19
Diacylglycerol levels	rs1260326	2	27730940	T	C	0.0902807	0.394	0.00596003	7.847e-52
Diacylglycerol levels	rs10203950	2	146041295	A	G	0.0296113	0.6247	0.00596995	7.048e-07
Diacylglycerol levels	rs10195252	2	165513091	T	C	0.0314591	0.5886	0.0058882	9.156e-08
Diacylglycerol levels	rs78058190	2	219699999	A	G	0.074211	0.063	0.0144651	2.892e-07
Diacylglycerol levels	rs1398636	3	116996551	T	C	-0.0318121	0.2327	0.00713123	8.159e-06
Diacylglycerol levels	rs1203110	4	3454736	C	G	-0.0496317	0.8892	0.00933694	1.063e-07
Diacylglycerol levels	rs76744666	4	21228443	A	T	0.0479129	0.0904	0.0105952	6.122e-06
Diacylglycerol levels	rs56022644	4	61028019	A	T	0.125931	0.0131	0.0263113	1.7e-06
Diacylglycerol levels	rs34168560	4	69325415	C	G	-0.0307805	0.6745	0.00667362	3.983e-06
Diacylglycerol levels	rs342454	4	88021500	A	T	0.0331239	0.5961	0.00576503	9.156e-09
Diacylglycerol levels	rs72690714	4	157365865	T	C	0.05844	0.0546	0.0132231	9.891e-06
Diacylglycerol levels	rs1092834	5	53287099	T	C	0.0275459	0.5857	0.00597848	4.075e-06
Diacylglycerol levels	rs9686661	5	55861786	T	C	0.0318396	0.198	0.00708543	7.001e-06
Diacylglycerol levels	rs114820087	5	62798054	A	C	0.107128	0.0163	0.0240684	8.548e-06
Diacylglycerol levels	rs4704834	5	156443066	A	G	-0.037386	0.3566	0.00597998	4.056e-10
Diacylglycerol levels	rs2419921	5	157981985	T	G	-0.0292329	0.6993	0.00614484	1.962e-06
Diacylglycerol levels	rs3201892	6	1625445	A	C	0.0381476	0.1792	0.00764693	6.081e-07
Diacylglycerol levels	rs3734674	6	13592135	T	C	0.0274241	0.3178	0.00602286	5.28e-06
Diacylglycerol levels	rs35726795	6	31303112	A	C	0.0561999	0.2073	0.00777029	4.736e-13
Diacylglycerol levels	rs9271770	6	32594248	A	G	0.0393896	0.8007	0.00811078	1.195e-06
Diacylglycerol levels	rs9471629	6	41664228	T	C	-0.0265219	0.4304	0.00577649	4.404e-06
Diacylglycerol levels	rs998584	6	43757896	A	C	0.0276605	0.4779	0.00568824	1.158e-06
Diacylglycerol levels	rs207078	6	66770054	T	G	0.0281741	0.539	0.00573306	8.909e-07
Diacylglycerol levels	rs117733303	6	160922870	A	G	0.1114	0.9833	0.0230096	1.289e-06
Diacylglycerol levels	rs10455872	6	161010118	A	G	0.114212	0.9224	0.0107235	1.732e-26
Diacylglycerol levels	rs12212146	6	161125454	T	C	-0.0497016	0.9229	0.0108506	4.638e-06
Diacylglycerol levels	rs10228304	7	12190951	C	G	-0.0270272	0.5641	0.00583955	3.687e-06
Diacylglycerol levels	rs42125	7	72823777	A	G	-0.0950399	0.9744	0.0207549	4.669e-06
Diacylglycerol levels	rs17145750	7	73026378	T	C	-0.0552433	0.1616	0.00796429	4.023e-12
Diacylglycerol levels	rs12705610	7	109161891	T	C	0.0284895	0.6521	0.00621156	4.507e-06
Diacylglycerol levels	rs6467315	7	130463192	C	G	-0.0276233	0.4892	0.00592212	3.095e-06
Diacylglycerol levels	rs2645429	8	11660051	A	G	0.0387059	0.2433	0.00677909	1.132e-08
Diacylglycerol levels	rs1961456	8	18255709	A	G	-0.0341777	0.7116	0.00624003	4.322e-08
Diacylglycerol levels	rs139915535	8	19766233	A	G	-0.100202	0.9821	0.0217785	4.205e-06
Diacylglycerol levels	rs13702	8	19824492	T	C	0.0656834	0.7061	0.00637523	6.836e-25
Diacylglycerol levels	rs17676564	8	71158116	A	G	-0.0683486	0.0531	0.0131535	2.034e-07
Diacylglycerol levels	rs800544	8	116823610	A	G	-0.030139	0.2356	0.00650202	3.564e-06
Diacylglycerol levels	rs28601761	8	126500031	C	G	0.0799053	0.5788	0.00604604	7.081e-40
Diacylglycerol levels	rs10098077	8	133363221	A	G	0.0380153	0.1717	0.00751195	4.178e-07
Diacylglycerol levels	rs781098	9	31629602	T	C	-0.0290697	0.2835	0.00623287	3.102e-06
Diacylglycerol levels	rs3780546	9	107604582	T	G	0.0638209	0.0597	0.0118472	7.165e-08
Diacylglycerol levels	rs2575876	9	107665739	A	G	-0.0388039	0.2507	0.00675912	9.413e-09
Diacylglycerol levels	rs12359135	10	94843535	T	C	0.0300934	0.4796	0.00587822	3.064e-07
Diacylglycerol levels	rs964184	11	116648917	C	G	-0.160433	0.8663	0.00854596	1.257e-78
Diacylglycerol levels	rs144018203	11	116916060	C	G	0.171461	0.0121	0.0295472	6.516e-09
Diacylglycerol levels	rs4930724	12	124423817	T	C	0.0282358	0.6718	0.00607891	3.403e-06
Diacylglycerol levels	rs143343360	14	26956193	T	G	0.138011	0.9828	0.0236439	5.313e-09
Diacylglycerol levels	rs1154130	14	37355006	A	G	-0.041365	0.1204	0.00900687	4.378e-06
Diacylglycerol levels	rs10147786	14	53836403	T	C	0.029944	0.7589	0.00673196	8.666e-06
Diacylglycerol levels	rs139974673	15	44027885	T	C	-0.132964	0.9724	0.017896	1.088e-13
Diacylglycerol levels	rs62001733	15	58662090	A	C	-0.0282691	0.6132	0.00590792	1.71e-06
Diacylglycerol levels	rs2414577	15	58680638	T	C	-0.0438346	0.614	0.00568529	1.256e-14
Diacylglycerol levels	rs1800588	15	58723675	T	C	0.0645919	0.2109	0.0067942	1.964e-21
Diacylglycerol levels	rs6494437	15	64091600	A	G	-0.0290099	0.6899	0.00598446	1.25e-06
Diacylglycerol levels	rs247616	16	56989590	T	C	-0.0468955	0.3231	0.00622205	4.81e-14
Diacylglycerol levels	rs2927323	16	81512948	A	G	-0.0284085	0.6915	0.00634708	7.611e-06
Diacylglycerol levels	rs72836561	17	41926126	T	C	0.132735	0.0332	0.0164375	6.74e-16
Diacylglycerol levels	rs117300555	17	61679170	A	G	0.151861	0.0107	0.0303268	5.514e-07
Diacylglycerol levels	rs57209787	18	74708132	C	G	0.0582129	0.9445	0.0124605	2.986e-06
Diacylglycerol levels	rs12972842	19	7890381	A	G	0.0277056	0.339	0.00589355	2.589e-06
Diacylglycerol levels	rs116843064	19	8429323	A	G	-0.209476	0.0196	0.0224309	9.751e-21
Diacylglycerol levels	rs187429064	19	19380513	A	G	0.138118	0.9854	0.028861	1.705e-06
Diacylglycerol levels	rs58489806	19	19456917	T	C	-0.0774497	0.0874	0.0103769	8.417e-14
Diacylglycerol levels	rs10410805	19	33926012	T	C	0.0268356	0.4135	0.00595454	6.583e-06
Diacylglycerol levels	rs584007	19	45416478	A	G	-0.0658996	0.3553	0.00589348	5.008e-29
Diacylglycerol levels	rs28809016	19	45514472	A	G	0.105679	0.0215	0.02035	2.069e-07
Diacylglycerol levels	rs2207132	20	39142516	A	G	0.0796806	0.0343	0.0167521	1.97e-06
Diacylglycerol levels	rs5765090	22	45320498	A	T	-0.0417317	0.1122	0.00932871	7.696e-06
Ratio of diacylglycerol to triglycerides	rs1168085	1	63112320	C	G	-0.0318064	0.3562	0.0059329	8.275e-08
Ratio of diacylglycerol to triglycerides	rs28776792	1	232475667	A	G	-0.0363555	0.1582	0.008199	9.244e-06
Ratio of diacylglycerol to triglycerides	rs12999599	2	12160275	A	C	0.0290265	0.6737	0.0062387	3.277e-06
Ratio of diacylglycerol to triglycerides	rs7557067	2	21208211	A	G	0.0397638	0.7703	0.00678796	4.685e-09
Ratio of diacylglycerol to triglycerides	rs4665972	2	27598097	T	C	0.0521808	0.3926	0.00604886	6.323e-18
Ratio of diacylglycerol to triglycerides	rs76134872	2	35074910	A	G	0.111592	0.0192	0.0230819	1.334e-06
Ratio of diacylglycerol to triglycerides	rs10203950	2	146041295	A	G	0.0272355	0.6247	0.00597244	5.111e-06
Ratio of diacylglycerol to triglycerides	rs12692211	2	239022926	T	C	0.035479	0.8468	0.00797402	8.614e-06
Ratio of diacylglycerol to triglycerides	rs6786705	3	132118283	C	G	0.0879481	0.0313	0.0185452	2.112e-06
Ratio of diacylglycerol to triglycerides	rs57289010	6	6987386	A	G	-0.121717	0.9867	0.0267651	5.426e-06
Ratio of diacylglycerol to triglycerides	rs28367591	6	31253097	A	G	0.0345991	0.2825	0.00638171	5.907e-08
Ratio of diacylglycerol to triglycerides	rs57630522	6	99664707	A	G	0.0251768	0.451	0.00565281	8.434e-06
Ratio of diacylglycerol to triglycerides	rs7809718	7	12180215	A	C	0.0330648	0.805	0.00735282	6.895e-06
Ratio of diacylglycerol to triglycerides	rs2949142	7	66556559	A	T	-0.0749709	0.9589	0.0164499	5.176e-06
Ratio of diacylglycerol to triglycerides	rs2097713	7	111440088	A	T	0.0372751	0.1656	0.00782685	1.912e-06
Ratio of diacylglycerol to triglycerides	rs2618461	8	11365692	T	C	-0.130133	0.9865	0.0264244	8.448e-07
Ratio of diacylglycerol to triglycerides	rs1961456	8	18255709	A	G	-0.0285081	0.7116	0.00624391	4.977e-06
Ratio of diacylglycerol to triglycerides	rs112195695	8	67520700	A	G	0.104756	0.9775	0.0230014	5.256e-06
Ratio of diacylglycerol to triglycerides	rs17676564	8	71158116	A	G	-0.0595262	0.0531	0.0131557	6.047e-06
Ratio of diacylglycerol to triglycerides	rs66614050	8	126480526	T	C	-0.0487892	0.4219	0.006127	1.679e-15
Ratio of diacylglycerol to triglycerides	rs2403774	8	133373206	A	T	0.0395341	0.1707	0.00755684	1.681e-07
Ratio of diacylglycerol to triglycerides	rs10809924	9	13269740	T	C	0.0278744	0.2836	0.00622451	7.529e-06
Ratio of diacylglycerol to triglycerides	rs781098	9	31629602	T	C	-0.0277842	0.2834	0.00623642	8.383e-06
Ratio of diacylglycerol to triglycerides	rs7047324	9	79628974	A	T	0.0323713	0.7041	0.00642426	4.682e-07
Ratio of diacylglycerol to triglycerides	rs2575876	9	107665739	A	G	-0.0352805	0.2507	0.00676322	1.823e-07
Ratio of diacylglycerol to triglycerides	rs74680304	10	115034909	A	G	0.0993012	0.0245	0.0206047	1.44e-06
Ratio of diacylglycerol to triglycerides	rs1848089	11	60429426	T	G	-0.0265052	0.374	0.00588547	6.684e-06
Ratio of diacylglycerol to triglycerides	rs964184	11	116648917	C	G	-0.0532138	0.8663	0.00855126	4.88e-10
Ratio of diacylglycerol to triglycerides	rs77607886	12	1079768	T	G	0.0766945	0.0378	0.016642	4.056e-06
Ratio of diacylglycerol to triglycerides	rs78830853	12	98919807	A	G	0.0887047	0.0222	0.0199941	9.142e-06
Ratio of diacylglycerol to triglycerides	rs111951250	13	19728194	T	C	0.0787344	0.0332	0.016348	1.464e-06
Ratio of diacylglycerol to triglycerides	rs9543956	13	76098660	T	G	-0.03305	0.2763	0.00653116	4.185e-07
Ratio of diacylglycerol to triglycerides	rs4907472	13	113598375	C	G	0.0305221	0.2453	0.00684701	8.283e-06
Ratio of diacylglycerol to triglycerides	rs143343360	14	26956193	T	G	0.110725	0.9828	0.0236815	2.931e-06
Ratio of diacylglycerol to triglycerides	rs117480658	14	65601460	A	G	-0.171294	0.0088	0.0369012	3.451e-06
Ratio of diacylglycerol to triglycerides	rs261291	15	58680178	T	C	-0.0394659	0.6408	0.00577504	8.266e-12
Ratio of diacylglycerol to triglycerides	rs11632618	15	58724706	A	G	0.0547289	0.0697	0.0116635	2.701e-06
Ratio of diacylglycerol to triglycerides	rs12920094	16	5743431	A	G	0.0325368	0.2195	0.00691184	2.509e-06
Ratio of diacylglycerol to triglycerides	rs79491642	16	9560257	T	G	-0.045412	0.9151	0.0100947	6.84e-06
Ratio of diacylglycerol to triglycerides	rs12446515	16	56987015	T	C	-0.0403941	0.3228	0.0061187	4.064e-11
Ratio of diacylglycerol to triglycerides	rs72836561	17	41926126	T	C	0.0982223	0.0332	0.0164542	2.381e-09
Ratio of diacylglycerol to triglycerides	rs117300555	17	61679170	A	G	0.132429	0.0106	0.0296729	8.084e-06
Ratio of diacylglycerol to triglycerides	rs12610000	19	6582133	T	C	-0.0309016	0.2932	0.0068334	6.122e-06
Ratio of diacylglycerol to triglycerides	rs116843064	19	8429323	A	G	-0.14854	0.0196	0.0224399	3.605e-11
Ratio of diacylglycerol to triglycerides	rs584007	19	45416478	A	G	-0.0396537	0.3553	0.00589812	1.779e-11
Docosahexaenoic acid (22:6) levels	rs11206510	1	55496039	T	C	0.0260153	0.819	0.00527504	8.149e-07
Docosahexaenoic acid (22:6) levels	rs1007205	1	62936912	T	C	-0.0545536	0.3406	0.00416531	3.419e-39
Docosahexaenoic acid (22:6) levels	rs17462162	1	70530621	A	C	-0.0396938	0.9086	0.00764755	2.098e-07
Docosahexaenoic acid (22:6) levels	rs646776	1	109818530	T	C	0.0404669	0.7772	0.00476225	1.938e-17
Docosahexaenoic acid (22:6) levels	rs12145920	1	176772883	T	C	-0.02724	0.8235	0.00525768	2.207e-07
Docosahexaenoic acid (22:6) levels	rs11895352	2	20367135	T	C	-0.0259341	0.5112	0.00399887	8.852e-11
Docosahexaenoic acid (22:6) levels	rs35913552	2	21272896	A	G	-0.0571101	0.1423	0.00585237	1.697e-22
Docosahexaenoic acid (22:6) levels	rs1260326	2	27730940	T	C	0.0598079	0.382	0.00415032	4.449e-47
Docosahexaenoic acid (22:6) levels	rs115445558	2	44063098	C	G	-0.043016	0.0723	0.00803365	8.58e-08
Docosahexaenoic acid (22:6) levels	rs115598272	2	71154611	T	C	0.0608397	0.0285	0.0135365	6.973e-06
Docosahexaenoic acid (22:6) levels	rs747543	2	121337176	A	G	0.0217066	0.3647	0.00416755	1.904e-07
Docosahexaenoic acid (22:6) levels	rs2203901	2	156980239	C	G	-0.0176882	0.529	0.00398698	9.144e-06
Docosahexaenoic acid (22:6) levels	rs72930744	2	203597269	T	C	-0.0254123	0.2863	0.00454103	2.191e-08
Docosahexaenoic acid (22:6) levels	rs2552518	2	218660189	A	G	-0.0186701	0.4734	0.00396744	2.528e-06
Docosahexaenoic acid (22:6) levels	rs6710383	2	219359685	T	G	-0.0199321	0.3837	0.00405229	8.711e-07
Docosahexaenoic acid (22:6) levels	rs6708678	2	238549919	A	C	0.0239255	0.1842	0.00535685	7.957e-06
Docosahexaenoic acid (22:6) levels	rs4519721	3	58421338	C	G	0.0482414	0.9101	0.00878927	4.05e-08
Docosahexaenoic acid (22:6) levels	rs59950280	4	3452345	A	G	0.023923	0.3163	0.00438166	4.767e-08
Docosahexaenoic acid (22:6) levels	rs4455482	4	56245862	T	C	0.0224393	0.2181	0.00484384	3.612e-06
Docosahexaenoic acid (22:6) levels	rs10020631	4	69353863	A	G	0.0361304	0.2409	0.00506243	9.541e-13
Docosahexaenoic acid (22:6) levels	rs7696472	4	69538180	A	G	0.0253579	0.4961	0.00434348	5.278e-09
Docosahexaenoic acid (22:6) levels	rs3775531	4	76408064	C	G	-0.0192619	0.3401	0.00422339	5.097e-06
Docosahexaenoic acid (22:6) levels	rs10058550	5	45421240	A	C	-0.0321294	0.1313	0.00699183	4.322e-06
Docosahexaenoic acid (22:6) levels	rs6453080	5	70951233	C	G	0.0295782	0.1271	0.00639108	3.691e-06
Docosahexaenoic acid (22:6) levels	rs9324767	5	153632841	T	C	-0.0190365	0.3411	0.00418391	5.367e-06
Docosahexaenoic acid (22:6) levels	rs55776147	5	156400808	A	G	-0.0310799	0.3546	0.00409292	3.112e-14
Docosahexaenoic acid (22:6) levels	rs3792849	5	177034786	T	C	-0.0196589	0.3899	0.00425436	3.821e-06
Docosahexaenoic acid (22:6) levels	rs45477496	6	10923387	T	C	-0.0204939	0.2779	0.00452006	5.788e-06
Docosahexaenoic acid (22:6) levels	rs146655629	6	11054745	T	C	-0.0519091	0.2124	0.00501698	4.332e-25
Docosahexaenoic acid (22:6) levels	rs28383314	6	32587213	T	C	-0.0282305	0.3721	0.00424215	2.838e-11
Docosahexaenoic acid (22:6) levels	rs11754773	6	34577257	A	G	0.0368324	0.8841	0.00668252	3.553e-08
Docosahexaenoic acid (22:6) levels	rs2395943	6	42940673	A	G	-0.0205506	0.4331	0.00393489	1.764e-07
Docosahexaenoic acid (22:6) levels	rs112560572	6	66972639	A	C	0.0936656	0.0155	0.0205197	5.003e-06
Docosahexaenoic acid (22:6) levels	rs146804305	6	76118559	T	C	-0.0956875	0.0179	0.0204104	2.757e-06
Docosahexaenoic acid (22:6) levels	rs12203630	6	102809352	A	T	0.0601339	0.0313	0.0131442	4.764e-06
Docosahexaenoic acid (22:6) levels	rs2481036	6	160705005	T	C	0.0212426	0.7382	0.00454998	3.031e-06
Docosahexaenoic acid (22:6) levels	rs34409228	7	1102674	T	C	0.0394574	0.1337	0.00606231	7.584e-11
Docosahexaenoic acid (22:6) levels	rs35493868	7	73039406	C	G	0.044367	0.8104	0.00518681	1.191e-17
Docosahexaenoic acid (22:6) levels	rs13235461	7	86212328	A	C	-0.0213288	0.6924	0.00430201	7.127e-07
Docosahexaenoic acid (22:6) levels	rs4134496	7	155019285	A	G	0.0392623	0.1421	0.00646488	1.254e-09
Docosahexaenoic acid (22:6) levels	rs1461729	8	9187242	A	G	-0.0316892	0.1218	0.00628288	4.565e-07
Docosahexaenoic acid (22:6) levels	rs325	8	19819328	T	C	0.0378555	0.9004	0.00681181	2.739e-08
Docosahexaenoic acid (22:6) levels	rs9792354	8	55476200	T	G	0.0212257	0.2469	0.00464666	4.925e-06
Docosahexaenoic acid (22:6) levels	rs6993097	8	109867603	A	G	0.0210614	0.3312	0.00434479	1.25e-06
Docosahexaenoic acid (22:6) levels	rs4876611	8	116671848	A	G	-0.0243788	0.2875	0.00444054	4.018e-08
Docosahexaenoic acid (22:6) levels	rs2954021	8	126482077	A	G	0.0544569	0.4893	0.00407076	8.177e-41
Docosahexaenoic acid (22:6) levels	rs4961498	9	16843013	A	C	0.0196231	0.3481	0.00423629	3.619e-06
Docosahexaenoic acid (22:6) levels	rs2740488	9	107661742	A	C	0.0283174	0.7474	0.00463632	1.011e-09
Docosahexaenoic acid (22:6) levels	rs4636297	9	139565150	A	G	0.0236986	0.3332	0.00462074	2.917e-07
Docosahexaenoic acid (22:6) levels	rs138744274	10	382668	T	C	0.0778322	0.979	0.0173578	7.326e-06
Docosahexaenoic acid (22:6) levels	rs10740115	10	65094990	A	G	0.0264726	0.4762	0.0039896	3.236e-11
Docosahexaenoic acid (22:6) levels	rs4918798	10	96750543	A	C	0.0276444	0.1854	0.00516735	8.804e-08
Docosahexaenoic acid (22:6) levels	rs2286779	10	118394551	C	G	0.0284506	0.5295	0.00408048	3.116e-12
Docosahexaenoic acid (22:6) levels	rs10832954	11	18643559	A	G	0.0190761	0.6854	0.00428964	8.707e-06
Docosahexaenoic acid (22:6) levels	rs3741252	11	61511498	T	C	0.0827105	0.1205	0.00722999	2.641e-30
Docosahexaenoic acid (22:6) levels	rs174528	11	61543499	T	C	0.208499	0.6226	0.0041957	0
Docosahexaenoic acid (22:6) levels	rs259879	11	61809326	A	C	-0.0272064	0.6736	0.00434172	3.698e-10
Docosahexaenoic acid (22:6) levels	rs147981159	11	61824298	A	G	-0.0716299	0.0421	0.010727	2.43e-11
Docosahexaenoic acid (22:6) levels	rs2229738	11	68562328	T	C	-0.121732	0.1088	0.00741419	1.403e-60
Docosahexaenoic acid (22:6) levels	rs499974	11	75455021	A	C	-0.0507805	0.1833	0.00523156	2.827e-22
Docosahexaenoic acid (22:6) levels	rs964184	11	116648917	C	G	-0.0888472	0.85	0.00567158	2.61e-55
Docosahexaenoic acid (22:6) levels	rs6580928	12	53474963	C	G	0.023431	0.8213	0.00523845	7.717e-06
Docosahexaenoic acid (22:6) levels	rs73114872	12	56861034	T	C	-0.0239837	0.8184	0.00514546	3.145e-06
Docosahexaenoic acid (22:6) levels	rs790466	12	92573454	A	G	-0.0233289	0.1759	0.00521502	7.698e-06
Docosahexaenoic acid (22:6) levels	rs78130079	12	103087000	A	G	0.121775	0.0148	0.0269629	6.29e-06
Docosahexaenoic acid (22:6) levels	rs117129118	12	111941079	T	C	-0.0806827	0.9726	0.015704	2.781e-07
Docosahexaenoic acid (22:6) levels	rs7979473	12	121420260	A	G	0.0267615	0.4138	0.00412053	8.322e-11
Docosahexaenoic acid (22:6) levels	rs9567623	13	32951454	T	C	-0.0224598	0.2274	0.00477121	2.509e-06
Docosahexaenoic acid (22:6) levels	rs4130480	13	56108958	A	C	0.0225226	0.2682	0.00445542	4.302e-07
Docosahexaenoic acid (22:6) levels	rs113357081	14	53388044	A	T	0.0698924	0.022	0.0157396	8.974e-06
Docosahexaenoic acid (22:6) levels	rs78415763	14	85674632	T	G	-0.0362328	0.0678	0.00810235	7.753e-06
Docosahexaenoic acid (22:6) levels	rs10136225	14	100269887	A	T	-0.0186007	0.4349	0.00412111	6.376e-06
Docosahexaenoic acid (22:6) levels	rs139974673	15	44027885	T	C	-0.090166	0.9736	0.0145881	6.378e-10
Docosahexaenoic acid (22:6) levels	rs28593346	15	46598632	A	G	0.0274006	0.1425	0.00599707	4.9e-06
Docosahexaenoic acid (22:6) levels	rs2043085	15	58680954	T	C	0.0902775	0.4098	0.00408333	2.6e-108
Docosahexaenoic acid (22:6) levels	rs1077834	15	58723479	T	C	-0.113706	0.762	0.00463724	9.01e-133
Docosahexaenoic acid (22:6) levels	rs77516617	15	59058720	A	G	-0.0495408	0.0478	0.0108456	4.928e-06
Docosahexaenoic acid (22:6) levels	rs77149633	15	59494173	A	C	-0.0415904	0.9421	0.00887199	2.761e-06
Docosahexaenoic acid (22:6) levels	rs74904177	16	5599651	T	G	-0.11747	0.9894	0.0220326	9.731e-08
Docosahexaenoic acid (22:6) levels	rs12928099	16	15150505	A	C	0.0593285	0.2855	0.00444171	1.076e-40
Docosahexaenoic acid (22:6) levels	rs211502	16	26798595	A	G	-0.0354505	0.0721	0.00774954	4.773e-06
Docosahexaenoic acid (22:6) levels	rs12446515	16	56987015	T	C	0.0356719	0.3146	0.00429375	9.743e-17
Docosahexaenoic acid (22:6) levels	rs77578996	16	85279645	A	G	0.0559117	0.9348	0.0126097	9.25e-06
Docosahexaenoic acid (22:6) levels	rs60670077	17	5334700	A	G	-0.0357756	0.0884	0.00803296	8.444e-06
Docosahexaenoic acid (22:6) levels	rs72840916	17	7233100	A	G	0.0566533	0.0312	0.0127333	8.619e-06
Docosahexaenoic acid (22:6) levels	rs4646368	17	17465458	A	G	-0.0238449	0.4961	0.00399743	2.445e-09
Docosahexaenoic acid (22:6) levels	rs138702214	17	39757934	T	C	0.105554	0.0105	0.0231918	5.33e-06
Docosahexaenoic acid (22:6) levels	rs1913168	17	51017124	A	C	0.0252117	0.1793	0.00534363	2.381e-06
Docosahexaenoic acid (22:6) levels	rs874618	17	64130204	A	G	0.018342	0.4644	0.0041122	8.181e-06
Docosahexaenoic acid (22:6) levels	rs11655389	17	73780506	A	G	0.01992	0.6849	0.00424893	2.756e-06
Docosahexaenoic acid (22:6) levels	rs77960347	18	47109955	A	G	-0.209312	0.9878	0.0198069	4.21e-26
Docosahexaenoic acid (22:6) levels	rs2156552	18	47181668	A	T	-0.0454516	0.1688	0.00537904	2.919e-17
Docosahexaenoic acid (22:6) levels	rs2278426	19	11350488	T	C	-0.0553663	0.0916	0.00869264	1.899e-10
Docosahexaenoic acid (22:6) levels	rs7245495	19	12726453	T	C	-0.0229457	0.3605	0.00425994	7.189e-08
Docosahexaenoic acid (22:6) levels	rs58542926	19	19379549	T	C	-0.119985	0.0715	0.00781332	3.204e-53
Docosahexaenoic acid (22:6) levels	rs188247550	19	19396616	T	C	-0.210584	0.0414	0.014908	2.64e-45
Docosahexaenoic acid (22:6) levels	rs16958861	19	38124179	A	G	0.0272914	0.2179	0.00503208	5.845e-08
Docosahexaenoic acid (22:6) levels	rs11671175	19	45223038	A	G	0.0209276	0.6937	0.00456723	4.603e-06
Docosahexaenoic acid (22:6) levels	rs157595	19	45425460	A	G	-0.0493312	0.384	0.00424276	3e-31
Docosahexaenoic acid (22:6) levels	rs4803781	19	45459671	A	G	0.0279369	0.4863	0.00470678	2.93e-09
Docosahexaenoic acid (22:6) levels	rs2207132	20	39142516	A	G	0.0971689	0.0451	0.0113909	1.458e-17
Docosahexaenoic acid (22:6) levels	rs6072224	20	39622873	T	C	0.0220681	0.3035	0.00436011	4.163e-07
Docosahexaenoic acid (22:6) levels	rs4816955	21	25761495	A	G	-0.0260812	0.203	0.00499694	1.795e-07
Docosahexaenoic acid (22:6) levels	rs2409884	21	38669350	T	C	0.023662	0.2166	0.00499637	2.181e-06
Docosahexaenoic acid (22:6) levels	rs76107411	21	43258138	T	C	0.0485507	0.042	0.0107613	6.434e-06
Docosahexaenoic acid (22:6) levels	rs713783	22	47341758	T	C	0.0380842	0.0787	0.00768893	7.304e-07
Ratio of 22:6 docosahexaenoic acid to total fatty acids	rs12759173	1	29714206	T	C	0.0208903	0.5915	0.00410024	3.489e-07
Ratio of 22:6 docosahexaenoic acid to total fatty acids	rs78905952	1	176784526	T	G	0.0458965	0.0715	0.00824243	2.572e-08
Ratio of 22:6 docosahexaenoic acid to total fatty acids	rs4846923	1	230307222	T	G	-0.0239139	0.3166	0.00424223	1.729e-08
Ratio of 22:6 docosahexaenoic acid to total fatty acids	rs512535	2	21267782	T	C	-0.0219398	0.4478	0.00403222	5.295e-08
Ratio of 22:6 docosahexaenoic acid to total fatty acids	rs9309419	2	68668298	A	T	-0.0238966	0.1844	0.00521126	4.528e-06
Ratio of 22:6 docosahexaenoic acid to total fatty acids	rs72890858	2	172856130	A	C	0.0477913	0.945	0.00910865	1.548e-07
Ratio of 22:6 docosahexaenoic acid to total fatty acids	rs2571457	2	218658984	A	G	0.0182929	0.5732	0.0039278	3.204e-06
Ratio of 22:6 docosahexaenoic acid to total fatty acids	rs77093664	2	231842681	T	C	0.0387559	0.1103	0.00785097	7.956e-07
Ratio of 22:6 docosahexaenoic acid to total fatty acids	rs7620303	3	80353085	A	T	-0.0243561	0.2836	0.00462213	1.368e-07
Ratio of 22:6 docosahexaenoic acid to total fatty acids	rs7616852	3	164361859	A	G	-0.0204137	0.2476	0.00459124	8.739e-06
Ratio of 22:6 docosahexaenoic acid to total fatty acids	rs697355	3	165435642	A	G	-0.0188792	0.4967	0.00404993	3.137e-06
Ratio of 22:6 docosahexaenoic acid to total fatty acids	rs4865445	4	1624336	A	G	-0.0186011	0.3922	0.00416233	7.862e-06
Ratio of 22:6 docosahexaenoic acid to total fatty acids	rs445908	4	69596840	T	C	0.0270384	0.1747	0.00587605	4.195e-06
Ratio of 22:6 docosahexaenoic acid to total fatty acids	rs12650033	4	148987187	A	G	-0.0238071	0.7487	0.00459054	2.147e-07
Ratio of 22:6 docosahexaenoic acid to total fatty acids	rs66760340	5	39812149	A	G	-0.0182545	0.6072	0.0039956	4.909e-06
Ratio of 22:6 docosahexaenoic acid to total fatty acids	rs72798164	5	120623218	A	T	-0.0385718	0.9337	0.00850915	5.816e-06
Ratio of 22:6 docosahexaenoic acid to total fatty acids	rs10058074	5	131686146	A	G	0.0198933	0.428	0.00415902	1.726e-06
Ratio of 22:6 docosahexaenoic acid to total fatty acids	rs13162301	5	153582852	T	C	-0.0204952	0.5529	0.00391644	1.667e-07
Ratio of 22:6 docosahexaenoic acid to total fatty acids	rs4601123	6	11050803	C	G	-0.0644136	0.2138	0.00493242	5.629e-39
Ratio of 22:6 docosahexaenoic acid to total fatty acids	rs3129683	6	29286670	C	G	0.0295436	0.8498	0.00603966	1e-06
Ratio of 22:6 docosahexaenoic acid to total fatty acids	rs3763236	6	42902508	T	C	-0.0178458	0.5142	0.00386191	3.82e-06
Ratio of 22:6 docosahexaenoic acid to total fatty acids	rs12529369	6	52433957	A	C	0.0299927	0.1099	0.00675823	9.082e-06
Ratio of 22:6 docosahexaenoic acid to total fatty acids	rs12203630	6	102809352	A	T	0.057576	0.0313	0.0129861	9.265e-06
Ratio of 22:6 docosahexaenoic acid to total fatty acids	rs78425119	6	160501825	A	G	-0.0399717	0.0665	0.00826817	1.335e-06
Ratio of 22:6 docosahexaenoic acid to total fatty acids	rs4076861	7	124277	T	G	0.0374329	0.901	0.00760425	8.539e-07
Ratio of 22:6 docosahexaenoic acid to total fatty acids	rs34752835	7	68070104	A	G	-0.0218356	0.6842	0.00430517	3.937e-07
Ratio of 22:6 docosahexaenoic acid to total fatty acids	rs12674263	7	86214955	A	G	0.0188608	0.3113	0.0042104	7.479e-06
Ratio of 22:6 docosahexaenoic acid to total fatty acids	rs6465834	7	101484444	A	G	-0.0289593	0.8836	0.00638192	5.687e-06
Ratio of 22:6 docosahexaenoic acid to total fatty acids	rs12540046	7	131200726	T	C	0.0353905	0.0803	0.00741235	1.801e-06
Ratio of 22:6 docosahexaenoic acid to total fatty acids	rs1124174	7	155014996	A	G	-0.0322132	0.8483	0.00622312	2.262e-07
Ratio of 22:6 docosahexaenoic acid to total fatty acids	rs6586886	8	19875408	A	G	0.0215662	0.3954	0.00403601	9.12e-08
Ratio of 22:6 docosahexaenoic acid to total fatty acids	rs2081687	8	59388565	T	C	-0.0193489	0.348	0.00411636	2.595e-06
Ratio of 22:6 docosahexaenoic acid to total fatty acids	rs2292774	8	141572497	A	G	-0.0196061	0.3812	0.00437209	7.312e-06
Ratio of 22:6 docosahexaenoic acid to total fatty acids	rs140886936	8	146167259	A	T	0.0586536	0.0427	0.0122588	1.713e-06
Ratio of 22:6 docosahexaenoic acid to total fatty acids	rs62569356	9	82336478	T	C	0.0244418	0.2097	0.00543383	6.857e-06
Ratio of 22:6 docosahexaenoic acid to total fatty acids	rs7041558	9	139559127	A	G	0.020212	0.3586	0.00442517	4.935e-06
Ratio of 22:6 docosahexaenoic acid to total fatty acids	rs16925127	10	25179312	A	G	0.0507953	0.0511	0.0114661	9.422e-06
Ratio of 22:6 docosahexaenoic acid to total fatty acids	rs10822160	10	65112796	T	G	-0.0337005	0.5236	0.00385231	2.169e-18
Ratio of 22:6 docosahexaenoic acid to total fatty acids	rs78273824	10	96692779	A	C	0.0414683	0.0699	0.00764671	5.86e-08
Ratio of 22:6 docosahexaenoic acid to total fatty acids	rs10885997	10	118397971	A	G	-0.024001	0.5702	0.00399469	1.876e-09
Ratio of 22:6 docosahexaenoic acid to total fatty acids	rs12571803	10	126274077	A	G	0.017661	0.4405	0.0039927	9.719e-06
Ratio of 22:6 docosahexaenoic acid to total fatty acids	rs72895548	11	39425366	T	C	-0.0256236	0.1716	0.0054908	3.062e-06
Ratio of 22:6 docosahexaenoic acid to total fatty acids	rs3741252	11	61511498	T	C	0.0877644	0.1195	0.0071577	1.457e-34
Ratio of 22:6 docosahexaenoic acid to total fatty acids	rs174528	11	61543499	T	C	0.219313	0.6231	0.00412863	0
Ratio of 22:6 docosahexaenoic acid to total fatty acids	rs259879	11	61809326	A	C	-0.0214033	0.6737	0.00427967	5.699e-07
Ratio of 22:6 docosahexaenoic acid to total fatty acids	rs147981159	11	61824298	A	G	-0.0741481	0.0418	0.0106161	2.86e-12
Ratio of 22:6 docosahexaenoic acid to total fatty acids	rs2229738	11	68562328	T	C	-0.130171	0.108	0.00733067	1.522e-70
Ratio of 22:6 docosahexaenoic acid to total fatty acids	rs1238914	11	75429345	T	C	0.0188696	0.4385	0.00390331	1.337e-06
Ratio of 22:6 docosahexaenoic acid to total fatty acids	rs600626	11	75455309	A	G	0.0463785	0.8168	0.00515477	2.315e-19
Ratio of 22:6 docosahexaenoic acid to total fatty acids	rs964184	11	116648917	C	G	0.0259706	0.8513	0.00546646	2.025e-06
Ratio of 22:6 docosahexaenoic acid to total fatty acids	rs1478295	12	21736118	T	C	-0.0181494	0.5727	0.00400661	5.902e-06
Ratio of 22:6 docosahexaenoic acid to total fatty acids	rs61972227	13	48492033	C	G	-0.0383431	0.0796	0.00760366	4.59e-07
Ratio of 22:6 docosahexaenoic acid to total fatty acids	rs11843194	13	56055121	A	T	0.0222184	0.2775	0.00433067	2.89e-07
Ratio of 22:6 docosahexaenoic acid to total fatty acids	rs1484198	15	46677273	A	T	-0.0216581	0.2285	0.00486658	8.572e-06
Ratio of 22:6 docosahexaenoic acid to total fatty acids	rs10468017	15	58678512	T	C	0.0428444	0.2974	0.00427446	1.204e-23
Ratio of 22:6 docosahexaenoic acid to total fatty acids	rs473224	15	58737341	T	G	0.0428302	0.1407	0.00578964	1.385e-13
Ratio of 22:6 docosahexaenoic acid to total fatty acids	rs8040517	15	86302765	T	C	0.0347657	0.0873	0.0073398	2.173e-06
Ratio of 22:6 docosahexaenoic acid to total fatty acids	rs4984521	15	96758391	T	G	-0.0197306	0.6412	0.00415655	2.066e-06
Ratio of 22:6 docosahexaenoic acid to total fatty acids	rs74904177	16	5599651	T	G	-0.0972595	0.9893	0.0215962	6.683e-06
Ratio of 22:6 docosahexaenoic acid to total fatty acids	rs12928099	16	15150505	A	C	0.0657495	0.286	0.00437824	5.655e-51
Ratio of 22:6 docosahexaenoic acid to total fatty acids	rs8059335	16	29177835	A	G	0.0240224	0.1938	0.00532287	6.39e-06
Ratio of 22:6 docosahexaenoic acid to total fatty acids	rs56228609	16	56987765	T	C	0.0254507	0.3063	0.00422784	1.747e-09
Ratio of 22:6 docosahexaenoic acid to total fatty acids	rs186181499	16	72616954	A	T	-0.0688211	0.0511	0.0140858	1.03e-06
Ratio of 22:6 docosahexaenoic acid to total fatty acids	rs116934686	16	76485725	T	C	0.0860848	0.0167	0.0193607	8.734e-06
Ratio of 22:6 docosahexaenoic acid to total fatty acids	rs77578996	16	85279645	A	G	0.0577436	0.9357	0.012472	3.659e-06
Ratio of 22:6 docosahexaenoic acid to total fatty acids	rs4646368	17	17465458	A	G	-0.0256725	0.4964	0.00397688	1.079e-10
Ratio of 22:6 docosahexaenoic acid to total fatty acids	rs199499	17	44865498	T	C	-0.0246693	0.1934	0.00553822	8.413e-06
Ratio of 22:6 docosahexaenoic acid to total fatty acids	rs12602489	17	50980469	A	G	-0.0201019	0.6818	0.00420697	1.768e-06
Ratio of 22:6 docosahexaenoic acid to total fatty acids	rs77960347	18	47109955	A	G	-0.0914796	0.9878	0.0195616	2.918e-06
Ratio of 22:6 docosahexaenoic acid to total fatty acids	rs78211908	18	65489157	T	C	-0.0452117	0.9485	0.00913514	7.451e-07
Ratio of 22:6 docosahexaenoic acid to total fatty acids	rs8107974	19	19388500	A	T	0.0531418	0.9262	0.00745832	1.039e-12
Ratio of 22:6 docosahexaenoic acid to total fatty acids	rs182611493	19	19458388	A	G	0.108951	0.9584	0.0151745	6.977e-13
Ratio of 22:6 docosahexaenoic acid to total fatty acids	rs4805416	19	29971517	A	G	0.0218514	0.8062	0.00489308	7.978e-06
Ratio of 22:6 docosahexaenoic acid to total fatty acids	rs141622900	19	45426792	A	G	0.0433423	0.053	0.00928513	3.043e-06
Ratio of 22:6 docosahexaenoic acid to total fatty acids	rs35336243	19	45442519	A	T	-0.0284345	0.6652	0.00429926	3.746e-11
Ratio of 22:6 docosahexaenoic acid to total fatty acids	rs838147	19	49246866	A	G	-0.0248487	0.4516	0.00396646	3.736e-10
Ratio of 22:6 docosahexaenoic acid to total fatty acids	rs2829019	21	25739835	A	C	0.0216643	0.7193	0.00437321	7.275e-07
Esterified cholesterol levels	rs1198423	1	23735241	T	G	0.0288837	0.8706	0.00588304	9.123e-07
Esterified cholesterol levels	rs10903129	1	25768937	A	G	-0.0307128	0.4682	0.0040389	2.866e-14
Esterified cholesterol levels	rs79598313	1	27284913	T	C	0.0815196	0.03	0.0128431	2.191e-10
Esterified cholesterol levels	rs646356	1	55167773	A	T	0.0326248	0.839	0.00586729	2.691e-08
Esterified cholesterol levels	rs11591147	1	55505647	T	G	-0.391796	0.0292	0.0145913	8.13e-159
Esterified cholesterol levels	rs693668	1	55521109	A	G	0.0486215	0.6273	0.00411035	2.762e-32
Esterified cholesterol levels	rs3737810	1	55699814	C	G	-0.0676734	0.9518	0.00951925	1.168e-12
Esterified cholesterol levels	rs7534572	1	62999675	C	G	-0.0588287	0.3299	0.00439375	6.995e-41
Esterified cholesterol levels	rs58404594	1	78353067	A	G	0.0417578	0.0605	0.00896309	3.18e-06
Esterified cholesterol levels	rs6422513	1	93032467	A	G	0.024503	0.7956	0.0050468	1.203e-06
Esterified cholesterol levels	rs646776	1	109818530	T	C	0.119917	0.777	0.00472102	2.48e-142
Esterified cholesterol levels	rs2305972	1	161574548	A	G	0.022981	0.588	0.00428518	8.19e-08
Esterified cholesterol levels	rs2642442	1	220973563	T	C	0.0327604	0.692	0.00440053	9.721e-14
Esterified cholesterol levels	rs484084	1	234857676	T	C	-0.0393364	0.4526	0.00397849	4.727e-23
Esterified cholesterol levels	rs7512010	1	235111050	A	T	-0.0230284	0.1952	0.00518604	8.976e-06
Esterified cholesterol levels	rs35135293	2	20363666	T	C	-0.0302517	0.5376	0.00401854	5.151e-14
Esterified cholesterol levels	rs140798831	2	21149771	T	C	0.0401887	0.3258	0.00435667	2.845e-20
Esterified cholesterol levels	rs563290	2	21288226	A	G	0.114417	0.8177	0.00512732	2.63e-110
Esterified cholesterol levels	rs780093	2	27742603	T	C	0.0413101	0.3742	0.00416655	3.593e-23
Esterified cholesterol levels	rs4245791	2	44074431	T	C	-0.055227	0.7074	0.00452811	3.245e-34
Esterified cholesterol levels	rs6709904	2	44080324	A	G	0.0500838	0.8867	0.00642734	6.58e-15
Esterified cholesterol levels	rs12620918	2	63268355	T	C	-0.0244314	0.7803	0.0050106	1.083e-06
Esterified cholesterol levels	rs1221164	2	82002101	T	C	0.018419	0.4454	0.00399704	4.063e-06
Esterified cholesterol levels	rs72838098	2	118821597	C	G	-0.0428	0.076	0.00784176	4.817e-08
Esterified cholesterol levels	rs35524571	2	121336277	A	G	-0.0195933	0.6336	0.00417063	2.628e-06
Esterified cholesterol levels	rs12465802	2	136381348	A	G	0.0231987	0.3661	0.00457734	4.017e-07
Esterified cholesterol levels	rs6437108	2	158455135	T	C	-0.0222072	0.3792	0.00417403	1.036e-07
Esterified cholesterol levels	rs10184673	2	169827796	A	G	-0.0255548	0.5683	0.00411109	5.098e-10
Esterified cholesterol levels	rs145210361	2	191573455	T	C	0.07254	0.0221	0.0159	5.061e-06
Esterified cholesterol levels	rs72926966	2	203493293	A	C	-0.0323533	0.2847	0.0045335	9.574e-13
Esterified cholesterol levels	rs58500531	2	210962323	A	G	0.0302496	0.1118	0.00656736	4.104e-06
Esterified cholesterol levels	rs13426236	2	238447940	A	G	-0.0219391	0.7449	0.00465113	2.394e-06
Esterified cholesterol levels	rs2938396	3	12415839	T	C	0.0318807	0.63	0.00407878	5.444e-15
Esterified cholesterol levels	rs9869276	3	58401076	A	G	-0.0427049	0.0892	0.00719306	2.904e-09
Esterified cholesterol levels	rs7648607	3	69836936	A	C	0.01992	0.5762	0.00397131	5.277e-07
Esterified cholesterol levels	rs55876211	3	84471266	T	C	-0.0228483	0.7827	0.00483857	2.334e-06
Esterified cholesterol levels	rs28679619	3	122100349	A	C	0.0294754	0.1621	0.00543276	5.779e-08
Esterified cholesterol levels	rs56934043	3	126094508	A	T	0.0198015	0.3188	0.00436117	5.614e-06
Esterified cholesterol levels	rs77682405	3	132181820	T	G	-0.0481113	0.0591	0.0094443	3.502e-07
Esterified cholesterol levels	rs17557349	3	142729351	A	G	-0.0193142	0.621	0.00411941	2.751e-06
Esterified cholesterol levels	rs12635715	3	159939586	A	C	0.0191359	0.5661	0.00408223	2.764e-06
Esterified cholesterol levels	rs59950280	4	3452345	A	G	0.0242002	0.3163	0.00439059	3.551e-08
Esterified cholesterol levels	rs74374820	4	3702843	A	G	0.129395	0.0099	0.027603	2.763e-06
Esterified cholesterol levels	rs10020631	4	69353863	A	G	0.0422481	0.241	0.00505058	6.011e-17
Esterified cholesterol levels	rs143424675	4	73749419	T	C	0.115872	0.0219	0.016322	1.256e-12
Esterified cholesterol levels	rs76709418	4	74488655	C	G	-0.063837	0.9704	0.0135841	2.609e-06
Esterified cholesterol levels	rs185567543	4	74990001	A	T	-0.179118	0.9869	0.0252898	1.414e-12
Esterified cholesterol levels	rs10516444	4	100462137	A	G	0.0237972	0.7514	0.00469744	4.063e-07
Esterified cholesterol levels	rs114866867	4	171703306	T	C	0.0751923	0.0206	0.0165607	5.614e-06
Esterified cholesterol levels	rs137976175	5	40908575	A	G	0.0412298	0.0547	0.00907829	5.583e-06
Esterified cholesterol levels	rs7707394	5	74472939	A	G	0.0473242	0.3772	0.00405133	1.591e-31
Esterified cholesterol levels	rs12916	5	74656539	T	C	-0.0692487	0.5694	0.00396238	2.162e-68
Esterified cholesterol levels	rs4836021	5	122884102	A	G	0.0209895	0.5219	0.00390816	7.844e-08
Esterified cholesterol levels	rs62384216	5	140018897	A	G	0.0401588	0.066	0.00853189	2.515e-06
Esterified cholesterol levels	rs6882345	5	156397673	A	G	0.0387383	0.6448	0.0040943	3.035e-21
Esterified cholesterol levels	rs7776156	6	16113321	A	G	-0.0301506	0.4721	0.00410121	1.958e-13
Esterified cholesterol levels	rs144861591	6	26072992	T	C	-0.0411265	0.0654	0.0089784	4.636e-06
Esterified cholesterol levels	rs9391858	6	32341398	A	G	-0.0406691	0.8229	0.00536251	3.351e-14
Esterified cholesterol levels	rs9394283	6	35189636	A	T	0.0402615	0.1873	0.0052572	1.883e-14
Esterified cholesterol levels	rs9463799	6	52445000	A	G	0.021375	0.6467	0.00425957	5.218e-07
Esterified cholesterol levels	rs112560572	6	66972639	A	C	0.093098	0.0155	0.0204722	5.428e-06
Esterified cholesterol levels	rs9496567	6	100602753	A	G	-0.0251413	0.2308	0.00493331	3.465e-07
Esterified cholesterol levels	rs12202641	6	116314634	T	C	-0.0255246	0.3947	0.00413716	6.847e-10
Esterified cholesterol levels	rs9376092	6	135427144	A	C	-0.0261048	0.2872	0.00449747	6.462e-09
Esterified cholesterol levels	rs80254170	6	160514283	A	G	-0.0569556	0.9261	0.00778149	2.491e-13
Esterified cholesterol levels	rs662138	6	160564476	C	G	-0.0338982	0.8245	0.00524474	1.025e-10
Esterified cholesterol levels	rs6938647	6	160986915	A	C	0.024676	0.2106	0.0051638	1.765e-06
Esterified cholesterol levels	rs75488469	7	1102122	A	G	-0.0401629	0.8467	0.00561239	8.299e-13
Esterified cholesterol levels	rs73066485	7	21611970	T	G	-0.0432607	0.791	0.00481685	2.681e-19
Esterified cholesterol levels	rs41279633	7	44580876	T	G	0.0441277	0.1709	0.00542419	4.107e-16
Esterified cholesterol levels	rs60916103	7	87128356	A	G	0.0276435	0.859	0.00585846	2.375e-06
Esterified cholesterol levels	rs113187799	7	113008872	A	C	0.0584778	0.0341	0.012496	2.873e-06
Esterified cholesterol levels	rs13308976	7	154998772	T	C	-0.0233541	0.8061	0.00512747	5.246e-06
Esterified cholesterol levels	rs2126259	8	9185146	T	C	-0.0667978	0.1219	0.00628724	2.296e-26
Esterified cholesterol levels	rs11777932	8	22033435	A	C	0.0313545	0.107	0.00666766	2.57e-06
Esterified cholesterol levels	rs13272749	8	55340313	T	C	-0.0220596	0.761	0.00474323	3.307e-06
Esterified cholesterol levels	rs10087339	8	55460627	T	C	-0.0246609	0.8037	0.00501845	8.921e-07
Esterified cholesterol levels	rs4738684	8	59393273	A	G	0.0244578	0.3484	0.00426107	9.477e-09
Esterified cholesterol levels	rs7826890	8	88370304	T	G	0.148689	0.0118	0.032469	4.663e-06
Esterified cholesterol levels	rs4876611	8	116671848	A	G	-0.0315295	0.2875	0.00440764	8.467e-13
Esterified cholesterol levels	rs28601761	8	126500031	C	G	0.0470235	0.5926	0.00425336	2.059e-28
Esterified cholesterol levels	rs11779776	8	145072539	T	C	-0.0219815	0.6353	0.00433172	3.884e-07
Esterified cholesterol levels	rs437682	9	19186114	T	C	0.0204943	0.2975	0.00447612	4.682e-06
Esterified cholesterol levels	rs71503669	9	72057447	A	T	0.0733278	0.9776	0.0162419	6.34e-06
Esterified cholesterol levels	rs10868814	9	72996332	T	C	0.0195313	0.3098	0.00427454	4.895e-06
Esterified cholesterol levels	rs113337681	9	86655855	T	C	-0.0374363	0.093	0.00744853	5.008e-07
Esterified cholesterol levels	rs2066714	9	107586753	T	C	-0.0326697	0.8374	0.0058395	2.211e-08
Esterified cholesterol levels	rs11789603	9	107647019	T	C	0.042282	0.1059	0.00662565	1.753e-10
Esterified cholesterol levels	rs2740488	9	107661742	A	C	0.0522569	0.7474	0.00464423	2.264e-29
Esterified cholesterol levels	rs9409309	9	131651966	A	G	0.0195715	0.6674	0.00420021	3.167e-06
Esterified cholesterol levels	rs635634	9	136155000	T	C	0.0667505	0.187	0.005026	2.982e-40
Esterified cholesterol levels	rs7090451	10	13220640	C	G	-0.0246748	0.2125	0.00499749	7.915e-07
Esterified cholesterol levels	rs3758413	10	17268839	T	C	-0.0198711	0.5614	0.00403379	8.386e-07
Esterified cholesterol levels	rs17230291	10	32646193	A	G	0.0503903	0.0558	0.0108158	3.179e-06
Esterified cholesterol levels	rs2999233	10	44010480	A	C	-0.0191982	0.4445	0.0040866	2.629e-06
Esterified cholesterol levels	rs10793620	10	46087283	A	G	-0.0201515	0.6872	0.00426395	2.29e-06
Esterified cholesterol levels	rs79608350	10	92689262	T	C	0.0206922	0.2836	0.00451082	4.492e-06
Esterified cholesterol levels	rs2803608	10	113916302	T	C	0.0328967	0.2848	0.00449022	2.366e-13
Esterified cholesterol levels	rs72826029	10	114673281	A	G	0.0196852	0.2891	0.00443101	8.888e-06
Esterified cholesterol levels	rs7915165	10	124660458	A	G	0.0234548	0.5413	0.00397612	3.659e-09
Esterified cholesterol levels	rs11601507	11	5701074	A	C	0.0445892	0.0888	0.00733906	1.235e-09
Esterified cholesterol levels	rs10832954	11	18643559	A	G	0.0324701	0.6852	0.00429852	4.228e-14
Esterified cholesterol levels	rs533061	11	30082848	A	G	-0.0882608	0.9839	0.0187407	2.482e-06
Esterified cholesterol levels	rs766826	11	34528766	T	C	0.019321	0.3542	0.00429868	6.969e-06
Esterified cholesterol levels	rs174574	11	61600342	A	C	-0.0768601	0.3575	0.0041144	7.102e-78
Esterified cholesterol levels	rs525028	11	116705516	A	G	-0.0468901	0.6477	0.00431392	1.611e-27
Esterified cholesterol levels	rs12421055	11	122528352	A	C	-0.0211793	0.7523	0.00458372	3.827e-06
Esterified cholesterol levels	rs78689694	11	126234820	C	G	0.034235	0.1482	0.00562216	1.134e-09
Esterified cholesterol levels	rs11513245	12	9296354	A	C	-0.023871	0.6856	0.00426347	2.156e-08
Esterified cholesterol levels	rs73107969	12	48185165	A	G	0.0232562	0.2279	0.00503589	3.873e-06
Esterified cholesterol levels	rs3184504	12	111884608	T	C	-0.0393967	0.4506	0.00408907	5.709e-22
Esterified cholesterol levels	rs11067272	12	115176820	A	G	0.0452943	0.0637	0.0088465	3.055e-07
Esterified cholesterol levels	rs2244608	12	121416988	A	G	-0.0348935	0.6493	0.00412463	2.679e-17
Esterified cholesterol levels	rs12369145	12	125240154	A	G	0.0315936	0.8761	0.00639898	7.922e-07
Esterified cholesterol levels	rs11571725	13	32938881	A	G	0.0299849	0.7717	0.00480869	4.501e-10
Esterified cholesterol levels	rs206321	13	32990780	A	C	0.0248317	0.8169	0.00534726	3.42e-06
Esterified cholesterol levels	rs145573279	13	73564925	A	G	0.102062	0.0128	0.022823	7.753e-06
Esterified cholesterol levels	rs9531698	13	85568190	T	C	-0.0330809	0.8952	0.00703061	2.535e-06
Esterified cholesterol levels	rs6602912	13	114546549	T	G	-0.0215541	0.7125	0.00455054	2.173e-06
Esterified cholesterol levels	rs36012880	14	24881986	T	C	-0.0220759	0.554	0.00399696	3.329e-08
Esterified cholesterol levels	rs8020772	14	34958868	T	C	-0.020583	0.6287	0.00419463	9.249e-07
Esterified cholesterol levels	rs2028103	14	69173252	T	C	-0.0214473	0.2801	0.00453126	2.21e-06
Esterified cholesterol levels	rs45445296	14	73717475	T	C	0.0262525	0.1958	0.00501902	1.69e-07
Esterified cholesterol levels	rs28929474	14	94844947	T	C	0.116129	0.0203	0.0152243	2.387e-14
Esterified cholesterol levels	rs72740245	15	53022588	T	C	0.0411858	0.0659	0.00889293	3.634e-06
Esterified cholesterol levels	rs1560390	15	58580781	T	C	0.0341088	0.7938	0.00504882	1.421e-11
Esterified cholesterol levels	rs261291	15	58680178	T	C	-0.0821086	0.6312	0.00406209	7.47e-91
Esterified cholesterol levels	rs12914626	15	58738423	T	C	-0.0533596	0.6695	0.00437826	3.628e-34
Esterified cholesterol levels	rs11854147	15	75052771	T	C	-0.0217866	0.3355	0.00426905	3.336e-07
Esterified cholesterol levels	rs11645958	16	15104807	T	C	0.0282028	0.2942	0.00513307	3.922e-08
Esterified cholesterol levels	rs1060506	16	31133449	T	C	0.0215578	0.3096	0.00446782	1.399e-06
Esterified cholesterol levels	rs116932701	16	56184044	A	G	0.0535193	0.0394	0.0120175	8.45e-06
Esterified cholesterol levels	rs12446515	16	56987015	T	C	0.0377201	0.3146	0.00429967	1.743e-18
Esterified cholesterol levels	rs79632209	16	58868315	T	C	0.0609934	0.0423	0.0129336	2.407e-06
Esterified cholesterol levels	rs2287997	16	72140553	A	G	0.0499488	0.2096	0.00489052	1.727e-24
Esterified cholesterol levels	rs2255443	16	83988809	T	C	0.0225136	0.4331	0.00411851	4.591e-08
Esterified cholesterol levels	rs56196648	16	85933718	A	C	-0.0424786	0.0637	0.00896852	2.175e-06
Esterified cholesterol levels	rs117032462	17	26833853	A	G	0.0516214	0.9621	0.0114134	6.101e-06
Esterified cholesterol levels	rs2854330	17	29710763	T	G	-0.0218013	0.3999	0.00401804	5.768e-08
Esterified cholesterol levels	rs9892675	17	37549200	T	C	-0.0276229	0.1763	0.0053516	2.448e-07
Esterified cholesterol levels	rs72836561	17	41926126	T	C	-0.0710375	0.0323	0.0121862	5.565e-09
Esterified cholesterol levels	rs8078686	17	45735706	T	C	0.0267848	0.4812	0.00403654	3.232e-11
Esterified cholesterol levels	rs1801689	17	64210580	A	C	-0.0773406	0.9711	0.0141085	4.209e-08
Esterified cholesterol levels	rs77542162	17	67081278	A	G	-0.142368	0.9786	0.0170129	5.847e-17
Esterified cholesterol levels	rs17561950	17	76392144	A	G	0.0242934	0.5044	0.00399874	1.238e-09
Esterified cholesterol levels	rs77960347	18	47109955	A	G	-0.245436	0.9878	0.0197825	2.403e-35
Esterified cholesterol levels	rs4939883	18	47167214	T	C	-0.0516765	0.1704	0.0052073	3.279e-23
Esterified cholesterol levels	rs4939595	18	47271424	A	G	-0.0253696	0.8246	0.00537012	2.31e-06
Esterified cholesterol levels	rs73009557	19	11023367	A	G	-0.061458	0.0288	0.0125885	1.05e-06
Esterified cholesterol levels	rs6511720	19	11202306	T	G	-0.172553	0.1155	0.00645286	1.59e-157
Esterified cholesterol levels	rs2569550	19	11228745	T	C	-0.0449787	0.4007	0.00399517	2.109e-29
Esterified cholesterol levels	rs2278426	19	11350488	T	C	-0.0862165	0.0922	0.00872819	5.189e-23
Esterified cholesterol levels	rs58542926	19	19379549	T	C	-0.108056	0.0716	0.00782537	2.267e-43
Esterified cholesterol levels	rs117186462	19	20471321	A	G	-0.10371	0.0154	0.0208304	6.399e-07
Esterified cholesterol levels	rs1836278	19	44883547	T	C	0.0317624	0.8042	0.00516675	7.873e-10
Esterified cholesterol levels	rs139425456	19	45297373	A	T	0.0972156	0.0176	0.0194138	5.513e-07
Esterified cholesterol levels	rs41289512	19	45351516	C	G	-0.121653	0.9517	0.0100897	1.778e-33
Esterified cholesterol levels	rs375972689	19	45360488	T	G	-0.20106	0.9898	0.0212594	3.155e-21
Esterified cholesterol levels	rs41290120	19	45382675	A	G	-0.428601	0.0433	0.0105237	0
Esterified cholesterol levels	rs113743631	19	45384700	A	G	0.0862116	0.02	0.0178309	1.332e-06
Esterified cholesterol levels	rs61679753	19	45400747	A	T	-0.437088	0.0362	0.0117355	1.28e-303
Esterified cholesterol levels	rs35081008	19	58662235	T	C	-0.0294209	0.1494	0.00588846	5.842e-07
Esterified cholesterol levels	rs3794970	19	58986260	A	G	-0.0233363	0.8138	0.00512854	5.357e-06
Esterified cholesterol levels	rs55956904	20	1622828	T	G	0.0491705	0.0439	0.00984478	5.896e-07
Esterified cholesterol levels	rs2618566	20	17844684	T	G	-0.035501	0.652	0.00425816	7.61e-17
Esterified cholesterol levels	rs4814896	20	19753700	T	C	-0.0215606	0.2985	0.00448865	1.56e-06
Esterified cholesterol levels	rs6058318	20	34363584	A	G	-0.0300228	0.1086	0.00645691	3.324e-06
Esterified cholesterol levels	rs117113213	20	39165692	A	G	0.124	0.0454	0.011395	1.406e-27
Esterified cholesterol levels	rs6124297	20	39616268	A	C	-0.0260226	0.6951	0.00429185	1.334e-09
Esterified cholesterol levels	rs1800961	20	43042364	T	C	-0.0959942	0.0338	0.011374	3.18e-17
Esterified cholesterol levels	rs458361	22	21798351	C	G	0.0214141	0.6741	0.0042729	5.398e-07
Esterified cholesterol levels	rs12160851	22	30151700	A	G	-0.0431424	0.9119	0.00906208	1.929e-06
Esterified cholesterol levels	rs1586639	22	34628101	A	G	0.0236388	0.7761	0.00490178	1.418e-06
Esterified cholesterol levels	rs7285141	22	50840783	T	C	-0.0224406	0.285	0.0044545	4.711e-07
Estimated description of fatty acid chain length not actual carbon number	rs11591147	1	55505647	T	G	0.201904	0.0172	0.0222237	1.036e-19
Estimated description of fatty acid chain length not actual carbon number	rs7528419	1	109817192	A	G	-0.0615572	0.7775	0.00659213	9.819e-21
Estimated description of fatty acid chain length not actual carbon number	rs73073059	1	206304784	T	C	-0.122663	0.9834	0.0274328	7.77e-06
Estimated description of fatty acid chain length not actual carbon number	rs934197	2	21267461	A	G	-0.0422439	0.3274	0.0060742	3.535e-12
Estimated description of fatty acid chain length not actual carbon number	rs1260326	2	27730940	T	C	0.0488873	0.3939	0.00594037	1.877e-16
Estimated description of fatty acid chain length not actual carbon number	rs4245791	2	44074431	T	C	0.0407083	0.6826	0.00590566	5.459e-12
Estimated description of fatty acid chain length not actual carbon number	rs10199455	2	57600076	T	C	0.0264881	0.411	0.00580592	5.061e-06
Estimated description of fatty acid chain length not actual carbon number	rs16849912	2	165752007	A	C	-0.0306216	0.6842	0.00615447	6.508e-07
Estimated description of fatty acid chain length not actual carbon number	rs12512618	4	36796439	C	G	-0.0332418	0.1839	0.00746652	8.503e-06
Estimated description of fatty acid chain length not actual carbon number	rs28667740	4	48060815	A	T	0.0274595	0.3794	0.00587165	2.916e-06
Estimated description of fatty acid chain length not actual carbon number	rs10470964	4	100090528	T	C	0.0329226	0.7626	0.00669939	8.911e-07
Estimated description of fatty acid chain length not actual carbon number	rs12916	5	74656539	T	C	0.0472829	0.596	0.00592802	1.509e-15
Estimated description of fatty acid chain length not actual carbon number	rs117733303	6	160922870	A	G	0.158386	0.9833	0.0228457	4.123e-12
Estimated description of fatty acid chain length not actual carbon number	rs10455872	6	161010118	A	G	0.160319	0.9224	0.0110475	1.019e-47
Estimated description of fatty acid chain length not actual carbon number	rs12212146	6	161125454	T	C	-0.0527772	0.9231	0.0106182	6.68e-07
Estimated description of fatty acid chain length not actual carbon number	rs4719841	7	25997536	A	G	-0.0349514	0.5924	0.00561902	4.965e-10
Estimated description of fatty acid chain length not actual carbon number	rs144246331	7	40424332	T	C	0.049386	0.0804	0.0111024	8.658e-06
Estimated description of fatty acid chain length not actual carbon number	rs3812316	7	73020337	C	G	0.0710233	0.8711	0.00868726	2.945e-16
Estimated description of fatty acid chain length not actual carbon number	rs2888308	7	145763847	T	C	0.0311755	0.2383	0.00662542	2.533e-06
Estimated description of fatty acid chain length not actual carbon number	rs6985493	8	9187854	T	C	-0.0384827	0.8048	0.00735377	1.667e-07
Estimated description of fatty acid chain length not actual carbon number	rs12679834	8	19820433	T	C	0.085243	0.8953	0.00948411	2.518e-19
Estimated description of fatty acid chain length not actual carbon number	rs2920049	8	106830838	T	C	-0.0534912	0.0719	0.0114437	2.95e-06
Estimated description of fatty acid chain length not actual carbon number	rs28601761	8	126500031	C	G	0.036934	0.5787	0.00602522	8.793e-10
Estimated description of fatty acid chain length not actual carbon number	rs118102305	8	144533382	A	G	-0.0964131	0.0201	0.0216214	8.228e-06
Estimated description of fatty acid chain length not actual carbon number	rs10814395	9	3660648	C	G	0.0274747	0.69	0.00618395	8.875e-06
Estimated description of fatty acid chain length not actual carbon number	rs507666	9	136149399	A	G	-0.0507983	0.1788	0.00739297	6.368e-12
Estimated description of fatty acid chain length not actual carbon number	rs7897426	10	79065152	T	C	-0.0267103	0.6206	0.00597969	7.938e-06
Estimated description of fatty acid chain length not actual carbon number	rs1807800	10	113913552	A	T	-0.0281008	0.282	0.00624059	6.703e-06
Estimated description of fatty acid chain length not actual carbon number	rs11038336	11	5630865	A	G	-0.0458013	0.9164	0.0102015	7.134e-06
Estimated description of fatty acid chain length not actual carbon number	rs75837226	11	67813671	T	C	-0.121201	0.0155	0.0266454	5.398e-06
Estimated description of fatty acid chain length not actual carbon number	rs964184	11	116648917	C	G	-0.0830639	0.8662	0.00851311	1.719e-22
Estimated description of fatty acid chain length not actual carbon number	rs141469619	11	116714293	A	G	-0.135383	0.9882	0.0289635	2.95e-06
Estimated description of fatty acid chain length not actual carbon number	rs74949440	11	117070361	T	C	-0.0778086	0.0385	0.0160451	1.239e-06
Estimated description of fatty acid chain length not actual carbon number	rs10431216	12	26280714	C	G	0.0360509	0.7866	0.00679355	1.117e-07
Estimated description of fatty acid chain length not actual carbon number	rs11065987	12	112072424	A	G	-0.0258562	0.585	0.00568618	5.436e-06
Estimated description of fatty acid chain length not actual carbon number	rs7325490	13	69563658	A	T	0.0258681	0.5543	0.00583994	9.445e-06
Estimated description of fatty acid chain length not actual carbon number	rs1951246	14	91903662	A	G	0.0287494	0.4451	0.00586592	9.531e-07
Estimated description of fatty acid chain length not actual carbon number	rs28647196	15	40833379	T	C	0.0252017	0.4342	0.00568092	9.156e-06
Estimated description of fatty acid chain length not actual carbon number	rs139974673	15	44027885	T	C	-0.126549	0.9726	0.0174958	4.721e-13
Estimated description of fatty acid chain length not actual carbon number	rs1532085	15	58683366	A	G	0.0339717	0.3879	0.00595002	1.133e-08
Estimated description of fatty acid chain length not actual carbon number	rs1077834	15	58723479	T	C	-0.0512178	0.7867	0.0068684	8.85e-14
Estimated description of fatty acid chain length not actual carbon number	rs16975846	15	96479224	T	C	-0.0516292	0.9315	0.0116063	8.653e-06
Estimated description of fatty acid chain length not actual carbon number	rs183130	16	56991363	T	C	-0.0277664	0.3244	0.00607931	4.939e-06
Estimated description of fatty acid chain length not actual carbon number	rs3785632	17	15945608	T	C	0.0286221	0.6244	0.00573204	5.934e-07
Estimated description of fatty acid chain length not actual carbon number	rs72836561	17	41926126	T	C	0.0892238	0.0332	0.016316	4.539e-08
Estimated description of fatty acid chain length not actual carbon number	rs139236078	17	64134115	A	G	-0.15935	0.9912	0.0351119	5.67e-06
Estimated description of fatty acid chain length not actual carbon number	rs4082919	17	76377482	T	G	-0.0265959	0.4945	0.00566481	2.667e-06
Estimated description of fatty acid chain length not actual carbon number	rs6511720	19	11202306	T	G	0.0659327	0.1234	0.00841979	4.852e-15
Estimated description of fatty acid chain length not actual carbon number	rs2738445	19	11227070	T	C	-0.0316182	0.5823	0.00589432	8.132e-08
Estimated description of fatty acid chain length not actual carbon number	rs28807203	19	45173951	A	C	-0.110914	0.9501	0.0127551	3.449e-18
Estimated description of fatty acid chain length not actual carbon number	rs111278137	19	45215081	A	G	0.107028	0.0234	0.0200648	9.601e-08
Estimated description of fatty acid chain length not actual carbon number	rs147711004	19	45337918	A	G	-0.094931	0.0389	0.0158594	2.153e-09
Estimated description of fatty acid chain length not actual carbon number	rs7412	19	45412079	T	C	0.402176	0.0814	0.0101649	0
Estimated description of fatty acid chain length not actual carbon number	rs150966173	19	45421204	T	C	-0.106262	0.03	0.0181182	4.493e-09
Estimated description of fatty acid chain length not actual carbon number	rs680379	20	12969400	A	G	0.0287691	0.3902	0.00576939	6.148e-07
Estimated description of fatty acid chain length not actual carbon number	rs73307905	20	44545773	A	C	-0.0379802	0.8116	0.00699511	5.65e-08
Omega-3 fatty acids levels	rs10917383	1	23788994	A	G	-0.0288059	0.1565	0.00570877	4.514e-07
Omega-3 fatty acids levels	rs3091240	1	25676935	T	G	0.01805	0.5253	0.00406808	9.123e-06
Omega-3 fatty acids levels	rs12750160	1	55674000	T	C	-0.110647	0.0133	0.0231649	1.784e-06
Omega-3 fatty acids levels	rs17414716	1	55759138	A	G	0.13208	0.975	0.0197287	2.159e-11
Omega-3 fatty acids levels	rs1007205	1	62936912	T	C	-0.0573853	0.3407	0.00418203	7.511e-43
Omega-3 fatty acids levels	rs17462162	1	70530621	A	C	-0.042751	0.9085	0.00767824	2.58e-08
Omega-3 fatty acids levels	rs646776	1	109818530	T	C	0.0512783	0.7771	0.00473662	2.594e-27
Omega-3 fatty acids levels	rs12411231	1	184049394	T	C	-0.0297222	0.1049	0.00671143	9.485e-06
Omega-3 fatty acids levels	rs3843265	1	185279931	A	G	0.036579	0.083	0.0079864	4.646e-06
Omega-3 fatty acids levels	rs72736909	1	220999969	T	C	0.0345091	0.0779	0.00779803	9.628e-06
Omega-3 fatty acids levels	rs76048411	2	4650079	T	C	-0.0187283	0.5006	0.00404572	3.672e-06
Omega-3 fatty acids levels	rs11895352	2	20367135	T	C	-0.0228958	0.5111	0.00401547	1.185e-08
Omega-3 fatty acids levels	rs481069	2	21281856	A	G	0.0649004	0.8602	0.00572736	9.146e-30
Omega-3 fatty acids levels	rs1260326	2	27730940	T	C	0.0722365	0.3821	0.00416816	2.767e-67
Omega-3 fatty acids levels	rs115445558	2	44063098	C	G	-0.0505519	0.0723	0.00806811	3.713e-10
Omega-3 fatty acids levels	rs10865312	2	59523593	A	G	0.0197007	0.2978	0.00434297	5.727e-06
Omega-3 fatty acids levels	rs115598272	2	71154611	T	C	0.0637534	0.0285	0.0136055	2.788e-06
Omega-3 fatty acids levels	rs35524571	2	121336277	A	G	-0.02292	0.6337	0.00418045	4.19e-08
Omega-3 fatty acids levels	rs4556933	2	158443889	A	G	-0.0211851	0.3693	0.00411617	2.65e-07
Omega-3 fatty acids levels	rs34372833	2	175200014	A	G	-0.0204418	0.3148	0.00445067	4.37e-06
Omega-3 fatty acids levels	rs1372953	2	185350592	C	G	-0.0237649	0.2137	0.00498679	1.883e-06
Omega-3 fatty acids levels	rs6721748	2	203578306	C	G	-0.0213946	0.4644	0.00405885	1.356e-07
Omega-3 fatty acids levels	rs2552518	2	218660189	A	G	-0.0184133	0.4733	0.00398389	3.802e-06
Omega-3 fatty acids levels	rs6710383	2	219359685	T	G	-0.020266	0.3835	0.00406898	6.338e-07
Omega-3 fatty acids levels	rs17050451	3	9618647	T	C	-0.0227726	0.7923	0.00502009	5.725e-06
Omega-3 fatty acids levels	rs56268840	3	12271381	T	C	-0.0225744	0.2611	0.00470356	1.591e-06
Omega-3 fatty acids levels	rs11928797	3	33457493	A	C	0.0298285	0.1272	0.00623169	1.696e-06
Omega-3 fatty acids levels	rs11720747	3	58267833	A	G	-0.0361721	0.0862	0.00732196	7.803e-07
Omega-3 fatty acids levels	rs150671382	3	96081693	T	C	0.115292	0.0096	0.02517	4.638e-06
Omega-3 fatty acids levels	rs858762	3	107702901	A	G	-0.0206528	0.4946	0.00403783	3.14e-07
Omega-3 fatty acids levels	rs4494964	3	185776491	T	C	-0.0269028	0.1341	0.00591649	5.439e-06
Omega-3 fatty acids levels	rs59950280	4	3452345	A	G	0.0260516	0.3163	0.00439983	3.199e-09
Omega-3 fatty acids levels	rs10020631	4	69353863	A	G	0.041286	0.241	0.005067	3.699e-16
Omega-3 fatty acids levels	rs13112099	4	69537733	T	G	-0.0273518	0.504	0.00435038	3.232e-10
Omega-3 fatty acids levels	rs79757643	4	86622485	T	G	0.0384583	0.0696	0.00861656	8.071e-06
Omega-3 fatty acids levels	rs342454	4	88021500	A	T	0.0185538	0.572	0.0041299	7.038e-06
Omega-3 fatty acids levels	rs62309122	4	96766319	T	C	0.0469675	0.0448	0.0101745	3.908e-06
Omega-3 fatty acids levels	rs6453080	5	70951233	C	G	0.0287973	0.1271	0.00639654	6.731e-06
Omega-3 fatty acids levels	rs11749783	5	74626082	T	C	-0.0206052	0.5871	0.00400143	2.612e-07
Omega-3 fatty acids levels	rs162887	5	131629165	A	G	-0.0199796	0.347	0.00421342	2.117e-06
Omega-3 fatty acids levels	rs55776147	5	156400808	A	G	-0.0348976	0.3539	0.00418856	7.973e-17
Omega-3 fatty acids levels	rs28383224	6	32583653	A	G	-0.024935	0.4369	0.00417706	2.38e-09
Omega-3 fatty acids levels	rs62397603	6	33807266	A	G	-0.0343816	0.0859	0.00736451	3.033e-06
Omega-3 fatty acids levels	rs3798550	6	34517229	A	G	0.0230655	0.7941	0.00492953	2.882e-06
Omega-3 fatty acids levels	rs9380497	6	35161629	A	G	0.032873	0.1895	0.00520304	2.649e-10
Omega-3 fatty acids levels	rs10948725	6	52688601	C	G	-0.0195979	0.5865	0.00404946	1.301e-06
Omega-3 fatty acids levels	rs112560572	6	66972639	A	C	0.0930956	0.0155	0.0205526	5.909e-06
Omega-3 fatty acids levels	rs2982521	6	139835329	A	T	0.0200844	0.3944	0.00429678	2.95e-06
Omega-3 fatty acids levels	rs2181247	6	154193108	A	G	-0.0347045	0.9104	0.00714749	1.201e-06
Omega-3 fatty acids levels	rs34409228	7	1102674	T	C	0.0329516	0.1336	0.0060907	6.297e-08
Omega-3 fatty acids levels	rs67449539	7	21596006	A	G	0.0203638	0.2629	0.0044964	5.928e-06
Omega-3 fatty acids levels	rs143826436	7	37105616	A	G	-0.0771052	0.9811	0.0172913	8.227e-06
Omega-3 fatty acids levels	rs2300586	7	44218856	A	G	0.0273221	0.1581	0.00543291	4.931e-07
Omega-3 fatty acids levels	rs35493868	7	73039406	C	G	0.045131	0.8105	0.00520937	4.578e-18
Omega-3 fatty acids levels	rs41452	7	85795677	A	C	0.0230714	0.2669	0.00463587	6.467e-07
Omega-3 fatty acids levels	rs79433223	7	127332343	A	G	-0.0640721	0.9709	0.014371	8.256e-06
Omega-3 fatty acids levels	rs4134496	7	155019285	A	G	0.0366203	0.1423	0.00648855	1.663e-08
Omega-3 fatty acids levels	rs10102352	8	9206069	A	G	-0.0191871	0.3833	0.00419785	4.861e-06
Omega-3 fatty acids levels	rs10095159	8	18244684	A	G	0.024359	0.2296	0.00492092	7.418e-07
Omega-3 fatty acids levels	rs325	8	19819328	T	C	0.0461291	0.9005	0.00684447	1.588e-11
Omega-3 fatty acids levels	rs9792354	8	55476200	T	G	0.0214873	0.247	0.00466573	4.118e-06
Omega-3 fatty acids levels	rs2331808	8	98940822	T	C	-0.0183159	0.5507	0.00409887	7.876e-06
Omega-3 fatty acids levels	rs6993097	8	109867603	A	G	0.0196059	0.3314	0.00436312	7.004e-06
Omega-3 fatty acids levels	rs4876611	8	116671848	A	G	-0.0226701	0.2874	0.00441702	2.86e-07
Omega-3 fatty acids levels	rs2954021	8	126482077	A	G	0.0686541	0.4893	0.00408812	2.72e-63
Omega-3 fatty acids levels	rs4961498	9	16843013	A	C	0.0219296	0.3492	0.00429259	3.244e-07
Omega-3 fatty acids levels	rs2740488	9	107661742	A	C	0.0342879	0.7474	0.00465553	1.772e-13
Omega-3 fatty acids levels	rs4636297	9	139565150	A	G	0.0250065	0.3333	0.00462551	6.437e-08
Omega-3 fatty acids levels	rs138744274	10	382668	T	C	0.0789393	0.9791	0.0173991	5.707e-06
Omega-3 fatty acids levels	rs9423569	10	5280099	T	C	-0.0234808	0.235	0.00466626	4.853e-07
Omega-3 fatty acids levels	rs6479877	10	64878118	C	G	-0.0284107	0.5628	0.00524087	5.927e-08
Omega-3 fatty acids levels	rs61854786	10	70000745	T	C	-0.0250801	0.8519	0.00556158	6.497e-06
Omega-3 fatty acids levels	rs2068888	10	94839642	A	G	-0.0255	0.4759	0.00406748	3.628e-10
Omega-3 fatty acids levels	rs2286779	10	118394551	C	G	0.0252148	0.5293	0.00408453	6.69e-10
Omega-3 fatty acids levels	rs10832954	11	18643559	A	G	0.0201504	0.6853	0.00430686	2.887e-06
Omega-3 fatty acids levels	rs187741374	11	34658354	A	C	0.0491602	0.0486	0.010978	7.532e-06
Omega-3 fatty acids levels	rs117936904	11	46886077	A	T	-0.0582315	0.9602	0.0128387	5.743e-06
Omega-3 fatty acids levels	rs3741252	11	61511498	T	C	0.0833376	0.1207	0.00725594	1.562e-30
Omega-3 fatty acids levels	rs174528	11	61543499	T	C	0.234353	0.6227	0.00421238	0
Omega-3 fatty acids levels	rs259879	11	61809326	A	C	-0.0324972	0.6738	0.00436056	9.158e-14
Omega-3 fatty acids levels	rs147981159	11	61824298	A	G	-0.0914629	0.0421	0.0107728	2.064e-17
Omega-3 fatty acids levels	rs10791825	11	65576585	A	G	-0.024203	0.1992	0.00525315	4.079e-06
Omega-3 fatty acids levels	rs2229738	11	68562328	T	C	-0.129641	0.1088	0.00744749	7.267e-68
Omega-3 fatty acids levels	rs499974	11	75455021	A	C	-0.0503752	0.1833	0.00525475	9.103e-22
Omega-3 fatty acids levels	rs964184	11	116648917	C	G	-0.0932184	0.8499	0.00569455	3.144e-60
Omega-3 fatty acids levels	rs11170420	12	53504257	T	C	-0.0319897	0.1259	0.00623277	2.859e-07
Omega-3 fatty acids levels	rs78130079	12	103087000	A	G	0.119701	0.0149	0.0269654	9.035e-06
Omega-3 fatty acids levels	rs7310615	12	111865049	C	G	-0.0246021	0.4518	0.00424135	6.611e-09
Omega-3 fatty acids levels	rs2393791	12	121423956	T	C	-0.026558	0.5901	0.00410477	9.798e-11
Omega-3 fatty acids levels	rs9634672	13	32944056	T	G	-0.0234944	0.2286	0.00477539	8.659e-07
Omega-3 fatty acids levels	rs1886522	13	55647600	T	C	-0.0200979	0.2923	0.00443017	5.717e-06
Omega-3 fatty acids levels	rs113357081	14	53388044	A	T	0.0761566	0.0221	0.0157458	1.321e-06
Omega-3 fatty acids levels	rs78415763	14	85674632	T	G	-0.038193	0.068	0.00820158	3.212e-06
Omega-3 fatty acids levels	rs10136225	14	100269887	A	T	-0.0186356	0.4353	0.00420416	9.308e-06
Omega-3 fatty acids levels	rs139974673	15	44027885	T	C	-0.083987	0.9736	0.014442	6.046e-09
Omega-3 fatty acids levels	rs2043085	15	58680954	T	C	0.0784315	0.4099	0.00410172	1.669e-81
Omega-3 fatty acids levels	rs1077834	15	58723479	T	C	-0.1017	0.7619	0.00465588	9.01e-106
Omega-3 fatty acids levels	rs77516617	15	59058720	A	G	-0.0524119	0.0479	0.0108543	1.375e-06
Omega-3 fatty acids levels	rs74904177	16	5599651	T	G	-0.10449	0.9894	0.0220498	2.15e-06
Omega-3 fatty acids levels	rs12928099	16	15150505	A	C	0.052048	0.2846	0.00455511	3.09e-30
Omega-3 fatty acids levels	rs56228609	16	56987765	T	C	0.0263926	0.3054	0.00434282	1.222e-09
Omega-3 fatty acids levels	rs55831773	17	7559037	T	C	0.0243401	0.2023	0.00525286	3.592e-06
Omega-3 fatty acids levels	rs117387630	17	7651906	T	C	0.081406	0.0281	0.0145754	2.335e-08
Omega-3 fatty acids levels	rs886249	17	43946291	A	G	0.0265454	0.8127	0.00588485	6.458e-06
Omega-3 fatty acids levels	rs112935779	17	59350476	A	T	0.0503111	0.0464	0.0110747	5.549e-06
Omega-3 fatty acids levels	rs1979215	17	73761966	T	C	0.0239221	0.6858	0.00431119	2.876e-08
Omega-3 fatty acids levels	rs138410508	18	24671423	C	G	0.019416	0.6233	0.00430834	6.587e-06
Omega-3 fatty acids levels	rs77960347	18	47109955	A	G	-0.197735	0.9878	0.0198311	2.043e-23
Omega-3 fatty acids levels	rs2156552	18	47181668	A	T	-0.041985	0.1689	0.00538408	6.29e-15
Omega-3 fatty acids levels	rs1529728	19	11163897	T	C	0.0188704	0.4519	0.00404392	3.066e-06
Omega-3 fatty acids levels	rs2278426	19	11350488	T	C	-0.0552889	0.0918	0.00871793	2.268e-10
Omega-3 fatty acids levels	rs7255858	19	12726282	A	G	0.0196356	0.6412	0.00427317	4.325e-06
Omega-3 fatty acids levels	rs58542926	19	19379549	T	C	-0.148898	0.0715	0.00784612	2.626e-80
Omega-3 fatty acids levels	rs188247550	19	19396616	T	C	-0.244508	0.0417	0.0150484	2.306e-59
Omega-3 fatty acids levels	rs16958861	19	38124179	A	G	0.0266537	0.2191	0.00509161	1.651e-07
Omega-3 fatty acids levels	rs117999134	19	45012505	A	G	-0.0264521	0.1484	0.00574298	4.105e-06
Omega-3 fatty acids levels	rs7412	19	45412079	T	C	-0.13023	0.0751	0.00796546	4.399e-60
Omega-3 fatty acids levels	rs150966173	19	45421204	T	C	0.0901589	0.0272	0.0133662	1.527e-11
Omega-3 fatty acids levels	rs75015344	20	25121023	A	T	0.10199	0.9867	0.0225566	6.14e-06
Omega-3 fatty acids levels	rs2207132	20	39142516	A	G	0.102275	0.0451	0.0114049	3.03e-19
Omega-3 fatty acids levels	rs6129734	20	39662842	A	G	0.0305327	0.1587	0.0055039	2.898e-08
Omega-3 fatty acids levels	rs1800961	20	43042364	T	C	-0.0525879	0.0338	0.0114042	4.002e-06
Omega-3 fatty acids levels	rs4816955	21	25761495	A	G	-0.0271365	0.2037	0.00510794	1.081e-07
Ratio of omega-3 fatty acids to total fatty acids	rs10927823	1	15993603	A	G	0.0182793	0.3599	0.00410856	8.624e-06
Ratio of omega-3 fatty acids to total fatty acids	rs12755487	1	29716614	A	G	0.023653	0.5811	0.00414702	1.173e-08
Ratio of omega-3 fatty acids to total fatty acids	rs4660188	1	41805849	A	T	0.0262155	0.2283	0.00474503	3.298e-08
Ratio of omega-3 fatty acids to total fatty acids	rs76747495	1	75691766	A	C	-0.0874991	0.0154	0.0176236	6.875e-07
Ratio of omega-3 fatty acids to total fatty acids	rs12408961	1	184049685	A	G	0.0299611	0.8949	0.00663086	6.23e-06
Ratio of omega-3 fatty acids to total fatty acids	rs3790414	1	196920299	A	T	0.0210863	0.2754	0.0046083	4.746e-06
Ratio of omega-3 fatty acids to total fatty acids	rs4846923	1	230307222	T	G	-0.0274485	0.3169	0.00427404	1.344e-10
Ratio of omega-3 fatty acids to total fatty acids	rs512535	2	21267782	T	C	-0.022393	0.4485	0.00398835	1.97e-08
Ratio of omega-3 fatty acids to total fatty acids	rs6754308	2	34381711	A	T	0.031904	0.1101	0.00679466	2.66e-06
Ratio of omega-3 fatty acids to total fatty acids	rs10189992	2	77724557	T	C	-0.0193984	0.716	0.00436848	8.974e-06
Ratio of omega-3 fatty acids to total fatty acids	rs72890858	2	172856130	A	C	0.042861	0.9449	0.00917846	3.016e-06
Ratio of omega-3 fatty acids to total fatty acids	rs4427984	2	184941469	A	G	0.0238798	0.8178	0.00529431	6.469e-06
Ratio of omega-3 fatty acids to total fatty acids	rs2571457	2	218658984	A	G	0.0190169	0.5733	0.00395815	1.551e-06
Ratio of omega-3 fatty acids to total fatty acids	rs1248860	3	85015779	A	G	0.0174981	0.4974	0.00388122	6.532e-06
Ratio of omega-3 fatty acids to total fatty acids	rs9850919	3	169177924	T	C	0.0186727	0.5943	0.00394056	2.152e-06
Ratio of omega-3 fatty acids to total fatty acids	rs4865445	4	1624336	A	G	-0.0195647	0.3921	0.00419686	3.135e-06
Ratio of omega-3 fatty acids to total fatty acids	rs55995314	4	31940978	A	G	-0.0239489	0.7832	0.00474455	4.472e-07
Ratio of omega-3 fatty acids to total fatty acids	rs6819138	4	38411635	C	G	0.029654	0.891	0.00649367	4.957e-06
Ratio of omega-3 fatty acids to total fatty acids	rs988032	4	189666512	A	G	0.0278986	0.8757	0.00610047	4.804e-06
Ratio of omega-3 fatty acids to total fatty acids	rs116522067	5	55922100	A	T	-0.0750024	0.9789	0.0154636	1.233e-06
Ratio of omega-3 fatty acids to total fatty acids	rs72769931	5	84419491	A	G	0.0251723	0.8327	0.00552863	5.287e-06
Ratio of omega-3 fatty acids to total fatty acids	rs11741947	5	116087887	A	C	0.0418585	0.0577	0.0093627	7.794e-06
Ratio of omega-3 fatty acids to total fatty acids	rs270615	5	131641573	C	G	0.0273799	0.6522	0.0041942	6.664e-11
Ratio of omega-3 fatty acids to total fatty acids	rs13162301	5	153582852	T	C	-0.019169	0.5528	0.00394628	1.189e-06
Ratio of omega-3 fatty acids to total fatty acids	rs1077394	6	31610384	T	C	-0.0194191	0.6412	0.00421675	4.12e-06
Ratio of omega-3 fatty acids to total fatty acids	rs3763236	6	42902508	T	C	-0.0186514	0.5142	0.0038916	1.645e-06
Ratio of omega-3 fatty acids to total fatty acids	rs2430458	6	107660183	A	C	-0.0233161	0.1962	0.00492987	2.25e-06
Ratio of omega-3 fatty acids to total fatty acids	rs78425119	6	160501825	A	G	-0.0567639	0.0668	0.00849061	2.301e-11
Ratio of omega-3 fatty acids to total fatty acids	rs62440901	6	160569068	T	C	-0.0322143	0.1423	0.00577891	2.483e-08
Ratio of omega-3 fatty acids to total fatty acids	rs74530502	7	723148	T	C	0.0494374	0.0694	0.0111653	9.521e-06
Ratio of omega-3 fatty acids to total fatty acids	rs4389834	7	25987129	A	G	0.0194837	0.3041	0.00438807	8.99e-06
Ratio of omega-3 fatty acids to total fatty acids	rs34752835	7	68070104	A	G	-0.0197426	0.6845	0.00434053	5.405e-06
Ratio of omega-3 fatty acids to total fatty acids	rs41452	7	85795677	A	C	0.0234845	0.266	0.00454907	2.437e-07
Ratio of omega-3 fatty acids to total fatty acids	rs12539411	7	127468928	T	C	-0.0205094	0.3746	0.00414172	7.349e-07
Ratio of omega-3 fatty acids to total fatty acids	rs2337695	7	154063253	A	G	0.0672574	0.0217	0.0147611	5.204e-06
Ratio of omega-3 fatty acids to total fatty acids	rs35465966	8	19873556	A	C	0.0255595	0.4036	0.00414403	6.926e-10
Ratio of omega-3 fatty acids to total fatty acids	rs35909550	8	98940581	A	G	-0.0181288	0.5516	0.00401984	6.488e-06
Ratio of omega-3 fatty acids to total fatty acids	rs113637704	8	137672470	T	C	-0.0981021	0.9884	0.0219493	7.841e-06
Ratio of omega-3 fatty acids to total fatty acids	rs140886936	8	146167259	A	T	0.0594155	0.0428	0.0122933	1.344e-06
Ratio of omega-3 fatty acids to total fatty acids	rs10448195	9	17154345	A	T	0.0229414	0.7786	0.00488294	2.624e-06
Ratio of omega-3 fatty acids to total fatty acids	rs3902072	9	82292849	A	G	0.0187043	0.6393	0.00408003	4.554e-06
Ratio of omega-3 fatty acids to total fatty acids	rs4636297	9	139565150	A	G	0.0240412	0.3342	0.00452054	1.048e-07
Ratio of omega-3 fatty acids to total fatty acids	rs1248998	10	29028600	T	C	-0.019116	0.4647	0.00403444	2.156e-06
Ratio of omega-3 fatty acids to total fatty acids	rs788048	10	29269381	C	G	-0.0195899	0.6755	0.00436853	7.315e-06
Ratio of omega-3 fatty acids to total fatty acids	rs4310508	10	65138573	A	G	-0.0322893	0.5236	0.00388139	8.871e-17
Ratio of omega-3 fatty acids to total fatty acids	rs2286779	10	118394551	C	G	0.020555	0.5294	0.0040448	3.738e-07
Ratio of omega-3 fatty acids to total fatty acids	rs1873055	11	45448422	T	C	-0.0270802	0.838	0.00548983	8.106e-07
Ratio of omega-3 fatty acids to total fatty acids	rs3741252	11	61511498	T	C	0.112851	0.1204	0.00719106	1.682e-55
Ratio of omega-3 fatty acids to total fatty acids	rs174528	11	61543499	T	C	0.296316	0.6231	0.00415405	0
Ratio of omega-3 fatty acids to total fatty acids	rs259879	11	61809326	A	C	-0.029726	0.6738	0.00431364	5.534e-12
Ratio of omega-3 fatty acids to total fatty acids	rs147981159	11	61824298	A	G	-0.105647	0.0417	0.0105307	1.099e-23
Ratio of omega-3 fatty acids to total fatty acids	rs7113768	11	65581638	A	G	-0.027762	0.2013	0.00513406	6.394e-08
Ratio of omega-3 fatty acids to total fatty acids	rs2229738	11	68562328	T	C	-0.16372	0.1086	0.00737667	3.9e-109
Ratio of omega-3 fatty acids to total fatty acids	rs1238914	11	75429345	T	C	0.0212238	0.4383	0.0039322	6.76e-08
Ratio of omega-3 fatty acids to total fatty acids	rs600518	11	75455373	A	T	0.0524844	0.8167	0.00519501	5.365e-24
Ratio of omega-3 fatty acids to total fatty acids	rs117314207	11	76265928	A	G	0.0849547	0.9735	0.0189699	7.521e-06
Ratio of omega-3 fatty acids to total fatty acids	rs964184	11	116648917	C	G	0.0490193	0.8511	0.00550124	5.076e-19
Ratio of omega-3 fatty acids to total fatty acids	rs12274869	11	132245782	T	C	0.0834258	0.0171	0.0181951	4.539e-06
Ratio of omega-3 fatty acids to total fatty acids	rs1478295	12	21736118	T	C	-0.0201439	0.5723	0.00396403	3.741e-07
Ratio of omega-3 fatty acids to total fatty acids	rs61972227	13	48492033	C	G	-0.0353568	0.0797	0.00766723	3.999e-06
Ratio of omega-3 fatty acids to total fatty acids	rs4512991	13	56069467	T	G	0.0197709	0.2776	0.0043638	5.88e-06
Ratio of omega-3 fatty acids to total fatty acids	rs7985973	13	71175982	T	C	0.0528293	0.0364	0.0119403	9.668e-06
Ratio of omega-3 fatty acids to total fatty acids	rs9513488	13	99434714	C	G	0.0189289	0.381	0.00407204	3.343e-06
Ratio of omega-3 fatty acids to total fatty acids	rs78415763	14	85674632	T	G	-0.036205	0.068	0.00811989	8.242e-06
Ratio of omega-3 fatty acids to total fatty acids	rs2664308	14	99731271	C	G	0.0181653	0.5058	0.00404428	7.069e-06
Ratio of omega-3 fatty acids to total fatty acids	rs10136225	14	100269887	A	T	-0.0192035	0.4348	0.00412366	3.21e-06
Ratio of omega-3 fatty acids to total fatty acids	rs12928099	16	15150505	A	C	0.064136	0.2857	0.00441545	8.369e-48
Ratio of omega-3 fatty acids to total fatty acids	rs10500568	16	72594387	T	C	-0.023171	0.2039	0.0051212	6.053e-06
Ratio of omega-3 fatty acids to total fatty acids	rs729975	17	17475468	A	G	0.0189603	0.4428	0.00401975	2.396e-06
Ratio of omega-3 fatty acids to total fatty acids	rs886249	17	43946291	A	G	0.0279849	0.8122	0.00575627	1.164e-06
Ratio of omega-3 fatty acids to total fatty acids	rs145678922	17	67893988	A	G	-0.0715094	0.9798	0.0160674	8.563e-06
Ratio of omega-3 fatty acids to total fatty acids	rs9949516	18	5930506	A	C	-0.0180025	0.4612	0.00402191	7.602e-06
Ratio of omega-3 fatty acids to total fatty acids	rs8107974	19	19388500	A	T	0.07249	0.9263	0.00751993	5.433e-22
Ratio of omega-3 fatty acids to total fatty acids	rs182611493	19	19458388	A	G	0.126411	0.9585	0.015143	6.951e-17
Ratio of omega-3 fatty acids to total fatty acids	rs838147	19	49246866	A	G	-0.0233602	0.4513	0.00399986	5.212e-09
Ratio of omega-3 fatty acids to total fatty acids	rs4806498	19	54674742	T	C	0.0234796	0.4369	0.00404595	6.505e-09
Ratio of omega-3 fatty acids to total fatty acids	rs9974130	21	25747231	T	G	-0.0261443	0.2063	0.00491759	1.058e-07
Omega-6 fatty acids levels	rs1198423	1	23735241	T	G	0.0320244	0.8706	0.00588762	5.35e-08
Omega-6 fatty acids levels	rs6699113	1	25777743	T	C	0.0312088	0.5307	0.00405914	1.488e-14
Omega-6 fatty acids levels	rs79598313	1	27284913	T	C	0.0831116	0.03	0.0128482	9.883e-11
Omega-6 fatty acids levels	rs2270690	1	55672193	T	C	0.0574782	0.0427	0.0101495	1.486e-08
Omega-6 fatty acids levels	rs12750160	1	55674000	T	C	-0.180184	0.0133	0.0231264	6.635e-15
Omega-6 fatty acids levels	rs17414716	1	55759138	A	G	0.261953	0.9749	0.0196186	1.149e-40
Omega-6 fatty acids levels	rs1007205	1	62936912	T	C	-0.0898773	0.3405	0.0041759	9.51e-103
Omega-6 fatty acids levels	rs72712543	1	90057056	T	G	0.10468	0.011	0.0232348	6.628e-06
Omega-6 fatty acids levels	rs646776	1	109818530	T	C	0.085768	0.777	0.00472748	1.474e-73
Omega-6 fatty acids levels	rs7554873	1	161612233	T	C	-0.0506389	0.9463	0.00956453	1.194e-07
Omega-6 fatty acids levels	rs484084	1	234857676	T	C	-0.0378515	0.4527	0.00398322	2.044e-21
Omega-6 fatty acids levels	rs12478327	2	20374249	A	C	0.0399555	0.4996	0.00403817	4.4e-23
Omega-6 fatty acids levels	rs3732148	2	20876260	T	C	0.0414869	0.0718	0.00815404	3.621e-07
Omega-6 fatty acids levels	rs13414987	2	21141832	A	C	0.0327861	0.2194	0.00483888	1.239e-11
Omega-6 fatty acids levels	rs12997242	2	21381177	A	G	0.0763522	0.3972	0.00402149	2.224e-80
Omega-6 fatty acids levels	rs74175068	2	27833502	T	C	-0.0482811	0.7318	0.00447193	3.576e-27
Omega-6 fatty acids levels	rs77105521	2	44039733	T	C	0.0271693	0.178	0.00521969	1.938e-07
Omega-6 fatty acids levels	rs56132765	2	44078853	A	G	-0.0910586	0.0695	0.00819219	1.057e-28
Omega-6 fatty acids levels	rs2919886	2	88393933	T	C	-0.0307272	0.8996	0.0067368	5.089e-06
Omega-6 fatty acids levels	rs17528324	2	118856156	A	G	0.0350247	0.101	0.00753372	3.335e-06
Omega-6 fatty acids levels	rs4988235	2	136608646	A	G	-0.0228589	0.6354	0.00450118	3.806e-07
Omega-6 fatty acids levels	rs2348533	2	154683902	T	C	0.0186589	0.4592	0.00410224	5.404e-06
Omega-6 fatty acids levels	rs2603276	2	158460413	T	C	0.0183176	0.5542	0.00403998	5.785e-06
Omega-6 fatty acids levels	rs12694933	2	158525226	T	C	0.0284473	0.8802	0.00624851	5.297e-06
Omega-6 fatty acids levels	rs10184673	2	169827796	A	G	-0.027204	0.5683	0.00411685	3.896e-11
Omega-6 fatty acids levels	rs145210361	2	191573455	T	C	0.0742534	0.0221	0.0159113	3.06e-06
Omega-6 fatty acids levels	rs72926966	2	203493293	A	C	-0.0342874	0.2847	0.00453916	4.231e-14
Omega-6 fatty acids levels	rs58279250	2	210880219	A	G	-0.0295255	0.8875	0.00655522	6.665e-06
Omega-6 fatty acids levels	rs60528360	2	224491704	T	C	0.0800592	0.0222	0.0163245	9.38e-07
Omega-6 fatty acids levels	rs56268840	3	12271381	T	C	-0.0331243	0.261	0.00469822	1.784e-12
Omega-6 fatty acids levels	rs9869276	3	58401076	A	G	-0.0387148	0.0891	0.00720487	7.726e-08
Omega-6 fatty acids levels	rs11128143	3	69834555	A	G	0.0201844	0.5764	0.00397405	3.793e-07
Omega-6 fatty acids levels	rs62255670	3	84346610	A	G	-0.0268329	0.837	0.00539152	6.462e-07
Omega-6 fatty acids levels	rs3792288	3	121993432	A	G	0.0287403	0.1575	0.00566594	3.927e-07
Omega-6 fatty acids levels	rs56934043	3	126094508	A	T	0.0208032	0.3188	0.0043653	1.883e-06
Omega-6 fatty acids levels	rs490701	3	187678619	A	C	-0.0242615	0.7774	0.00488419	6.788e-07
Omega-6 fatty acids levels	rs59950280	4	3452345	A	G	0.0281761	0.3162	0.00439528	1.45e-10
Omega-6 fatty acids levels	rs74374820	4	3702843	A	G	0.134445	0.0099	0.0276453	1.155e-06
Omega-6 fatty acids levels	rs28522532	4	67601385	A	G	-0.0316211	0.8942	0.00699459	6.161e-06
Omega-6 fatty acids levels	rs10020631	4	69353863	A	G	0.0388753	0.241	0.00505452	1.458e-14
Omega-6 fatty acids levels	rs143424675	4	73749419	T	C	0.100453	0.0216	0.0161622	5.123e-10
Omega-6 fatty acids levels	rs185567543	4	74990001	A	T	-0.16827	0.9869	0.025265	2.735e-11
Omega-6 fatty acids levels	rs9686864	5	1747523	T	C	0.0209972	0.2363	0.00469998	7.914e-06
Omega-6 fatty acids levels	rs7707394	5	74472939	A	G	0.0424898	0.3784	0.00413059	8.097e-25
Omega-6 fatty acids levels	rs12916	5	74656539	T	C	-0.056548	0.5695	0.0039666	4.111e-46
Omega-6 fatty acids levels	rs2367283	5	90415978	T	C	0.0198299	0.6961	0.00443031	7.607e-06
Omega-6 fatty acids levels	rs74972738	5	103825127	A	T	0.0523676	0.037	0.0118196	9.399e-06
Omega-6 fatty acids levels	rs6894249	5	131797547	A	G	-0.0186358	0.5845	0.00397945	2.827e-06
Omega-6 fatty acids levels	rs147101928	5	139965213	T	G	0.0432262	0.0673	0.00854803	4.262e-07
Omega-6 fatty acids levels	rs4704834	5	156443066	A	G	-0.0459602	0.3443	0.00412411	7.637e-29
Omega-6 fatty acids levels	rs7776156	6	16113321	A	G	-0.0253991	0.472	0.00410538	6.141e-10
[truncated: 28,663 more rows]
